# Supplementary material for: Combined Transcriptome and Proteome Analysis of Maize (Zea mays L.) Reveals A Complementary Profile in Response to Phosphate Deficiency
Source: Curr Issues Mol Biol. 2021 Sep 13;43(2):1142–55. doi: 10.3390/cimb43020081 (PMC8929058; doi:10.3390/cimb43020081)
Supplement: Supplementary file 1 [file cimb-43-00081-s001.zip]

Archive with 9 entries (9 files):
- Figure_S1.tif
- Figure_S2.TIF
- Figure_S3.tif
- Figure_S4.tif
- Table_S1.xlsx
- Table_S2.xlsx
- Table_S3.xlsx
- Table_S4.xlsx
- Table_S5.xlsx
