# Supplementary material for: Combined Transcriptome and Proteome Analysis of Maize (Zea mays L.) Reveals A Complementary Profile in Response to Phosphate Deficiency
Source: Curr Issues Mol Biol. 2021 Sep 13;43(2):1142–55. doi: 10.3390/cimb43020081 (PMC8929058; doi:10.3390/cimb43020081)
Supplement: Supplementary file 1 [file cimb-43-00081-s001.zip › Table_S1.xlsx]

## Sheet: Table_supplementary_1
Table S1 Overview of RNA-seq sequencing data.
Sample	Raw Reads Num	Clean Reads Num(%)	Left Reads Mapping				Right Reads Mapping				Known Gene Num
			Total clean Reads	Unmapped Reads	Unique Mapped Reads	Multiple Mapped reads	Total clean Reads	Unmapped Reads	Unique Mapped Reads	Multiple Mapped Reads
CS1	38708766	38065906 (98.34%)	19032953	3473538 (18.25%)	14279678 (75.03%)	1279737 (6.72%)	19032953	4068071 (21.37%)	13685145 (71.90%)	1279737 (6.72%)	25335 (64.23%)
CS2	44366246	43678138 (98.45%)	21839069	3901800 (17.87%)	16863684 (77.22%)	1073585 (4.92%)	21839069	4614250 (21.13%)	16151234 (73.96%)	1073585 (4.92%)	27216 (69.00%)
CR1	51365972	50987454 (99.26%)	25493727	6352174 (24.92%)	18779683 (73.66%)	361870 (1.42%)	25493727	6352174 (24.92%)	18779683 (73.66%)	361870 (1.42%)	28387 (71.97%)
CR2	48325536	47561882 (98.42%)	23780941	5148910 (21.65%)	18270779 (76.83%)	361252 (1.52%)	23780941	5921103 (24.90%)	17498586 (73.58%)	361252 (1.52%)	28904 (73.28%)
TS1	38377062	37701290 (98.24%)	18850645	3503105 (18.58%)	14433619 (76.57%)	913921 (4.85%)	18850645	4075336 (21.62%)	13861388 (73.53%)	913921 (4.85%)	26847 (68.06%)
TS2	33608832	33085838 (98.44%)	16542919	2868752 (17.34%)	12899428 (77.98%)	774739 (4.68%)	16542919	3447873 (20.84%)	12320307 (74.47%)	774739 (4.68%)	26788 (67.91%)
TR1	44288312	43931144 (99.19%)	21965572	3917914 (17.84%)	17617839 (80.21%)	429819 (1.96%)	21965572	3917914 (17.84%)	17617839 (80.21%)	429819 (1.96%)	28846 (73.13%)
TR2	39318954	38777278 (98.62%)	19388639	4868501 (25.11%)	14279063 (73.65%)	241075 (1.24%)	19388639	5468254 (28.20%)	13679310 (70.55%)	241075 (1.24%)	29163 (73.94%)
