# Supplementary material for: Combined Transcriptome and Proteome Analysis of Maize (Zea mays L.) Reveals A Complementary Profile in Response to Phosphate Deficiency
Source: Curr Issues Mol Biol. 2021 Sep 13;43(2):1142–55. doi: 10.3390/cimb43020081 (PMC8929058; doi:10.3390/cimb43020081)
Supplement: Supplementary file 1 [file cimb-43-00081-s001.zip › Table_S2.xlsx]

## Sheet: Table_supplementary_2
Table S2 Identification of differentially expressed genes at the transcript and protein level.
Gene_ID	RNA-seq		iTRAQ		Annotation
	log2_FC(TS/CS)	log2_FC(TR/CR)	log2_FC(TS/CS)	log2_FC(TR/CR)	Symbol	Description	Pathway	GO Component	GO Function	GO Process
AC148152.3_FG005	--	2.47294	--	--	--	1-aminocyclopropane-1-carboxylate oxidase [Source:UniProtKB/TrEMBL;Acc:B6TBU1]	-	-	GO:0016491//oxidoreductase activity;GO:0016706//oxidoreductase activity, acting on paired donors, with incorporation or reduction of molecular oxygen, 2-oxoglutarate as one donor, and incorporation of one atom each of oxygen into both donors	GO:0055114//oxidation-reduction process
AC149828.2_FG005	--	8.57387	--	--	--	Uncharacterized protein [Source:UniProtKB/TrEMBL;Acc:K7VLA2]	-	-	-	-
AC149829.2_FG002	--	1.0085	--	--	--	Uncharacterized protein [Source:UniProtKB/TrEMBL;Acc:B6T2S1]	-	-	-	-
AC155376.2_FG005	--	2.5475	--	--	--	Uncharacterized protein [Source:UniProtKB/TrEMBL;Acc:K7W2F0]	ko01100//Metabolic pathways;ko01110//Biosynthesis of secondary metabolites;ko00500//Starch and sucrose metabolism;ko00940//Phenylpropanoid biosynthesis;ko00460//Cyanoamino acid metabolism	-	GO:0003824//catalytic activity;GO:0004553//hydrolase activity, hydrolyzing O-glycosyl compounds;GO:0008422//beta-glucosidase activity	GO:0005975//carbohydrate metabolic process;GO:0030245//cellulose catabolic process
AC165171.2_FG002	--	-2.05483	--	--	--	Uncharacterized protein [Source:UniProtKB/TrEMBL;Acc:B4F802]	-	GO:0005634//nucleus	GO:0003677//DNA binding;GO:0003700//sequence-specific DNA binding transcription factor activity;GO:0043565//sequence-specific DNA binding	GO:0006351//transcription, DNA-dependent;GO:0006355//regulation of transcription, DNA-dependent
AC182439.4_FG004	--	11.5092	--	--	--	--	-	GO:0016021//integral to membrane	-	-
AC184116.3_FG001	7.24149	--	--	--	--	--	-	-	-	-
AC184133.3_FG001	--	-7.4673	--	--	--	Uncharacterized protein [Source:UniProtKB/TrEMBL;Acc:K7W9I2]	-	-	-	-
AC184699.3_FG005	2.7745	--	--	--	--	--	-	-	GO:0016705//oxidoreductase activity, acting on paired donors, with incorporation or reduction of molecular oxygen	GO:0016117//carotenoid biosynthetic process
AC185108.3_FG010	--	7.38822	--	--	--	Putative uncharacterized protein [Source:UniProtKB/TrEMBL;Acc:B6TZP4]	-	-	-	-
AC185130.2_FG004	6.80587	--	--	--	--	--	-	GO:0016020//membrane	GO:0004222//metalloendopeptidase activity	GO:0006508//proteolysis
AC185256.3_FG002	-8.53002	-7.92591	--	--	--	--	-	-	-	-
AC185471.3_FG005	--	1.08929	--	--	--	Microtubule motor; Putative dynein light chain type 1 family protein [Source:UniProtKB/TrEMBL;Acc:B6U2S1]	-	GO:0005875//microtubule associated complex	-	GO:0007017//microtubule-based process
AC185475.3_FG001	-7.48438	--	--	--	--	Uncharacterized protein [Source:UniProtKB/TrEMBL;Acc:K7UJC8]	-	-	-	-
AC185588.2_FG002	--	7.07944	--	--	--	--	-	-	-	-
AC186577.3_FG006	-8.73528	--	--	--	--	Uncharacterized protein [Source:UniProtKB/TrEMBL;Acc:K7UCV3]	-	-	GO:0004857//enzyme inhibitor activity;GO:0030599//pectinesterase activity	GO:0043086//negative regulation of catalytic activity
AC186592.3_FG002	--	4.87275	--	--	--	Uncharacterized protein [Source:UniProtKB/TrEMBL;Acc:K7UXC6]	-	-	GO:0003676//nucleic acid binding;GO:0008270//zinc ion binding	-
AC186656.4_FG012	--	-6.34725	--	--	--	--	-	-	-	-
AC186845.4_FG009	11.2573	--	--	--	--	--	-	-	-	-
AC187279.3_FG003	-12.1378	--	--	--	--	Uncharacterized protein [Source:UniProtKB/TrEMBL;Acc:K7UW42]	-	-	-	-
AC188752.3_FG008	6.89131	--	--	--	--	Uncharacterized protein [Source:UniProtKB/TrEMBL;Acc:K7UPX5]	-	-	-	-
AC188831.3_FG005	1.41537	--	--	--	--	Uncharacterized protein [Source:UniProtKB/TrEMBL;Acc:C0P6P6]	-	-	-	-
AC189750.4_FG004	--	-1.47815	--	--	--	Adenosine 5'-phosphosulfate reductase 1 [Source:UniProtKB/TrEMBL;Acc:Q5EUC9]	-	GO:0009507//chloroplast;GO:0009570//chloroplast stroma	GO:0003824//catalytic activity;GO:0004604//phosphoadenylyl-sulfate reductase (thioredoxin) activity;GO:0009973//adenylyl-sulfate reductase activity;GO:0016671//oxidoreductase activity, acting on a sulfur group of donors, disulfide as acceptor	GO:0000103//sulfate assimilation;GO:0008152//metabolic process;GO:0019344//cysteine biosynthetic process;GO:0019379//sulfate assimilation, phosphoadenylyl sulfate reduction by phosphoadenylyl-sulfate reductase (thioredoxin);GO:0019419//sulfate reduction;GO:0045454//cell redox homeostasis;GO:0055114//oxidation-reduction process
AC189771.3_FG001	--	8.39871	--	--	--	Uncharacterized protein [Source:UniProtKB/TrEMBL;Acc:B4FM84]	-	-	-	-
AC190587.3_FG005	--	6.04833	--	--	--	Uncharacterized protein [Source:UniProtKB/TrEMBL;Acc:K7VK50]	-	-	GO:0003676//nucleic acid binding;GO:0008270//zinc ion binding	-
AC190792.2_FG006	1.89136	--	--	--	--	--	-	-	-	-
AC190933.3_FG004	--	5.7287	--	--	--	--	-	-	-	GO:0006950//response to stress
AC191042.4_FG001	2.01298	--	--	--	--	--	-	-	-	-
AC191115.3_FG002	7.43355	10.4898	--	--	--	--	-	-	-	-
AC191526.3_FG004	12.342	--	--	--	--	--	-	-	-	-
AC191575.2_FG001	--	5.80795	--	--	--	Uncharacterized protein [Source:UniProtKB/TrEMBL;Acc:B4FFT4]	-	-	GO:0016787//hydrolase activity	GO:0008152//metabolic process
AC193402.3_FG004	-6.48822	--	--	--	--	Uncharacterized protein [Source:UniProtKB/TrEMBL;Acc:K7TKR8]	-	-	-	-
AC193658.3_FG001	-9.20693	--	--	--	--	Uncharacterized protein [Source:UniProtKB/TrEMBL;Acc:K7VSX0]	-	-	-	-
AC194341.4_FG004	--	-1.66405	--	--	--	Uncharacterized protein [Source:UniProtKB/TrEMBL;Acc:B4FZ30]	-	-	GO:0005515//protein binding;GO:0016829//lyase activity	-
AC194666.2_FG010	--	5.4543	--	--	--	Uncharacterized protein [Source:UniProtKB/TrEMBL;Acc:K7TRF1]	-	-	-	-
AC195351.3_FG001	--	-8.65856	--	--	--	Uncharacterized protein [Source:UniProtKB/TrEMBL;Acc:K7UG95]	-	-	-	-
AC195587.4_FG004	--	1.64374	--	--	--	Uncharacterized protein [Source:UniProtKB/TrEMBL;Acc:K7UDF1]	-	-	GO:0043531//ADP binding	GO:0006952//defense response
AC196158.3_FG002	--	-3.91043	--	--	--	Uncharacterized protein [Source:UniProtKB/TrEMBL;Acc:C0PNQ3]	-	-	-	-
AC196202.3_FG007	--	-9.23056	--	--	--	Uncharacterized protein [Source:UniProtKB/TrEMBL;Acc:K7UF09]	-	-	-	-
AC196475.3_FG004	--	--	-0.782061	0.712369	--	Caffeic acid 3-O-methyltransferase [Source:UniProtKB/Swiss-Prot;Acc:Q06509]	-	GO:0005634//nucleus;GO:0005737//cytoplasm;GO:0005886//plasma membrane	GO:0008168//methyltransferase activity;GO:0008171//O-methyltransferase activity;GO:0016740//transferase activity;GO:0030755//quercetin 3-O-methyltransferase activity;GO:0033799//myricetin 3'-O-methyltransferase activity;GO:0046983//protein dimerization activity;GO:0047763//caffeate O-methyltransferase activity	GO:0009699//phenylpropanoid biosynthetic process;GO:0009809//lignin biosynthetic process;GO:0032259//methylation;GO:0051555//flavonol biosynthetic process
AC196502.3_FG003	--	-6.19177	--	--	--	Putative O-Glycosyl hydrolase superfamily protein [Source:UniProtKB/TrEMBL;Acc:K7UXW1]	-	-	GO:0004553//hydrolase activity, hydrolyzing O-glycosyl compounds;GO:0016787//hydrolase activity	GO:0005975//carbohydrate metabolic process
AC197029.3_FG003	7.4033	--	--	--	--	--	-	-	GO:0004672//protein kinase activity;GO:0004674//protein serine/threonine kinase activity;GO:0005524//ATP binding;GO:0016772//transferase activity, transferring phosphorus-containing groups	GO:0006468//protein phosphorylation
AC197705.4_FG001	--	6.93028	--	--	--	Pyruvate decarboxylase isozyme 1 [Source:UniProtKB/Swiss-Prot;Acc:P28516]	ko01100//Metabolic pathways;ko01110//Biosynthesis of secondary metabolites;ko00010//Glycolysis / Gluconeogenesis	-	GO:0000287//magnesium ion binding;GO:0003824//catalytic activity;GO:0004737//pyruvate decarboxylase activity;GO:0016829//lyase activity;GO:0016831//carboxy-lyase activity;GO:0030976//thiamine pyrophosphate binding;GO:0046872//metal ion binding	GO:0006950//response to stress;GO:0008152//metabolic process
AC197705.4_FG011	3.00928	--	--	--	--	Uncharacterized protein [Source:UniProtKB/TrEMBL;Acc:K7VWE5]	-	-	GO:0016779//nucleotidyltransferase activity;GO:0070569	GO:0008152//metabolic process;GO:0016036//cellular response to phosphate starvation;GO:0019375//galactolipid biosynthetic process
AC198393.3_FG001	-7.64983	--	--	--	--	--	-	-	-	-
AC198414.2_FG001	--	-19.2156	--	--	--	Uncharacterized protein [Source:UniProtKB/TrEMBL;Acc:K7VH93]	-	-	-	-
AC198418.3_FG005	--	--	-0.785927	--	--	Nucleolar RNA helicase 2 [Source:UniProtKB/TrEMBL;Acc:B6SSK6]	-	GO:0005634//nucleus;GO:0009507//chloroplast;GO:0009570//chloroplast stroma;GO:0016020//membrane	GO:0003676//nucleic acid binding;GO:0003723//RNA binding;GO:0004386//helicase activity;GO:0005524//ATP binding;GO:0008026//ATP-dependent helicase activity;GO:0008270//zinc ion binding;GO:0016787//hydrolase activity;GO:0046872//metal ion binding	-
AC198787.3_FG009	--	-7.85787	--	--	--	Uncharacterized protein [Source:UniProtKB/TrEMBL;Acc:K7TIC4]	-	-	-	-
AC199198.3_FG003	--	10.2099	--	--	--	--	-	-	-	-
AC199355.3_FG004	--	-7.38496	--	--	--	Uncharacterized protein [Source:UniProtKB/TrEMBL;Acc:K7TKF7]	-	-	-	-
AC199624.4_FG007	7.65155	6.51308	--	--	--	--	-	-	-	-
AC199911.5_FG001	7.47615	--	--	--	--	Uncharacterized protein [Source:UniProtKB/TrEMBL;Acc:K7TLG8]	-	GO:0000325//plant-type vacuole;GO:0005773//vacuole;GO:0005774//vacuolar membrane;GO:0005886//plasma membrane	GO:0042626//ATPase activity, coupled to transmembrane movement of substances	-
AC200754.4_FG004	6.37764	--	--	--	--	--	-	-	-	-
AC200876.4_FG003	--	-7.77239	--	--	--	--	-	-	-	-
AC202435.3_FG003	--	7.38236	--	2.40629	--	--	-	-	GO:0016787//hydrolase activity	-
AC202439.3_FG001	--	1.15255	--	--	--	Uncharacterized protein [Source:UniProtKB/TrEMBL;Acc:K7UJT8]	-	-	-	-
AC203173.3_FG004	--	--	--	1.39636	--	Putative translation elongation factor family protein [Source:UniProtKB/TrEMBL;Acc:K7VQ65]	-	GO:0005730//nucleolus;GO:0005829//cytosol;GO:0005886//plasma membrane;GO:0009507//chloroplast;GO:0016020//membrane	GO:0000166//nucleotide binding;GO:0003746//translation elongation factor activity;GO:0003924//GTPase activity;GO:0005507//copper ion binding;GO:0005525//GTP binding	GO:0006184//GTP catabolic process;GO:0006414//translational elongation;GO:0009409//response to cold
AC203176.4_FG003	--	6.84465	--	--	--	Uncharacterized protein [Source:UniProtKB/TrEMBL;Acc:K7UHS0]	-	-	-	-
AC203408.4_FG003	--	7.20326	--	--	--	Uncharacterized protein [Source:UniProtKB/TrEMBL;Acc:K7V9T9]	-	-	GO:0003824//catalytic activity;GO:0004553//hydrolase activity, hydrolyzing O-glycosyl compounds	GO:0005975//carbohydrate metabolic process
AC203753.4_FG006	--	--	--	-1.08177	--	--	-	-	GO:0003824//catalytic activity;GO:0004553//hydrolase activity, hydrolyzing O-glycosyl compounds	GO:0005975//carbohydrate metabolic process
AC203862.4_FG001	--	3.73909	--	--	--	Uncharacterized protein [Source:UniProtKB/TrEMBL;Acc:B4FC74]	-	GO:0000323//lytic vacuole	GO:0004197//cysteine-type endopeptidase activity	GO:0006508//proteolysis
AC203909.3_FG007	--	7.58994	--	--	--	Putative FAD-binding Berberine family protein [Source:UniProtKB/TrEMBL;Acc:K7U150]	-	-	GO:0003824//catalytic activity;GO:0008762//UDP-N-acetylmuramate dehydrogenase activity;GO:0016491//oxidoreductase activity;GO:0016614//oxidoreductase activity, acting on CH-OH group of donors;GO:0050660//flavin adenine dinucleotide binding	GO:0055114//oxidation-reduction process
AC203955.3_FG005	--	-2.37244	--	--	--	Uncharacterized protein [Source:UniProtKB/TrEMBL;Acc:K7V3H9]	-	-	-	-
AC203985.4_FG001	--	5.04246	--	--	--	Uncharacterized protein [Source:UniProtKB/TrEMBL;Acc:K7UFL6]	-	GO:0016021//integral to membrane	GO:0005215//transporter activity	GO:0006810//transport;GO:0055085//transmembrane transport
AC204070.3_FG004	10.6725	--	--	--	--	--	-	GO:0016459//myosin complex	GO:0003774//motor activity;GO:0005524//ATP binding	-
AC204662.3_FG005	-8.06669	--	--	--	--	Uncharacterized protein [Source:UniProtKB/TrEMBL;Acc:K7UHY6]	-	-	-	-
AC204710.4_FG003	--	10.6853	--	--	--	Uncharacterized protein [Source:UniProtKB/TrEMBL;Acc:K7TWT0]	-	-	-	-
AC204711.3_FG003	--	6.28646	--	--	--	Uncharacterized protein [Source:UniProtKB/TrEMBL;Acc:K7TSG6]	-	-	-	-
AC204717.3_FG005	7.02022	--	--	--	--	--	-	-	-	-
AC204763.2_FG001	--	8.83262	--	--	--	Uncharacterized protein [Source:UniProtKB/TrEMBL;Acc:K7UUY6]	-	-	GO:0005515//protein binding	-
AC205122.4_FG005	--	-6.17802	--	--	--	Putative uncharacterized protein [Source:UniProtKB/TrEMBL;Acc:B6TZL8]	-	-	GO:0005515//protein binding	-
AC205324.3_FG003	6.05003	--	--	--	--	Uncharacterized protein [Source:UniProtKB/TrEMBL;Acc:K7USF3]	-	-	-	-
AC205471.4_FG008	--	7.95606	--	--	--	Uncharacterized protein [Source:UniProtKB/TrEMBL;Acc:K7VHK7]	-	-	GO:0005515//protein binding	-
AC205574.3_FG006	2.11265	--	--	--	--	Mutant cincinnata [Source:UniProtKB/TrEMBL;Acc:B6SSJ3]	-	-	-	-
AC205605.3_FG002	--	8.69598	--	--	--	Uncharacterized protein [Source:UniProtKB/TrEMBL;Acc:K7UWB3]	-	-	-	-
AC206223.3_FG001	--	1.49551	--	--	--	Uncharacterized protein [Source:UniProtKB/TrEMBL;Acc:C0HEI5]	-	GO:0009941//chloroplast envelope	-	-
AC206259.3_FG002	6.14435	--	--	--	--	--	-	-	GO:0003676//nucleic acid binding;GO:0008270//zinc ion binding	-
AC206350.3_FG005	8.74925	--	--	--	--	Dirigent-like protein [Source:UniProtKB/TrEMBL;Acc:B6TVE6]	-	-	-	-
AC206582.2_FG002	--	8.20479	--	--	--	Uncharacterized protein [Source:UniProtKB/TrEMBL;Acc:K7VTA0]	-	-	-	-
AC206941.2_FG002	--	7.74543	--	--	OLE18	Oleosin Zm-II [Source:UniProtKB/Swiss-Prot;Acc:P21641]	-	GO:0005811//lipid particle;GO:0012511//monolayer-surrounded lipid storage body;GO:0016020//membrane;GO:0016021//integral to membrane	-	-
AC207225.3_FG003	5.73999	6.2489	--	--	--	--	-	-	-	-
AC207533.2_FG002	1.38931	--	--	--	--	--	-	-	-	-
AC207628.4_FG005	8.17302	--	--	--	--	Outer mitochondrial membrane protein porin [Source:UniProtKB/TrEMBL;Acc:B6TAU9]	-	GO:0005618//cell wall;GO:0005730//nucleolus;GO:0005739//mitochondrion;GO:0005741//mitochondrial outer membrane;GO:0005773//vacuole;GO:0005886//plasma membrane;GO:0009507//chloroplast;GO:0009536//plastid;GO:0009941//chloroplast envelope;GO:0016020//membrane	-	GO:0009617//response to bacterium;GO:0042742//defense response to bacterium;GO:0055085//transmembrane transport
AC208110.2_FG007	--	4.68412	--	--	--	Seed specific protein Bn15D1B; Uncharacterized protein [Source:UniProtKB/TrEMBL;Acc:B6TIB8]	-	-	-	-
AC208341.4_FG008	--	8.55348	--	--	--	Uncharacterized protein [Source:UniProtKB/TrEMBL;Acc:K7VF30]	-	-	-	-
AC208346.3_FG004	1.25388	--	--	--	--	Uncharacterized protein [Source:UniProtKB/TrEMBL;Acc:C0HIE6]	-	GO:0000145//exocyst	-	GO:0006887//exocytosis
AC208358.3_FG005	-5.81136	--	--	--	--	Putative DUF566 domain containing family protein [Source:UniProtKB/TrEMBL;Acc:K7UDC0]	-	-	-	-
AC208458.3_FG011	--	9.94857	--	--	--	Uncharacterized protein [Source:UniProtKB/TrEMBL;Acc:K7TXW1]	-	-	-	-
AC208559.3_FG003	6.84276	--	--	--	--	Uncharacterized protein [Source:UniProtKB/TrEMBL;Acc:K7U5J9]	-	-	GO:0005515//protein binding	-
AC209257.4_FG006	--	7.49756	--	--	--	Putative AP2/EREBP transcription factor superfamily protein [Source:UniProtKB/TrEMBL;Acc:K7V5F6]	-	GO:0005634//nucleus	GO:0003677//DNA binding;GO:0003700//sequence-specific DNA binding transcription factor activity	GO:0006351//transcription, DNA-dependent;GO:0006355//regulation of transcription, DNA-dependent;GO:0009651//response to salt stress;GO:0009738//abscisic acid mediated signaling pathway;GO:0045893//positive regulation of transcription, DNA-dependent
AC209364.3_FG009	--	-1.24965	--	--	--	Putative uncharacterized protein [Source:UniProtKB/TrEMBL;Acc:B6UBE9]	-	-	-	-
AC209624.2_FG001	-4.56079	--	--	--	--	--	-	-	-	-
AC209629.2_FG003	-9.69896	--	--	--	--	Uncharacterized protein [Source:UniProtKB/TrEMBL;Acc:K7V1C0]	-	-	-	-
AC209729.3_FG003	4.72154	--	--	--	--	--	-	-	GO:0003676//nucleic acid binding;GO:0008270//zinc ion binding	-
AC210013.4_FG003	--	4.43719	--	--	--	Cycloartenol-C-24-methyltransferase 1 [Source:UniProtKB/TrEMBL;Acc:B6UIP9]	-	GO:0005773//vacuole	GO:0003838//sterol 24-C-methyltransferase activity;GO:0008168//methyltransferase activity;GO:0008757//S-adenosylmethionine-dependent methyltransferase activity;GO:0016740//transferase activity	GO:0006694//steroid biosynthetic process;GO:0008152//metabolic process;GO:0009793//embryo development ending in seed dormancy;GO:0016126//sterol biosynthetic process;GO:0032259//methylation
AC210027.3_FG003	--	-9.58038	--	--	--	--	-	-	-	-
AC210158.3_FG003	--	-6.19889	--	--	--	Uncharacterized protein [Source:UniProtKB/TrEMBL;Acc:K7VDL2]	-	-	-	-
AC210158.3_FG004	--	-3.05231	--	--	--	Uncharacterized protein [Source:UniProtKB/TrEMBL;Acc:K7V5U4]	-	-	-	-
AC210598.3_FG003	--	-5.62683	--	--	--	--	-	-	GO:0016756//glutathione gamma-glutamylcysteinyltransferase activity;GO:0046872//metal ion binding	GO:0010038//response to metal ion;GO:0046938//phytochelatin biosynthetic process
AC210669.3_FG001	--	-1.83839	--	--	--	Uncharacterized protein [Source:UniProtKB/TrEMBL;Acc:K7USG7]	-	GO:0005618//cell wall;GO:0048046//apoplast	GO:0004553//hydrolase activity, hydrolyzing O-glycosyl compounds;GO:0016762//xyloglucan:xyloglucosyl transferase activity;GO:0016787//hydrolase activity	GO:0005975//carbohydrate metabolic process;GO:0006073//cellular glucan metabolic process
AC210892.4_FG006	--	8.55121	--	--	--	--	-	-	-	-
AC210976.4_FG017	--	10.5667	--	--	--	--	-	-	-	-
AC211327.4_FG005	1.27515	--	--	--	--	--	-	-	-	-
AC211532.3_FG001	7.59064	--	--	--	--	Uncharacterized protein [Source:UniProtKB/TrEMBL;Acc:K7UGU3]	-	-	-	-
AC211887.3_FG007	--	9.81608	--	--	--	--	-	-	GO:0005509//calcium ion binding	-
AC211891.4_FG003	6.68362	--	--	--	--	--	-	-	-	-
AC211892.4_FG002	1.16314	--	--	--	--	Uncharacterized protein [Source:UniProtKB/TrEMBL;Acc:B4FPZ0]	-	-	-	-
AC212103.3_FG002	6.05986	--	--	--	--	--	-	-	-	-
AC212186.3_FG011	--	1.60781	--	--	--	--	-	-	-	-
AC212244.4_FG004	--	-8.03186	--	--	--	--	-	-	-	-
AC212835.3_FG002	--	2.81064	--	--	--	Blue copper protein [Source:UniProtKB/TrEMBL;Acc:B6TI66]	-	-	GO:0005507//copper ion binding;GO:0009055//electron carrier activity	-
AC212979.2_FG006	--	1.70807	--	--	--	--	-	-	GO:0003723//RNA binding	-
AC213050.3_FG002	--	-12.0853	--	--	--	Uncharacterized protein [Source:UniProtKB/TrEMBL;Acc:K7VDX5]	-	-	-	-
AC213455.3_FG008	--	-1.54542	--	--	--	--	-	-	GO:0004222//metalloendopeptidase activity	GO:0006508//proteolysis
AC213612.3_FG001	1.61842	--	--	--	--	Uncharacterized protein [Source:UniProtKB/TrEMBL;Acc:K7W8C5]	-	-	-	-
AC213769.3_FG001	6.69487	--	--	--	--	--	-	-	GO:0043531//ADP binding	-
AC214146.3_FG007	--	12.473	--	--	--	--	-	-	-	-
AC215201.3_FG005	--	1.48742	--	--	--	Chloroplast protein synthesis2 [Source:UniProtKB/TrEMBL;Acc:K7US98]	-	GO:0005737//cytoplasm;GO:0005739//mitochondrion;GO:0009570//chloroplast stroma;GO:0009579//thylakoid;GO:0009941//chloroplast envelope;GO:0016020//membrane;GO:0022626//cytosolic ribosome;GO:0048046//apoplast	GO:0000166//nucleotide binding;GO:0005524//ATP binding	GO:0006457//protein folding;GO:0009658//chloroplast organization;GO:0009790//embryo development;GO:0042026//protein refolding;GO:0044267//cellular protein metabolic process
AC216199.3_FG003	7.2033	--	--	--	--	Uncharacterized protein [Source:UniProtKB/TrEMBL;Acc:C0PLE4]	-	-	-	-
AC216264.3_FG001	--	1.49238	--	--	--	--	-	-	GO:0004185//serine-type carboxypeptidase activity	GO:0006508//proteolysis
AC217264.3_FG002	5.31162	--	--	--	--	--	-	-	-	-
AC217293.3_FG007	--	6.34233	--	--	--	Uncharacterized protein [Source:UniProtKB/TrEMBL;Acc:C0HF82]	-	-	GO:0004672//protein kinase activity;GO:0005509//calcium ion binding;GO:0005515//protein binding;GO:0005524//ATP binding;GO:0016772//transferase activity, transferring phosphorus-containing groups;GO:0030247//polysaccharide binding	GO:0006468//protein phosphorylation
AC217348.4_FG005	--	-9.97368	--	--	--	--	-	-	-	-
AC217348.4_FG006	--	-9.18996	--	--	--	--	-	-	-	-
AC217385.3_FG009	-7.38301	7.31212	--	--	--	--	-	-	-	-
AC219056.2_FG004	6.05326	--	--	--	--	--	-	-	-	-
AC225309.2_FG003	6.09529	--	--	--	--	--	-	GO:0016021//integral to membrane	-	GO:0022900//electron transport chain
AC225346.3_FG001	10.3142	--	--	--	--	Uncharacterized protein [Source:UniProtKB/TrEMBL;Acc:K7VXL6]	-	-	-	-
AC226327.2_FG004	--	-6.20496	--	--	--	--	-	-	-	-
AC231226.2_FG007	2.00179	-7.78023	--	--	--	Uncharacterized protein [Source:UniProtKB/TrEMBL;Acc:K7TVW2]	-	-	-	-
AC231752.1_FG003	--	7.40167	--	--	--	Uncharacterized protein [Source:UniProtKB/TrEMBL;Acc:K7W9T2]	-	-	-	-
AC232238.2_FG005	--	9.86774	--	--	--	Ferredoxin-6; Uncharacterized protein [Source:UniProtKB/TrEMBL;Acc:C0P8C8]	ko00195//Photosynthesis	-	GO:0009055//electron carrier activity;GO:0046872//metal ion binding;GO:0051536//iron-sulfur cluster binding;GO:0051537//2 iron, 2 sulfur cluster binding	GO:0022900//electron transport chain
AC233853.1_FG002	-7.87647	--	--	--	--	Uncharacterized protein [Source:UniProtKB/TrEMBL;Acc:C0HG10]	-	-	GO:0003677//DNA binding;GO:0003700//sequence-specific DNA binding transcription factor activity;GO:0043565//sequence-specific DNA binding	GO:0006355//regulation of transcription, DNA-dependent
AC233885.1_FG002	--	2.55946	--	--	--	Uncharacterized protein [Source:UniProtKB/TrEMBL;Acc:C0PAZ6]	-	-	-	-
AC233893.1_FG006	--	--	--	0.60029	--	Putative leucine-rich repeat receptor-like protein kinase family protein [Source:UniProtKB/TrEMBL;Acc:K7VP18]	-	-	GO:0004672//protein kinase activity;GO:0005515//protein binding;GO:0005524//ATP binding;GO:0016301//kinase activity;GO:0016772//transferase activity, transferring phosphorus-containing groups	GO:0006468//protein phosphorylation;GO:0016310//phosphorylation
AC233955.1_FG003	6.75595	--	--	--	--	Uncharacterized protein [Source:UniProtKB/TrEMBL;Acc:K7VIY6]	-	-	GO:0030410//nicotianamine synthase activity	GO:0030418//nicotianamine biosynthetic process
AC233979.1_FG008	--	-2.04704	--	--	--	Uncharacterized protein [Source:UniProtKB/TrEMBL;Acc:B6TB74]	-	-	-	-
AC234091.1_FG001	--	-2.36226	--	--	--	--	-	-	GO:0004553//hydrolase activity, hydrolyzing O-glycosyl compounds	GO:0005975//carbohydrate metabolic process
AC234149.1_FG002	--	10.871	--	--	--	Uncharacterized protein [Source:UniProtKB/TrEMBL;Acc:K7VH99]	-	-	-	-
AC234152.1_FG002	--	1.33935	--	--	--	Potassium channel2 [Source:UniProtKB/TrEMBL;Acc:K7VV62]	-	GO:0016020//membrane;GO:0016021//integral to membrane	GO:0005216//ion channel activity;GO:0005515//protein binding	GO:0006810//transport;GO:0006811//ion transport;GO:0009737//response to abscisic acid stimulus;GO:0042391//regulation of membrane potential;GO:0055085//transmembrane transport
AC234154.1_FG008	1.50684	2.86291	--	--	--	--	-	GO:0005783//endoplasmic reticulum;GO:0016020//membrane;GO:0031090//organelle membrane;GO:0043231//intracellular membrane-bounded organelle	GO:0008374//O-acyltransferase activity;GO:0008970//phosphatidylcholine 1-acylhydrolase activity;GO:0016787//hydrolase activity;GO:0052739;GO:0052740	GO:0006629//lipid metabolic process;GO:0016042//lipid catabolic process
AC234157.1_FG003	--	7.99655	--	--	--	--	-	-	-	-
AC234160.1_FG003	--	9.76048	--	--	--	Uncharacterized protein [Source:UniProtKB/TrEMBL;Acc:K7V9K5]	-	-	GO:0003824//catalytic activity;GO:0004553//hydrolase activity, hydrolyzing O-glycosyl compounds	GO:0005975//carbohydrate metabolic process
AC234201.1_FG003	--	--	-0.65435	--	--	Uncharacterized protein [Source:UniProtKB/TrEMBL;Acc:K7U891]	-	GO:0005764//lysosome;GO:0005773//vacuole;GO:0005774//vacuolar membrane	GO:0001735//prenylcysteine oxidase activity;GO:0016491//oxidoreductase activity;GO:0016670//oxidoreductase activity, acting on a sulfur group of donors, oxygen as acceptor	GO:0009738//abscisic acid mediated signaling pathway;GO:0030327//prenylated protein catabolic process;GO:0030328//prenylcysteine catabolic process;GO:0042744//hydrogen peroxide catabolic process;GO:0045338//farnesyl diphosphate metabolic process;GO:0055114//oxidation-reduction process
AC235540.1_FG001	--	7.70048	--	--	--	--	-	-	-	-
AF546187.1_FG011	--	1.95239	--	--	--	Cytochrome P450 CYP81N4 [Source:UniProtKB/TrEMBL;Acc:B6SSR6]	-	-	GO:0004497//monooxygenase activity;GO:0005506//iron ion binding;GO:0009055//electron carrier activity;GO:0016491//oxidoreductase activity;GO:0016705//oxidoreductase activity, acting on paired donors, with incorporation or reduction of molecular oxygen;GO:0020037//heme binding;GO:0046872//metal ion binding	GO:0055114//oxidation-reduction process
EF517601.1_FG025	--	-7.1376	--	--	--	Uncharacterized protein [Source:UniProtKB/TrEMBL;Acc:B4F9W5]	-	-	-	GO:0008150//biological_process
GRMZM2G000126	--	1.1551	--	--	--	Zinc finger, C2H2 type family protein [Source:UniProtKB/TrEMBL;Acc:B6U768]	-	GO:0005622//intracellular	GO:0008270//zinc ion binding;GO:0046872//metal ion binding	-
GRMZM2G000209	--	1.22011	--	--	--	Uncharacterized protein [Source:UniProtKB/TrEMBL;Acc:K7VHB0]	-	GO:0016020//membrane	-	-
GRMZM2G000288	2.06655	--	--	--	--	--	-	-	-	-
GRMZM2G000576	--	4.69871	--	--	--	Uncharacterized protein [Source:UniProtKB/TrEMBL;Acc:K7UDE4]	-	-	-	-
GRMZM2G000614	--	7.69155	--	--	--	--	-	GO:0016020//membrane	GO:0005524//ATP binding;GO:0016887//ATPase activity	-
GRMZM2G001241	--	3.84414	--	--	--	Uncharacterized protein [Source:UniProtKB/TrEMBL;Acc:B4FV62]	-	-	GO:0016787//hydrolase activity;GO:0016788//hydrolase activity, acting on ester bonds	GO:0006629//lipid metabolic process
GRMZM2G001327	--	--	-0.72307	--	--	Elongation factor 1-alpha [Source:UniProtKB/TrEMBL;Acc:B6SKA7]	-	GO:0005634//nucleus;GO:0005730//nucleolus;GO:0005737//cytoplasm;GO:0005739//mitochondrion;GO:0005773//vacuole;GO:0005886//plasma membrane;GO:0009507//chloroplast;GO:0016020//membrane	GO:0000166//nucleotide binding;GO:0003746//translation elongation factor activity;GO:0003924//GTPase activity;GO:0005525//GTP binding	GO:0006184//GTP catabolic process;GO:0006414//translational elongation;GO:0046686//response to cadmium ion
GRMZM2G001401	--	-1.06957	--	--	--	--	-	-	GO:0003824//catalytic activity;GO:0050662//coenzyme binding	-
GRMZM2G001457	--	-1.77468	--	--	--	Nonphototropic hypocotyl 1 [Source:UniProtKB/TrEMBL;Acc:O48547]	-	GO:0005737//cytoplasm;GO:0005773//vacuole;GO:0005886//plasma membrane;GO:0009898//internal side of plasma membrane;GO:0009986//cell surface;GO:0016020//membrane	GO:0000155//two-component sensor activity;GO:0000166//nucleotide binding;GO:0004672//protein kinase activity;GO:0004674//protein serine/threonine kinase activity;GO:0004871//signal transducer activity;GO:0005515//protein binding;GO:0005524//ATP binding;GO:0009881//photoreceptor activity;GO:0009882//blue light photoreceptor activity;GO:0010181//FMN binding;GO:0016301//kinase activity;GO:0016740//t…	GO:0000160//two-component signal transduction system (phosphorelay);GO:0006355//regulation of transcription, DNA-dependent;GO:0006468//protein phosphorylation;GO:0007165//signal transduction;GO:0009637//response to blue light;GO:0009638//phototropism;GO:0009644//response to high light intensity;GO:0009744//response to sucrose stimulus;GO:0009785//blue light signaling pathway;GO:0009903//chloropla…
GRMZM2G001514	--	--	--	1.02971	--	Fasciclin-like arabinogalactan protein 7 [Source:UniProtKB/TrEMBL;Acc:K7VT58]	-	-	-	-
GRMZM2G001648	-8.55591	--	--	--	--	Uncharacterized protein [Source:UniProtKB/TrEMBL;Acc:K7VI17]	-	-	-	-
GRMZM2G001772	--	-7.22037	--	--	--	--	-	-	-	-
GRMZM2G001816	--	--	-1.37152	--	--	60S ribosomal protein L11-1 [Source:UniProtKB/TrEMBL;Acc:B6T2I0]	-	GO:0005622//intracellular;GO:0005840//ribosome;GO:0030529//ribonucleoprotein complex	GO:0003735//structural constituent of ribosome	GO:0006412//translation
GRMZM2G001911	-8.53471	--	--	--	--	Uncharacterized protein [Source:UniProtKB/TrEMBL;Acc:K7UVA3]	-	-	-	-
GRMZM2G002034	--	3.47942	--	--	--	Uncharacterized protein [Source:UniProtKB/TrEMBL;Acc:B4FX87]	-	GO:0005576//extracellular region	GO:0004650//polygalacturonase activity;GO:0016787//hydrolase activity;GO:0016798//hydrolase activity, acting on glycosyl bonds	GO:0005975//carbohydrate metabolic process;GO:0008152//metabolic process
GRMZM2G002115	--	1.05343	--	--	--	Uncharacterized protein [Source:UniProtKB/TrEMBL;Acc:C0P2Z6]	-	GO:0009507//chloroplast;GO:0009536//plastid	-	GO:0002229//defense response to oomycetes;GO:0034635//glutathione transport;GO:0046686//response to cadmium ion
GRMZM2G002119	--	8.50631	--	--	--	--	-	-	GO:0003677//DNA binding;GO:0003700//sequence-specific DNA binding transcription factor activity	GO:0006355//regulation of transcription, DNA-dependent
GRMZM2G002260	-4.99834	--	--	--	--	--	-	-	GO:0004553//hydrolase activity, hydrolyzing O-glycosyl compounds;GO:0016798//hydrolase activity, acting on glycosyl bonds	GO:0005975//carbohydrate metabolic process
GRMZM2G002646	1.04062	--	--	--	--	--	-	-	-	-
GRMZM2G002961	--	4.25673	--	--	--	--	-	-	GO:0008289//lipid binding	-
GRMZM2G002976	6.65711	--	--	--	--	Uncharacterized protein [Source:UniProtKB/TrEMBL;Acc:K7U0D3]	-	-	-	-
GRMZM2G003092	--	6.50474	--	--	--	Uncharacterized protein [Source:UniProtKB/TrEMBL;Acc:B4FAE9]	-	-	-	-
GRMZM2G003384	--	--	-0.779297	--	--	60S ribosomal protein L6 [Source:UniProtKB/TrEMBL;Acc:C0PH34]	-	GO:0005622//intracellular;GO:0005730//nucleolus;GO:0005783//endoplasmic reticulum;GO:0005840//ribosome;GO:0005886//plasma membrane;GO:0009507//chloroplast;GO:0016020//membrane;GO:0022625//cytosolic large ribosomal subunit;GO:0022626//cytosolic ribosome;GO:0030529//ribonucleoprotein complex	GO:0003735//structural constituent of ribosome	GO:0006412//translation
GRMZM2G003385	--	--	0.696146	--	--	Uncharacterized protein [Source:UniProtKB/TrEMBL;Acc:C0HHU2]	ko01100//Metabolic pathways;ko01110//Biosynthesis of secondary metabolites;ko00010//Glycolysis / Gluconeogenesis;ko00260//Glycine, serine and threonine metabolism	GO:0005737//cytoplasm;GO:0005740//mitochondrial envelope;GO:0005829//cytosol;GO:0005886//plasma membrane;GO:0009507//chloroplast;GO:0048046//apoplast	GO:0003824//catalytic activity;GO:0004619//phosphoglycerate mutase activity;GO:0030145//manganese ion binding;GO:0046872//metal ion binding	GO:0006007//glucose catabolic process;GO:0008152//metabolic process;GO:0009409//response to cold;GO:0046686//response to cadmium ion
GRMZM2G003409	6.80367	--	--	--	--	Uncharacterized protein [Source:UniProtKB/TrEMBL;Acc:B4F9U9]	-	-	-	-
GRMZM2G004138	--	--	0.681514	--	--	Uncharacterized protein [Source:UniProtKB/TrEMBL;Acc:B4FFN3]	-	-	GO:0008168//methyltransferase activity;GO:0008171//O-methyltransferase activity;GO:0016740//transferase activity	GO:0032259//methylation
GRMZM2G004362	8.55779	--	--	--	--	--	-	-	-	-
GRMZM2G004653	--	10.1522	--	--	--	POT family protein [Source:UniProtKB/TrEMBL;Acc:B6ST62]	-	GO:0016020//membrane	GO:0005215//transporter activity	GO:0006810//transport
GRMZM2G004703	--	--	--	0.634474	CALM1	Calmodulin [Source:UniProtKB/Swiss-Prot;Acc:P41040]	ko04626//Plant-pathogen interaction;ko04070//Phosphatidylinositol signaling system	GO:0005634//nucleus;GO:0005737//cytoplasm;GO:0005773//vacuole;GO:0005886//plasma membrane	GO:0005509//calcium ion binding;GO:0046872//metal ion binding	GO:0009612//response to mechanical stimulus;GO:0009846//pollen germination;GO:0010099//regulation of photomorphogenesis;GO:0019722//calcium-mediated signaling
GRMZM2G004795	--	3.47982	--	--	--	CCCH transcription factor; CCCH transcription factor isoform 1; CCCH transcription factor isoform 2 [Source:UniProtKB/TrEMBL;Acc:B6SLI7]	-	-	GO:0003676//nucleic acid binding;GO:0008270//zinc ion binding;GO:0046872//metal ion binding	-
GRMZM2G004858	--	--	--	-0.922551	--	Uncharacterized protein [Source:UniProtKB/TrEMBL;Acc:C0P855]	-	-	GO:0016740//transferase activity;GO:0016757//transferase activity, transferring glycosyl groups;GO:0016758//transferase activity, transferring hexosyl groups	GO:0008152//metabolic process
GRMZM2G004932	--	2.8911	--	--	--	Uncharacterized protein [Source:UniProtKB/TrEMBL;Acc:K7ULU1]	-	GO:0005945//6-phosphofructokinase complex	GO:0003872//6-phosphofructokinase activity;GO:0005524//ATP binding	GO:0006002//fructose 6-phosphate metabolic process;GO:0006096//glycolysis
GRMZM2G004946	--	-5.29917	--	--	--	--	-	GO:0005829//cytosol;GO:0016020//membrane;GO:0090406//pollen tube	GO:0005085//guanyl-nucleotide exchange factor activity;GO:0005086//ARF guanyl-nucleotide exchange factor activity;GO:0005488//binding	GO:0006810//transport;GO:0009827//plant-type cell wall modification;GO:0009846//pollen germination;GO:0009860//pollen tube growth;GO:0015031//protein transport;GO:0032012//regulation of ARF protein signal transduction
GRMZM2G005013	1.71098	--	--	--	--	Uncharacterized protein [Source:UniProtKB/TrEMBL;Acc:Q6QP53]	-	GO:0005634//nucleus;GO:0005886//plasma membrane;GO:0016020//membrane	GO:0008381//mechanically-gated ion channel activity	GO:0050982//detection of mechanical stimulus;GO:0055085//transmembrane transport;GO:0080167//response to karrikin
GRMZM2G005155	7.84008	--	--	--	--	MADS transcription factor; Uncharacterized protein [Source:UniProtKB/TrEMBL;Acc:B4FN44]	-	GO:0005634//nucleus	GO:0003677//DNA binding;GO:0003700//sequence-specific DNA binding transcription factor activity;GO:0046983//protein dimerization activity	GO:0006351//transcription, DNA-dependent;GO:0006355//regulation of transcription, DNA-dependent
GRMZM2G005216	-7.09895	--	--	--	--	Uncharacterized protein [Source:UniProtKB/TrEMBL;Acc:K7UG23]	-	-	-	-
GRMZM2G005253	--	7.57129	--	--	--	Uncharacterized protein [Source:UniProtKB/TrEMBL;Acc:B4FUR1]	-	-	-	-
GRMZM2G005482	--	6.9127	--	--	--	--	-	-	-	-
GRMZM2G005622	2.02108	2.67329	--	--	--	Uncharacterized protein [Source:UniProtKB/TrEMBL;Acc:B4FBP9]	-	-	GO:0005515//protein binding	GO:0008150//biological_process
GRMZM2G005633	--	1.46079	--	--	--	Endochitinase B [Source:UniProtKB/Swiss-Prot;Acc:P29023]	ko01110//Biosynthesis of secondary metabolites;ko00520//Amino sugar and nucleotide sugar metabolism	GO:0005618//cell wall;GO:0005886//plasma membrane;GO:0009505//plant-type cell wall;GO:0048046//apoplast	GO:0004568//chitinase activity;GO:0008061//chitin binding;GO:0016787//hydrolase activity;GO:0016798//hydrolase activity, acting on glycosyl bonds	GO:0000272//polysaccharide catabolic process;GO:0005975//carbohydrate metabolic process;GO:0006032//chitin catabolic process;GO:0006952//defense response;GO:0008152//metabolic process;GO:0010262//somatic embryogenesis;GO:0016998//cell wall macromolecule catabolic process
GRMZM2G005652	--	-1.58888	--	--	--	--	-	-	GO:0005097//Rab GTPase activator activity	GO:0032313//regulation of Rab GTPase activity
GRMZM2G005815	-7.09926	--	--	--	--	HSF transcription factor [Source:UniProtKB/TrEMBL;Acc:F1DJW6]	-	GO:0005634//nucleus	GO:0003677//DNA binding;GO:0003700//sequence-specific DNA binding transcription factor activity;GO:0043565//sequence-specific DNA binding	GO:0006355//regulation of transcription, DNA-dependent;GO:0009408//response to heat
GRMZM2G006325	-7.49466	--	--	--	--	--	-	-	-	-
GRMZM2G006404	--	-1.36491	--	--	--	--	-	-	GO:0004672//protein kinase activity;GO:0005509//calcium ion binding;GO:0005524//ATP binding;GO:0016772//transferase activity, transferring phosphorus-containing groups	GO:0006468//protein phosphorylation
GRMZM2G006631	--	3.70479	--	--	--	--	-	-	GO:0046983//protein dimerization activity	-
GRMZM2G006841	--	5.39232	--	--	--	--	-	-	-	-
GRMZM2G007038	--	--	-0.932698	--	--	Putative translation elongation/initiation factor family protein [Source:UniProtKB/TrEMBL;Acc:K7US94]	-	GO:0005622//intracellular;GO:0009507//chloroplast;GO:0009536//plastid;GO:0009570//chloroplast stroma;GO:0009941//chloroplast envelope	GO:0000166//nucleotide binding;GO:0003743//translation initiation factor activity;GO:0003924//GTPase activity;GO:0005525//GTP binding	GO:0006184//GTP catabolic process;GO:0006412//translation;GO:0006413//translational initiation;GO:0009902//chloroplast relocation;GO:0010027//thylakoid membrane organization;GO:0010155//regulation of proton transport;GO:0019288//isopentenyl diphosphate biosynthetic process, mevalonate-independent pathway;GO:0034660//ncRNA metabolic process;GO:0042793//transcription from plastid promoter;GO:004677…
GRMZM2G007057	-7.12247	--	--	--	--	Putative ubiquitin-conjugating enzyme family; Ubiquitin-conjugating enzyme X; Uncharacterized protein [Source:UniProtKB/TrEMBL;Acc:B4FCG1]	ko04120//Ubiquitin mediated proteolysis	-	GO:0016874//ligase activity;GO:0016881//acid-amino acid ligase activity	-
GRMZM2G007097	--	6.96987	--	--	--	--	-	-	-	-
GRMZM2G007130	7.50548	--	--	--	--	Uncharacterized protein [Source:UniProtKB/TrEMBL;Acc:C0HJ67]	-	-	-	-
GRMZM2G007288	--	1.41893	--	--	--	Putative uncharacterized protein [Source:UniProtKB/TrEMBL;Acc:B6TAS8]	-	-	GO:0005515//protein binding;GO:0008270//zinc ion binding;GO:0046872//metal ion binding	-
GRMZM2G007651	--	--	0.683256	--	--	Root border cell-specific protein [Source:UniProtKB/TrEMBL;Acc:B6SUB0]	-	GO:0009507//chloroplast	GO:0004733//pyridoxamine-phosphate oxidase activity;GO:0010181//FMN binding;GO:0016491//oxidoreductase activity	GO:0042823//pyridoxal phosphate biosynthetic process;GO:0055114//oxidation-reduction process
GRMZM2G007713	--	9.01207	--	--	--	--	-	-	GO:0046872//metal ion binding	GO:0030001//metal ion transport
GRMZM2G007909	7.54292	--	--	--	--	--	-	GO:0000139//Golgi membrane;GO:0016021//integral to membrane	GO:0005351//sugar:hydrogen symporter activity	GO:0008643//carbohydrate transport
GRMZM2G007939	--	-2.67789	--	--	--	--	-	-	GO:0016161//beta-amylase activity	GO:0000272//polysaccharide catabolic process;GO:0005975//carbohydrate metabolic process
GRMZM2G008108	--	-3.52339	--	--	--	Putative uncharacterized protein [Source:UniProtKB/TrEMBL;Acc:B6SR84]	-	-	-	-
GRMZM2G008152	7.28955	--	--	--	--	Uncharacterized protein [Source:UniProtKB/TrEMBL;Acc:B4FGH0]	-	-	-	-
GRMZM2G008196	--	7.87301	--	--	--	Uncharacterized protein [Source:UniProtKB/TrEMBL;Acc:K7UPB1]	-	-	-	-
GRMZM2G008353	-3.40346	--	--	--	--	Uncharacterized protein [Source:UniProtKB/TrEMBL;Acc:K7VFM6]	-	-	-	-
GRMZM2G008507	--	3.90872	0.775038	--	--	Putative sucrose-phosphate synthase family protein [Source:UniProtKB/TrEMBL;Acc:K7TZ83]	-	GO:0005576//extracellular region;GO:0005618//cell wall	GO:0016157//sucrose synthase activity;GO:0016740//transferase activity;GO:0016757//transferase activity, transferring glycosyl groups;GO:0046524//sucrose-phosphate synthase activity	GO:0001666//response to hypoxia;GO:0005985//sucrose metabolic process;GO:0009058//biosynthetic process;GO:0019375//galactolipid biosynthetic process;GO:0080165//callose deposition in phloem sieve plate
GRMZM2G008607	--	--	--	-0.585969	--	Uncharacterized protein [Source:UniProtKB/TrEMBL;Acc:B4FIV1]	-	-	-	GO:0008150//biological_process
GRMZM2G008728	--	--	-0.710295	--	--	Quinone oxidoreductase; Uncharacterized protein [Source:UniProtKB/TrEMBL;Acc:B4FFA1]	-	-	GO:0000166//nucleotide binding;GO:0008270//zinc ion binding;GO:0016491//oxidoreductase activity	GO:0055114//oxidation-reduction process
GRMZM2G008972	--	3.90115	--	--	--	--	-	GO:0005634//nucleus;GO:0005737//cytoplasm	-	GO:0008150//biological_process
GRMZM2G009080	--	14.3495	--	--	--	Uncharacterized protein [Source:UniProtKB/TrEMBL;Acc:K7ULL2]	-	-	-	-
GRMZM2G009141	5.77524	--	--	--	--	Putative uncharacterized protein orf110-a [Source:UniProtKB/TrEMBL;Acc:Q6R9N0]	-	GO:0005739//mitochondrion	-	-
GRMZM2G009426	-6.49505	3.50144	--	--	--	Putative uncharacterized protein [Source:UniProtKB/TrEMBL;Acc:B6TU42]	-	-	-	-
GRMZM2G009438	--	1.57103	--	--	--	Uncharacterized protein [Source:UniProtKB/TrEMBL;Acc:K7U7C3]	-	-	GO:0003824//catalytic activity	GO:0008152//metabolic process
GRMZM2G009800	--	11.7996	--	--	--	--	-	GO:0016021//integral to membrane	GO:0022857//transmembrane transporter activity	GO:0055085//transmembrane transport
GRMZM2G009936	--	--	-1.13222	--	--	60S ribosomal protein L36 [Source:UniProtKB/TrEMBL;Acc:B6SGX0]	ko03010//Ribosome	GO:0005622//intracellular;GO:0005840//ribosome;GO:0005886//plasma membrane;GO:0016020//membrane;GO:0022625//cytosolic large ribosomal subunit;GO:0022626//cytosolic ribosome;GO:0030529//ribonucleoprotein complex	GO:0003735//structural constituent of ribosome	GO:0006412//translation
GRMZM2G010447	--	2.48073	--	--	--	Uncharacterized protein [Source:UniProtKB/TrEMBL;Acc:C0PIP9]	-	-	-	-
GRMZM2G010488	-5.46442	--	--	--	--	Putative U-box domain protein kinase family [Source:UniProtKB/TrEMBL;Acc:K7U752]	-	GO:0000151//ubiquitin ligase complex	GO:0000166//nucleotide binding;GO:0004672//protein kinase activity;GO:0004674//protein serine/threonine kinase activity;GO:0004842//ubiquitin-protein ligase activity;GO:0005524//ATP binding;GO:0016301//kinase activity;GO:0016772//transferase activity, transferring phosphorus-containing groups	GO:0006468//protein phosphorylation;GO:0016310//phosphorylation;GO:0016567//protein ubiquitination
GRMZM2G010673	--	3.77492	--	--	--	Putative uncharacterized protein [Source:UniProtKB/TrEMBL;Acc:B6U6D2]	-	-	-	-
GRMZM2G010731	--	-8.2087	--	--	--	--	-	-	GO:0008168//methyltransferase activity	-
GRMZM2G010783	--	1.78285	--	--	--	Uncharacterized protein [Source:UniProtKB/TrEMBL;Acc:B4FHI8]	-	GO:0016020//membrane;GO:0016021//integral to membrane	-	-
GRMZM2G010924	--	4.84615	--	--	--	Harpin-induced protein [Source:UniProtKB/TrEMBL;Acc:B6U2Z2]	-	-	-	-
GRMZM2G010933	1.88821	--	--	--	--	Cytochrome c oxidase copper chaperone; Cytochrome c oxidase copper chaperone isoform 1; Cytochrome c oxidase copper chaperone isoform 2 [Source:UniProtKB/TrEMBL;Acc:B6SNB3]	-	GO:0005758//mitochondrial intermembrane space	GO:0005507//copper ion binding;GO:0016531//copper chaperone activity	GO:0006825//copper ion transport;GO:0009617//response to bacterium;GO:0046688//response to copper ion
GRMZM2G010962	1.96101	--	--	--	--	--	-	-	-	GO:0048544//recognition of pollen
GRMZM2G011025	10.1196	12.9326	--	--	--	--	-	-	GO:0004602//glutathione peroxidase activity	GO:0006979//response to oxidative stress;GO:0055114//oxidation-reduction process
GRMZM2G011055	--	-2.4059	--	--	--	--	-	-	GO:0005515//protein binding	-
GRMZM2G011281	-7.47342	--	--	--	--	Uncharacterized protein [Source:UniProtKB/TrEMBL;Acc:K7TLH6]	-	-	GO:0005515//protein binding	-
GRMZM2G011746	--	2.36407	--	--	--	15-cis-zeta-carotene isomerase, chloroplastic [Source:UniProtKB/Swiss-Prot;Acc:B4FHU1]	ko01110//Biosynthesis of secondary metabolites;ko00906//Carotenoid biosynthesis	GO:0009507//chloroplast;GO:0009536//plastid;GO:0016020//membrane;GO:0016021//integral to membrane;GO:0031969//chloroplast membrane	GO:0016853//isomerase activity;GO:0090471	GO:0016120//carotene biosynthetic process
GRMZM2G011919	--	9.72789	--	--	--	Putative CBL-interacting protein kinase family protein [Source:UniProtKB/TrEMBL;Acc:K7U712]	-	-	GO:0000166//nucleotide binding;GO:0004672//protein kinase activity;GO:0004674//protein serine/threonine kinase activity;GO:0005524//ATP binding;GO:0016301//kinase activity;GO:0016740//transferase activity;GO:0016772//transferase activity, transferring phosphorus-containing groups	GO:0006468//protein phosphorylation;GO:0007165//signal transduction;GO:0016310//phosphorylation
GRMZM2G012143	--	2.76067	--	--	--	Uncharacterized protein [Source:UniProtKB/TrEMBL;Acc:C4IYW6]	-	-	GO:0016853//isomerase activity;GO:0030246//carbohydrate binding	GO:0005975//carbohydrate metabolic process
GRMZM2G012148	10.7092	--	--	--	--	Protease inhibitor/seed storage/LTP family protein [Source:UniProtKB/TrEMBL;Acc:B6U491]	-	-	GO:0008233//peptidase activity	GO:0006508//proteolysis
GRMZM2G012183	--	5.21187	--	--	--	Uncharacterized protein [Source:UniProtKB/TrEMBL;Acc:C4IZT0]	-	-	-	-
GRMZM2G012416	--	--	-0.614291	--	--	Eukaryotic initiation factor 5C CG2922-PF, isoform F; Eukaryotic initiation factor 5C CG2922-PF, isoform F isoform 1; Eukaryotic initiation factor 5C CG2922-PF, isoform F isoform 2; Uncharacterized protein [Source:UniProtKB/TrEMBL;Acc:B4FI21]	-	GO:0016020//membrane	GO:0005488//binding;GO:0005515//protein binding	GO:0016070//RNA metabolic process
GRMZM2G012685	6.48677	--	--	--	--	Putative leucine-rich repeat receptor-like protein kinase family protein [Source:UniProtKB/TrEMBL;Acc:K7VF97]	-	-	GO:0004672//protein kinase activity;GO:0004674//protein serine/threonine kinase activity;GO:0005515//protein binding;GO:0005524//ATP binding;GO:0016301//kinase activity;GO:0016772//transferase activity, transferring phosphorus-containing groups	GO:0006468//protein phosphorylation;GO:0016310//phosphorylation
GRMZM2G012879	6.11756	--	--	--	--	Uncharacterized protein [Source:UniProtKB/TrEMBL;Acc:K7UCS9]	-	GO:0005622//intracellular	GO:0008270//zinc ion binding;GO:0046872//metal ion binding	-
GRMZM2G012923	--	--	--	0.69557	--	Uncharacterized protein [Source:UniProtKB/TrEMBL;Acc:K7TS07]	-	GO:0016020//membrane;GO:0016021//integral to membrane	GO:0005215//transporter activity;GO:0022857//transmembrane transporter activity;GO:0022891//substrate-specific transmembrane transporter activity	GO:0006810//transport;GO:0055085//transmembrane transport
GRMZM2G013010	--	3.05432	--	--	--	--	-	-	GO:0016787//hydrolase activity;GO:0016788//hydrolase activity, acting on ester bonds	GO:0006629//lipid metabolic process
GRMZM2G013082	9.80618	--	--	--	--	--	-	-	GO:0005506//iron ion binding;GO:0016705//oxidoreductase activity, acting on paired donors, with incorporation or reduction of molecular oxygen;GO:0020037//heme binding	GO:0055114//oxidation-reduction process
GRMZM2G013271	--	-1.52559	--	--	--	Plant-specific domain TIGR01568 family protein; Uncharacterized protein [Source:UniProtKB/TrEMBL;Acc:C0HES3]	-	-	-	-
GRMZM2G013299	--	13.3129	--	--	--	--	-	-	GO:0004602//glutathione peroxidase activity	GO:0006979//response to oxidative stress;GO:0055114//oxidation-reduction process
GRMZM2G013798	--	--	-1.29408	--	--	30S ribosomal protein S2, chloroplastic [Source:UniProtKB/Swiss-Prot;Acc:P16037]	ko03010//Ribosome	GO:0005622//intracellular;GO:0005840//ribosome;GO:0009507//chloroplast;GO:0009536//plastid;GO:0009570//chloroplast stroma;GO:0015935//small ribosomal subunit;GO:0016020//membrane;GO:0030529//ribonucleoprotein complex	GO:0003735//structural constituent of ribosome	GO:0006412//translation
GRMZM2G013915	5.26733	--	--	--	--	--	-	-	GO:0003676//nucleic acid binding;GO:0003677//DNA binding;GO:0008270//zinc ion binding	-
GRMZM2G013960	--	-6.98984	--	--	--	--	-	-	GO:0046872//metal ion binding	-
GRMZM2G014099	--	-6.72633	--	--	--	Uncharacterized protein [Source:UniProtKB/TrEMBL;Acc:K7UL60]	-	GO:0009507//chloroplast	-	GO:0008150//biological_process;GO:0009965//leaf morphogenesis;GO:0030154//cell differentiation;GO:0045893//positive regulation of transcription, DNA-dependent
GRMZM2G014136	--	--	0.681185	--	--	Acyl-coenzyme A oxidase [Source:UniProtKB/TrEMBL;Acc:B6U7U8]	-	GO:0005777//peroxisome	GO:0003995//acyl-CoA dehydrogenase activity;GO:0003997//acyl-CoA oxidase activity;GO:0016627//oxidoreductase activity, acting on the CH-CH group of donors;GO:0050660//flavin adenine dinucleotide binding	GO:0006631//fatty acid metabolic process;GO:0006635//fatty acid beta-oxidation;GO:0008152//metabolic process;GO:0055114//oxidation-reduction process
GRMZM2G014187	--	1.00641	--	--	--	--	-	-	-	-
GRMZM2G014193	--	2.93899	--	--	--	Chloroplast purple acid phosphatase isoform c; Uncharacterized protein [Source:UniProtKB/TrEMBL;Acc:B4F8V0]	-	GO:0005576//extracellular region	GO:0003993//acid phosphatase activity;GO:0016787//hydrolase activity;GO:0046872//metal ion binding	-
GRMZM2G014303	--	-1.01071	--	--	--	Uncharacterized protein [Source:UniProtKB/TrEMBL;Acc:B8A0A2]	ko01100//Metabolic pathways;ko00564//Glycerophospholipid metabolism	-	GO:0016301//kinase activity;GO:0016772//transferase activity, transferring phosphorus-containing groups	GO:0016310//phosphorylation;GO:0046474//glycerophospholipid biosynthetic process
GRMZM2G014376	--	--	-0.673755	--	--	Shikimate dehydrogenase; Uncharacterized protein [Source:UniProtKB/TrEMBL;Acc:B4FAK2]	ko01100//Metabolic pathways;ko01110//Biosynthesis of secondary metabolites;ko00400//Phenylalanine, tyrosine and tryptophan biosynthesis	GO:0009507//chloroplast;GO:0009570//chloroplast stroma	GO:0000166//nucleotide binding;GO:0003824//catalytic activity;GO:0003855//3-dehydroquinate dehydratase activity;GO:0004764//shikimate 3-dehydrogenase (NADP+) activity;GO:0050661//NADP binding	GO:0019632//shikimate metabolic process;GO:0055114//oxidation-reduction process
GRMZM2G014441	1.19765	--	--	--	--	Putative uncharacterized protein [Source:UniProtKB/TrEMBL;Acc:B6TJU7]	-	-	-	-
GRMZM2G014444	--	--	-0.997895	--	--	60S ribosomal protein L11-1; Uncharacterized protein [Source:UniProtKB/TrEMBL;Acc:B4FV31]	ko03010//Ribosome	GO:0005622//intracellular;GO:0005840//ribosome;GO:0030529//ribonucleoprotein complex	GO:0003735//structural constituent of ribosome	GO:0006412//translation
GRMZM2G014716	-6.6928	--	--	--	--	--	-	-	GO:0003676//nucleic acid binding	-
GRMZM2G015021	--	-1.04241	--	--	--	Putative MYB DNA-binding domain superfamily protein [Source:UniProtKB/TrEMBL;Acc:K7U1L5]	-	-	GO:0003677//DNA binding;GO:0003682//chromatin binding	-
GRMZM2G015295	--	--	-0.721141	--	--	Adenosylhomocysteinase [Source:UniProtKB/TrEMBL;Acc:C0PHR4]	-	GO:0005773//vacuole;GO:0005886//plasma membrane;GO:0016020//membrane	GO:0000166//nucleotide binding;GO:0004013//adenosylhomocysteinase activity;GO:0005507//copper ion binding;GO:0016787//hydrolase activity	GO:0006346//methylation-dependent chromatin silencing;GO:0006730//one-carbon metabolic process;GO:0016441//posttranscriptional gene silencing
GRMZM2G015418	--	7.9303	--	--	--	--	-	GO:0005737//cytoplasm	GO:0000287//magnesium ion binding;GO:0004427//inorganic diphosphatase activity	GO:0006796//phosphate-containing compound metabolic process
GRMZM2G015637	7.88156	--	--	--	--	--	-	-	-	-
GRMZM2G015908	--	8.79722	--	--	--	Phosphatase phospho1 [Source:UniProtKB/TrEMBL;Acc:B6TXH8]	-	-	GO:0016791//phosphatase activity	GO:0008152//metabolic process;GO:0016311//dephosphorylation
GRMZM2G015967	--	--	0.670142	--	--	Peptidyl-prolyl cis-trans isomerase [Source:UniProtKB/TrEMBL;Acc:B6U5I1]	-	GO:0009507//chloroplast;GO:0009534//chloroplast thylakoid;GO:0009535//chloroplast thylakoid membrane;GO:0009536//plastid;GO:0009543//chloroplast thylakoid lumen;GO:0009570//chloroplast stroma;GO:0009579//thylakoid;GO:0031977//thylakoid lumen	GO:0003755//peptidyl-prolyl cis-trans isomerase activity;GO:0016853//isomerase activity	GO:0000165//MAPK cascade;GO:0000413//protein peptidyl-prolyl isomerization;GO:0006098//pentose-phosphate shunt;GO:0006364//rRNA processing;GO:0006457//protein folding;GO:0006612//protein targeting to membrane;GO:0006636//unsaturated fatty acid biosynthetic process;GO:0009409//response to cold;GO:0009595//detection of biotic stimulus;GO:0009657//plastid organization;GO:0009697//salicylic acid bios…
GRMZM2G016066	--	--	1.02795	--	--	Photosystem I reaction center subunit IV A [Source:UniProtKB/TrEMBL;Acc:B6TH55]	-	GO:0009507//chloroplast;GO:0009522//photosystem I;GO:0009535//chloroplast thylakoid membrane;GO:0009538//photosystem I reaction center;GO:0009579//thylakoid;GO:0010287//plastoglobule;GO:0016020//membrane	-	GO:0015979//photosynthesis
GRMZM2G016259	--	8.20451	--	--	--	Uncharacterized protein [Source:UniProtKB/TrEMBL;Acc:C0PIS6]	-	-	-	-
GRMZM2G016370	4.04128	4.22124	--	--	--	Putative MYB DNA-binding domain superfamily protein; Uncharacterized protein [Source:UniProtKB/TrEMBL;Acc:B4FEJ8]	-	-	GO:0003677//DNA binding;GO:0003682//chromatin binding	-
GRMZM2G016576	-7.30632	--	--	--	--	Uncharacterized protein [Source:UniProtKB/TrEMBL;Acc:K7U3P7]	-	-	-	-
GRMZM2G016677	--	--	0.661659	--	--	--	-	GO:0009523//photosystem II;GO:0009654//oxygen evolving complex;GO:0019898//extrinsic to membrane	GO:0005509//calcium ion binding	GO:0015979//photosynthesis
GRMZM2G016707	-6.73483	--	--	--	--	--	-	-	-	-
GRMZM2G017060	6.10512	--	--	--	--	Putative DUF594 domain containing family protein [Source:UniProtKB/TrEMBL;Acc:K7VBZ5]	-	-	-	-
GRMZM2G017257	--	--	-0.87745	--	--	Uncharacterized protein [Source:UniProtKB/TrEMBL;Acc:K7V9A1]	-	GO:0005829//cytosol;GO:0005871//kinesin complex;GO:0005874//microtubule;GO:0005875//microtubule associated complex;GO:0005886//plasma membrane;GO:0009504//cell plate;GO:0009524//phragmoplast;GO:0009941//chloroplast envelope;GO:0016020//membrane	GO:0000166//nucleotide binding;GO:0003777//microtubule motor activity;GO:0005524//ATP binding;GO:0008017//microtubule binding	GO:0007018//microtubule-based movement;GO:0009903//chloroplast avoidance movement;GO:0009904//chloroplast accumulation movement
GRMZM2G017555	7.40494	--	--	--	--	Pectinesterase [Source:UniProtKB/TrEMBL;Acc:B4F9U3]	ko01100//Metabolic pathways;ko00500//Starch and sucrose metabolism;ko00040//Pentose and glucuronate interconversions	GO:0005576//extracellular region;GO:0005618//cell wall	GO:0004857//enzyme inhibitor activity;GO:0016787//hydrolase activity;GO:0030599//pectinesterase activity;GO:0045330	GO:0042545//cell wall modification;GO:0043086//negative regulation of catalytic activity;GO:0045490//pectin catabolic process
GRMZM2G017692	--	1.71135	--	--	--	Uncharacterized protein [Source:UniProtKB/TrEMBL;Acc:K7V6N5]	-	-	-	-
GRMZM2G018004	--	11.3205	--	--	--	Putative uncharacterized protein [Source:UniProtKB/TrEMBL;Acc:B6T025]	-	-	-	-
GRMZM2G018048	1.256	--	--	--	--	Putative homeodomain-like transcription factor superfamily protein [Source:UniProtKB/TrEMBL;Acc:K7VDZ9]	-	-	GO:0003677//DNA binding;GO:0003682//chromatin binding	-
GRMZM2G018059	1.98027	1.67572	--	--	--	--	-	GO:0000151//ubiquitin ligase complex	GO:0004672//protein kinase activity;GO:0004842//ubiquitin-protein ligase activity;GO:0005524//ATP binding;GO:0016772//transferase activity, transferring phosphorus-containing groups	GO:0006468//protein phosphorylation;GO:0006950//response to stress;GO:0016567//protein ubiquitination
GRMZM2G018138	--	11.1011	--	--	--	--	-	-	GO:0003677//DNA binding;GO:0003700//sequence-specific DNA binding transcription factor activity	GO:0006355//regulation of transcription, DNA-dependent
GRMZM2G018197	--	--	-0.827023	--	--	Uncharacterized protein [Source:UniProtKB/TrEMBL;Acc:B4FVJ0]	ko03010//Ribosome	GO:0005618//cell wall;GO:0005730//nucleolus;GO:0005773//vacuole;GO:0005840//ribosome;GO:0005886//plasma membrane;GO:0009507//chloroplast;GO:0016020//membrane;GO:0022625//cytosolic large ribosomal subunit;GO:0022626//cytosolic ribosome	GO:0003735//structural constituent of ribosome	GO:0006412//translation
GRMZM2G018241	--	--	--	0.896029	--	Cellulose synthase-9 [Source:UniProtKB/TrEMBL;Acc:Q9LLI1]	-	GO:0016020//membrane;GO:0016021//integral to membrane	GO:0005515//protein binding;GO:0008270//zinc ion binding;GO:0016740//transferase activity;GO:0016757//transferase activity, transferring glycosyl groups;GO:0016760//cellulose synthase (UDP-forming) activity	GO:0030244//cellulose biosynthetic process
GRMZM2G018353	--	6.89489	--	--	--	Uncharacterized protein [Source:UniProtKB/TrEMBL;Acc:K7UJM8]	-	GO:0016020//membrane	GO:0005215//transporter activity	GO:0006810//transport
GRMZM2G018664	1.7045	--	--	--	--	--	-	GO:0016020//membrane	GO:0009055//electron carrier activity;GO:0016491//oxidoreductase activity	GO:0022904//respiratory electron transport chain
GRMZM2G018686	6.81985	--	--	--	--	Putative HLH DNA-binding domain superfamily protein [Source:UniProtKB/TrEMBL;Acc:K7VEY6]	-	GO:0009536//plastid	GO:0003677//DNA binding;GO:0046983//protein dimerization activity	-
GRMZM2G018692	--	--	--	-0.667601	--	--	-	-	GO:0004553//hydrolase activity, hydrolyzing O-glycosyl compounds	GO:0005975//carbohydrate metabolic process
GRMZM2G018716	--	-3.84941	--	-1.52709	--	Uncharacterized protein [Source:UniProtKB/TrEMBL;Acc:B7ZXC1]	ko01100//Metabolic pathways;ko00500//Starch and sucrose metabolism;ko00052//Galactose metabolism	GO:0005618//cell wall;GO:0005773//vacuole	GO:0004553//hydrolase activity, hydrolyzing O-glycosyl compounds;GO:0004564//beta-fructofuranosidase activity;GO:0004575//sucrose alpha-glucosidase activity;GO:0016787//hydrolase activity;GO:0016798//hydrolase activity, acting on glycosyl bonds;GO:0031219//levanase activity;GO:0051670//inulinase activity	GO:0005975//carbohydrate metabolic process;GO:0005982//starch metabolic process;GO:0008152//metabolic process;GO:0009611//response to wounding;GO:0071836//nectar secretion;GO:0080167//response to karrikin
GRMZM2G018756	--	3.11357	--	--	--	Uncharacterized protein [Source:UniProtKB/TrEMBL;Acc:B4FY55]	-	GO:0016020//membrane	GO:0003674//molecular_function	GO:0008150//biological_process
GRMZM2G018760	1.2433	--	--	--	--	MazG nucleotide pyrophosphohydrolase domain protein [Source:UniProtKB/TrEMBL;Acc:K7U557]	-	-	GO:0016787//hydrolase activity	-
GRMZM2G018793	--	1.57592	--	--	--	--	-	-	-	-
GRMZM2G019029	1.83957	--	--	--	--	Phospholipase D [Source:UniProtKB/TrEMBL;Acc:K7VYL0]	-	GO:0016020//membrane	GO:0003824//catalytic activity;GO:0004630//phospholipase D activity;GO:0005509//calcium ion binding;GO:0005515//protein binding;GO:0016787//hydrolase activity;GO:0070290//NAPE-specific phospholipase D activity	GO:0008152//metabolic process;GO:0016042//lipid catabolic process;GO:0046470//phosphatidylcholine metabolic process
GRMZM2G019183	--	--	--	-0.806752	--	Uncharacterized protein [Source:UniProtKB/TrEMBL;Acc:C4J3K7]	ko00500//Starch and sucrose metabolism	-	GO:0003824//catalytic activity;GO:0003825//alpha,alpha-trehalose-phosphate synthase (UDP-forming) activity	GO:0005992//trehalose biosynthetic process;GO:0008152//metabolic process
GRMZM2G019666	6.75913	--	--	--	--	--	-	-	GO:0005506//iron ion binding;GO:0016705//oxidoreductase activity, acting on paired donors, with incorporation or reduction of molecular oxygen;GO:0020037//heme binding	GO:0055114//oxidation-reduction process
GRMZM2G019919	--	--	0.648234	--	--	Water-stress protein [Source:UniProtKB/TrEMBL;Acc:Q8LJR0]	-	-	GO:0000166//nucleotide binding;GO:0003676//nucleic acid binding	-
GRMZM2G019956	--	6.87401	--	--	--	--	-	-	GO:0003677//DNA binding	-
GRMZM2G019958	--	1.49608	--	--	--	Uncharacterized protein [Source:UniProtKB/TrEMBL;Acc:C0HFQ0]	-	GO:0009507//chloroplast;GO:0009570//chloroplast stroma	-	-
GRMZM2G019974	-2.07778	--	--	--	--	Uncharacterized protein [Source:UniProtKB/TrEMBL;Acc:B4FWK6]	-	GO:0016021//integral to membrane	GO:0022857//transmembrane transporter activity	GO:0055085//transmembrane transport
GRMZM2G019986	--	--	--	0.74344	--	UDP-N-acetylglucosamine pyrophosphorylase; Uncharacterized protein [Source:UniProtKB/TrEMBL;Acc:B4FRH7]	-	GO:0005886//plasma membrane	GO:0003977//UDP-N-acetylglucosamine diphosphorylase activity;GO:0003983//UTP:glucose-1-phosphate uridylyltransferase activity;GO:0016779//nucleotidyltransferase activity;GO:0070569	GO:0006011//UDP-glucose metabolic process;GO:0006047//UDP-N-acetylglucosamine metabolic process;GO:0008152//metabolic process;GO:0019276//UDP-N-acetylgalactosamine metabolic process
GRMZM2G020146	--	1.02044	--	--	--	Uncharacterized protein [Source:UniProtKB/TrEMBL;Acc:B8A0Q3]	-	GO:0005773//vacuole	GO:0004185//serine-type carboxypeptidase activity	GO:0006508//proteolysis
GRMZM2G020329	--	8.20072	--	--	--	--	-	-	GO:0005515//protein binding;GO:0008270//zinc ion binding	-
GRMZM2G020409	1.08953	--	--	--	--	Uncharacterized protein [Source:UniProtKB/TrEMBL;Acc:K7U1E8]	-	-	GO:0005488//binding;GO:0005515//protein binding	-
GRMZM2G020583	11.6306	--	--	--	--	Uncharacterized protein [Source:UniProtKB/TrEMBL;Acc:K7V6Q1]	-	-	-	-
GRMZM2G020666	--	5.52939	--	--	--	Uncharacterized protein [Source:UniProtKB/TrEMBL;Acc:K7VI07]	-	GO:0016020//membrane;GO:0016021//integral to membrane	-	GO:0009409//response to cold
GRMZM2G020856	1.05551	--	--	--	--	Uncharacterized protein [Source:UniProtKB/TrEMBL;Acc:K7V4R0]	-	-	-	-
GRMZM2G020859	--	2.75518	--	--	--	Potassium channel AKT2/3 [Source:UniProtKB/TrEMBL;Acc:B6SV43]	-	GO:0016020//membrane;GO:0016021//integral to membrane	GO:0005216//ion channel activity;GO:0005249//voltage-gated potassium channel activity;GO:0005515//protein binding	GO:0006810//transport;GO:0006811//ion transport;GO:0006813//potassium ion transport;GO:0009737//response to abscisic acid stimulus;GO:0042391//regulation of membrane potential;GO:0055085//transmembrane transport
GRMZM2G021095	7.55181	--	--	--	--	LOB domain protein 11 [Source:UniProtKB/TrEMBL;Acc:B6SMH2]	-	GO:0005739//mitochondrion	-	-
GRMZM2G021378	--	-1.11277	--	--	--	Uncharacterized protein [Source:UniProtKB/TrEMBL;Acc:C0PMU3]	ko04130//SNARE interactions in vesicular transport	GO:0005886//plasma membrane;GO:0016020//membrane	GO:0005484//SNAP receptor activity;GO:0005515//protein binding	GO:0006886//intracellular protein transport;GO:0009737//response to abscisic acid stimulus;GO:0016192//vesicle-mediated transport
GRMZM2G021796	--	3.68708	--	--	--	Putative RING zinc finger domain superfamily protein; Uncharacterized protein [Source:UniProtKB/TrEMBL;Acc:B4FJ64]	-	-	GO:0005515//protein binding;GO:0008270//zinc ion binding;GO:0046872//metal ion binding	-
GRMZM2G022606	6.05245	--	--	--	--	Uncharacterized protein [Source:UniProtKB/TrEMBL;Acc:K7TI40]	-	-	GO:0005515//protein binding	-
GRMZM2G022619	--	--	-0.709133	--	--	60S ribosomal protein L18a [Source:UniProtKB/TrEMBL;Acc:C0P639]	ko03010//Ribosome	GO:0005840//ribosome;GO:0005886//plasma membrane;GO:0016020//membrane;GO:0022625//cytosolic large ribosomal subunit;GO:0022626//cytosolic ribosome;GO:0030529//ribonucleoprotein complex	GO:0003735//structural constituent of ribosome	GO:0006412//translation
GRMZM2G022637	--	-9.3403	--	--	--	ATFP4 [Source:UniProtKB/TrEMBL;Acc:B6U0Q9]	-	-	-	-
GRMZM2G022686	--	-6.74584	--	--	--	MYB transcription factor; Putative MYB DNA-binding domain superfamily protein; Uncharacterized protein [Source:UniProtKB/TrEMBL;Acc:B4FQU7]	-	-	GO:0003677//DNA binding;GO:0003682//chromatin binding	-
GRMZM2G022782	--	-1.45575	--	--	--	Uncharacterized protein [Source:UniProtKB/TrEMBL;Acc:C0PG72]	-	-	GO:0003824//catalytic activity;GO:0033926	GO:0008152//metabolic process
GRMZM2G022799	--	2.79676	--	--	--	Putative metacaspase family protein [Source:UniProtKB/TrEMBL;Acc:K7V269]	-	GO:0005576//extracellular region;GO:0048046//apoplast	GO:0004197//cysteine-type endopeptidase activity;GO:0008233//peptidase activity;GO:0008234//cysteine-type peptidase activity;GO:0016787//hydrolase activity	GO:0006508//proteolysis
GRMZM2G022822	--	5.0023	--	--	--	--	-	-	GO:0004672//protein kinase activity;GO:0004674//protein serine/threonine kinase activity;GO:0005524//ATP binding;GO:0016772//transferase activity, transferring phosphorus-containing groups	GO:0006468//protein phosphorylation
GRMZM2G022931	--	--	--	0.926097	--	Uncharacterized protein [Source:UniProtKB/TrEMBL;Acc:B4FB81]	-	-	-	-
GRMZM2G022996	--	8.04835	--	--	--	Putative cytochrome P450 superfamily protein; Uncharacterized protein [Source:UniProtKB/TrEMBL;Acc:B4F9X2]	-	-	GO:0004497//monooxygenase activity;GO:0005506//iron ion binding;GO:0009055//electron carrier activity;GO:0016491//oxidoreductase activity;GO:0016705//oxidoreductase activity, acting on paired donors, with incorporation or reduction of molecular oxygen;GO:0020037//heme binding;GO:0046872//metal ion binding	GO:0055114//oxidation-reduction process
GRMZM2G023013	8.70743	--	--	--	--	--	-	-	-	-
GRMZM2G023071	--	1.08583	--	--	--	Uncharacterized protein [Source:UniProtKB/TrEMBL;Acc:B4FYY0]	-	GO:0005739//mitochondrion	-	-
GRMZM2G023325	--	-2.19217	--	--	--	--	-	-	GO:0008171//O-methyltransferase activity;GO:0046983//protein dimerization activity	-
GRMZM2G023591	--	--	-0.605785	--	--	Uncharacterized protein [Source:UniProtKB/TrEMBL;Acc:B4FJH1]	-	GO:0009507//chloroplast;GO:0009570//chloroplast stroma;GO:0030529//ribonucleoprotein complex	GO:0000166//nucleotide binding;GO:0003676//nucleic acid binding	GO:0000398//nuclear mRNA splicing, via spliceosome;GO:0008150//biological_process
GRMZM2G023921	7.06639	--	--	--	--	DNA-binding WRKY [Source:UniProtKB/TrEMBL;Acc:B6TQ63]	-	-	GO:0003677//DNA binding	-
GRMZM2G024150	--	--	1.03482	--	--	Photosystem I reaction center subunit II [Source:UniProtKB/TrEMBL;Acc:B6SKI1]	-	GO:0009507//chloroplast;GO:0009522//photosystem I;GO:0009535//chloroplast thylakoid membrane;GO:0009538//photosystem I reaction center;GO:0009579//thylakoid;GO:0009941//chloroplast envelope;GO:0010287//plastoglobule;GO:0016020//membrane	-	GO:0015979//photosynthesis
GRMZM2G024175	--	-2.19093	--	--	--	--	-	-	-	-
GRMZM2G024221	--	-8.95611	--	--	--	Uncharacterized protein [Source:UniProtKB/TrEMBL;Acc:K7VTW5]	-	-	-	-
GRMZM2G024260	--	-6.72279	--	--	--	--	-	GO:0005737//cytoplasm;GO:0009507//chloroplast	GO:0000166//nucleotide binding;GO:0005524//ATP binding;GO:0016879//ligase activity, forming carbon-nitrogen bonds	GO:0008033//tRNA processing;GO:0009658//chloroplast organization;GO:0009793//embryo development ending in seed dormancy;GO:0010098//suspensor development
GRMZM2G024354	--	--	-0.713195	--	--	Ribosomal protein L15 [Source:UniProtKB/TrEMBL;Acc:B4FMB3]	ko03010//Ribosome	GO:0005622//intracellular;GO:0005730//nucleolus;GO:0005840//ribosome;GO:0005886//plasma membrane;GO:0016020//membrane;GO:0022625//cytosolic large ribosomal subunit;GO:0022626//cytosolic ribosome;GO:0030529//ribonucleoprotein complex	GO:0003735//structural constituent of ribosome	GO:0006412//translation
GRMZM2G024495	--	7.79357	--	--	--	Uncharacterized protein [Source:UniProtKB/TrEMBL;Acc:B4FPD6]	ko00910//Nitrogen metabolism	-	-	-
GRMZM2G024647	--	--	-0.988114	--	--	60S ribosomal protein L6 [Source:UniProtKB/TrEMBL;Acc:B6SHW0]	-	GO:0005622//intracellular;GO:0005730//nucleolus;GO:0005783//endoplasmic reticulum;GO:0005840//ribosome;GO:0005886//plasma membrane;GO:0009507//chloroplast;GO:0016020//membrane;GO:0022625//cytosolic large ribosomal subunit;GO:0022626//cytosolic ribosome;GO:0030529//ribonucleoprotein complex	GO:0003735//structural constituent of ribosome	GO:0006412//translation
GRMZM2G024705	--	9.1689	--	--	--	--	-	-	-	-
GRMZM2G025062	--	6.66019	--	--	--	ERF-like protein [Source:UniProtKB/TrEMBL;Acc:B6UHI5]	-	GO:0005634//nucleus	GO:0003677//DNA binding;GO:0003700//sequence-specific DNA binding transcription factor activity	GO:0006351//transcription, DNA-dependent;GO:0006355//regulation of transcription, DNA-dependent
GRMZM2G025072	2.00786	--	--	--	--	--	-	-	GO:0016787//hydrolase activity	-
GRMZM2G025078	--	1.13642	--	--	--	Uncharacterized protein [Source:UniProtKB/TrEMBL;Acc:C0HF92]	-	GO:0009507//chloroplast;GO:0009536//plastid;GO:0031972	GO:0005507//copper ion binding;GO:0046872//metal ion binding	GO:0010038//response to metal ion;GO:0048573//photoperiodism, flowering
GRMZM2G025190	--	--	1.05388	--	--	Glutathione S-transferase GSTU6 [Source:UniProtKB/TrEMBL;Acc:B6T033]	-	GO:0009507//chloroplast	GO:0004364//glutathione transferase activity;GO:0005515//protein binding;GO:0016740//transferase activity	GO:0006749//glutathione metabolic process;GO:0009704//de-etiolation;GO:0046686//response to cadmium ion;GO:0048527//lateral root development;GO:0060416//response to growth hormone stimulus;GO:0080167//response to karrikin
GRMZM2G025322	--	--	0.910429	--	--	Peptide methionine sulfoxide reductase msrB [Source:UniProtKB/TrEMBL;Acc:B6T2N3]	-	GO:0009507//chloroplast;GO:0009536//plastid;GO:0009570//chloroplast stroma	GO:0016491//oxidoreductase activity;GO:0016671//oxidoreductase activity, acting on a sulfur group of donors, disulfide as acceptor;GO:0033743//peptide-methionine (R)-S-oxide reductase activity;GO:0046872//metal ion binding	GO:0006979//response to oxidative stress;GO:0030091//protein repair;GO:0055114//oxidation-reduction process
GRMZM2G025477	--	-3.20341	--	--	--	Uncharacterized protein [Source:UniProtKB/TrEMBL;Acc:B4FWH7]	-	-	-	-
GRMZM2G025659	--	-6.92708	--	--	--	Uncharacterized protein [Source:UniProtKB/TrEMBL;Acc:B4FG05]	-	GO:0009507//chloroplast	GO:0016787//hydrolase activity	-
GRMZM2G025742	--	7.83239	--	--	--	Putative auxin efflux carrier PIN5a [Source:UniProtKB/TrEMBL;Acc:I3RWV5]	-	GO:0005783//endoplasmic reticulum;GO:0016021//integral to membrane	GO:0080161//auxin transmembrane transporter activity	GO:0010252//auxin homeostasis;GO:0055085//transmembrane transport;GO:0080162//intracellular auxin transport
GRMZM2G025867	--	2.08937	--	--	--	Prolyl 4-hydroxylase 5; Prolyl 4-hydroxylase alpha-2 subunit [Source:UniProtKB/TrEMBL;Acc:B6TYA6]	ko01100//Metabolic pathways;ko00330//Arginine and proline metabolism	-	GO:0005506//iron ion binding;GO:0016491//oxidoreductase activity;GO:0016705//oxidoreductase activity, acting on paired donors, with incorporation or reduction of molecular oxygen;GO:0016706//oxidoreductase activity, acting on paired donors, with incorporation or reduction of molecular oxygen, 2-oxoglutarate as one donor, and incorporation of one atom each of oxygen into both donors;GO:0031418//L-…	GO:0055114//oxidation-reduction process
GRMZM2G025989	--	-1.06999	--	--	--	Putative LOB domain-containing family protein [Source:UniProtKB/TrEMBL;Acc:K7V1I7]	-	-	-	-
GRMZM2G026532	--	13.6754	--	--	--	Uncharacterized protein [Source:UniProtKB/TrEMBL;Acc:B4FRN1]	-	-	GO:0004497//monooxygenase activity;GO:0005506//iron ion binding;GO:0009055//electron carrier activity;GO:0016491//oxidoreductase activity;GO:0016705//oxidoreductase activity, acting on paired donors, with incorporation or reduction of molecular oxygen;GO:0020037//heme binding;GO:0046872//metal ion binding	GO:0055114//oxidation-reduction process
GRMZM2G026664	--	7.87525	--	--	--	--	-	-	GO:0005515//protein binding	-
GRMZM2G026744	--	-2.30862	--	--	--	Uncharacterized protein [Source:UniProtKB/TrEMBL;Acc:K7VV99]	-	-	-	-
GRMZM2G026910	--	-9.42653	--	--	--	Plant-specific domain TIGR01589 family protein [Source:UniProtKB/TrEMBL;Acc:B6TV67]	-	-	-	-
GRMZM2G026930	--	5.38259	--	--	--	Dihydroflavonol-4-reductase [Source:UniProtKB/Swiss-Prot;Acc:P51108]	ko01100//Metabolic pathways;ko01110//Biosynthesis of secondary metabolites;ko00941//Flavonoid biosynthesis	-	GO:0000166//nucleotide binding;GO:0003824//catalytic activity;GO:0003854//3-beta-hydroxy-delta5-steroid dehydrogenase activity;GO:0016491//oxidoreductase activity;GO:0016616//oxidoreductase activity, acting on the CH-OH group of donors, NAD or NADP as acceptor;GO:0045552//dihydrokaempferol 4-reductase activity;GO:0050662//coenzyme binding	GO:0006694//steroid biosynthetic process;GO:0009718//anthocyanin biosynthetic process;GO:0009813//flavonoid biosynthetic process;GO:0044237//cellular metabolic process;GO:0055114//oxidation-reduction process
GRMZM2G027336	--	9.01545	--	--	--	Glyoxal oxidase [Source:UniProtKB/TrEMBL;Acc:B6TPV2]	-	-	-	-
GRMZM2G027522	-6.61248	7.39158	--	--	--	TPD1 [Source:UniProtKB/TrEMBL;Acc:K7TXT8]	-	-	-	-
GRMZM2G027640	--	1.48962	--	--	--	Lil3 protein [Source:UniProtKB/TrEMBL;Acc:K7UC37]	-	GO:0009507//chloroplast;GO:0009535//chloroplast thylakoid membrane	-	-
GRMZM2G027825	--	--	--	0.766964	--	Uncharacterized protein [Source:UniProtKB/TrEMBL;Acc:C0HFK2]	-	GO:0005773//vacuole	-	-
GRMZM2G027856	--	-1.21692	--	--	--	Uncharacterized protein [Source:UniProtKB/TrEMBL;Acc:C0HE60]	-	-	GO:0005515//protein binding;GO:0008270//zinc ion binding	-
GRMZM2G028114	--	1.05227	--	--	--	--	-	GO:0005622//intracellular;GO:0005737//cytoplasm	GO:0004177//aminopeptidase activity;GO:0008235//metalloexopeptidase activity;GO:0030145//manganese ion binding	GO:0006508//proteolysis;GO:0019538//protein metabolic process
GRMZM2G028129	-2.10856	--	--	--	--	Uncharacterized protein [Source:UniProtKB/TrEMBL;Acc:C0P4M2]	-	GO:0005739//mitochondrion;GO:0005783//endoplasmic reticulum	GO:0000166//nucleotide binding;GO:0005524//ATP binding;GO:0017111//nucleoside-triphosphatase activity	GO:0009737//response to abscisic acid stimulus
GRMZM2G028252	--	-6.2928	--	--	--	Putative uncharacterized protein [Source:UniProtKB/TrEMBL;Acc:B6SMY7]	-	-	-	-
GRMZM2G028325	--	--	--	-1.32394	NIP2-1	Aquaporin NIP2-1 [Source:UniProtKB/Swiss-Prot;Acc:Q19KC1]	-	GO:0016020//membrane;GO:0016021//integral to membrane;GO:0048226//Casparian strip	GO:0005215//transporter activity;GO:0015115	GO:0006810//transport;GO:0015708
GRMZM2G028393	--	--	--	-2.63941	--	Protease inhibitor; Proteinase inhibitor [Source:UniProtKB/TrEMBL;Acc:Q2XX03]	-	-	GO:0004867//serine-type endopeptidase inhibitor activity;GO:0008233//peptidase activity	GO:0006508//proteolysis;GO:0009611//response to wounding
GRMZM2G028543	--	-1.1386	--	--	--	Uncharacterized protein [Source:UniProtKB/TrEMBL;Acc:B4FWS9]	-	-	GO:0005515//protein binding;GO:0008270//zinc ion binding;GO:0046872//metal ion binding	-
GRMZM2G028556	2.51867	--	--	--	--	Uncharacterized protein [Source:UniProtKB/TrEMBL;Acc:C0P4E9]	ko00480//Glutathione metabolism	-	-	-
GRMZM2G028640	--	--	0.602437	--	--	--	-	-	-	-
GRMZM2G029096	--	-7.09038	--	--	--	Barren stalk fastigiate1-related-1; DNA-binding protein [Source:UniProtKB/TrEMBL;Acc:B6UE42]	-	-	GO:0003677//DNA binding	-
GRMZM2G029107	--	-1.1807	--	--	--	Calmodulin; Uncharacterized protein [Source:UniProtKB/TrEMBL;Acc:B4FBW7]	ko04626//Plant-pathogen interaction;ko04070//Phosphatidylinositol signaling system	GO:0005634//nucleus;GO:0005737//cytoplasm;GO:0005773//vacuole;GO:0005886//plasma membrane	GO:0005509//calcium ion binding	GO:0009612//response to mechanical stimulus;GO:0009846//pollen germination;GO:0010099//regulation of photomorphogenesis;GO:0019722//calcium-mediated signaling
GRMZM2G029267	-6.91828	--	--	--	--	Uncharacterized protein [Source:UniProtKB/TrEMBL;Acc:B4FM20]	-	-	-	-
GRMZM2G029587	--	1.41898	--	--	--	Uncharacterized protein [Source:UniProtKB/TrEMBL;Acc:C0PMM3]	-	GO:0016020//membrane	GO:0008375//acetylglucosaminyltransferase activity	-
GRMZM2G029756	--	-1.22046	--	--	--	Uncharacterized protein [Source:UniProtKB/TrEMBL;Acc:K7VGB3]	-	-	GO:0004806//triglyceride lipase activity;GO:0016787//hydrolase activity	GO:0006629//lipid metabolic process
GRMZM2G029951	--	--	--	-1.12292	--	Putative uncharacterized protein [Source:UniProtKB/TrEMBL;Acc:D2XBY1]	-	GO:0016021//integral to membrane	GO:0000166//nucleotide binding;GO:0005507//copper ion binding;GO:0005524//ATP binding;GO:0016787//hydrolase activity;GO:0019829//cation-transporting ATPase activity;GO:0043682//copper-transporting ATPase activity;GO:0046872//metal ion binding	GO:0006812//cation transport;GO:0006825//copper ion transport;GO:0030001//metal ion transport
GRMZM2G030009	--	1.9862	--	--	--	Uncharacterized protein [Source:UniProtKB/TrEMBL;Acc:B6SR35]	-	-	-	-
GRMZM2G030036	--	--	--	-0.977747	--	ZmNAS2 protein [Source:UniProtKB/TrEMBL;Acc:Q8LT19]	-	-	GO:0030410//nicotianamine synthase activity	GO:0006826//iron ion transport;GO:0030418//nicotianamine biosynthetic process
GRMZM2G030203	--	--	-0.725521	--	--	50S ribosomal protein L10; Uncharacterized protein [Source:UniProtKB/TrEMBL;Acc:B6SUJ0]	ko03010//Ribosome	GO:0005622//intracellular;GO:0005840//ribosome;GO:0009507//chloroplast;GO:0009570//chloroplast stroma;GO:0022626//cytosolic ribosome;GO:0030529//ribonucleoprotein complex	-	GO:0042254//ribosome biogenesis
GRMZM2G030567	--	2.03392	--	--	--	--	-	-	-	-
GRMZM2G030606	--	--	-0.905655	--	--	Uncharacterized protein [Source:UniProtKB/TrEMBL;Acc:B4FAM1]	-	GO:0009507//chloroplast;GO:0009534//chloroplast thylakoid;GO:0009941//chloroplast envelope	-	GO:0006364//rRNA processing;GO:0008150//biological_process;GO:0009902//chloroplast relocation;GO:0010027//thylakoid membrane organization;GO:0010207//photosystem II assembly;GO:0015979//photosynthesis;GO:0015995//chlorophyll biosynthetic process;GO:0016117//carotenoid biosynthetic process;GO:0019288//isopentenyl diphosphate biosynthetic process, mevalonate-independent pathway;GO:0019684//photosyn…
GRMZM2G030731	--	--	-1.07752	--	--	60S ribosomal protein L27a-3; Uncharacterized protein [Source:UniProtKB/TrEMBL;Acc:B4G0Z5]	ko03010//Ribosome	GO:0005622//intracellular;GO:0005730//nucleolus;GO:0005840//ribosome;GO:0016020//membrane;GO:0022625//cytosolic large ribosomal subunit;GO:0022626//cytosolic ribosome;GO:0030529//ribonucleoprotein complex	GO:0003735//structural constituent of ribosome	GO:0006412//translation
GRMZM2G030790	--	3.81655	--	--	--	Jasmonate-induced protein [Source:UniProtKB/TrEMBL;Acc:B6TLX4]	-	-	-	-
GRMZM2G031065	1.98013	--	--	--	--	--	-	-	GO:0016787//hydrolase activity	GO:0008152//metabolic process
GRMZM2G031257	5.20043	--	--	--	--	Uncharacterized protein [Source:UniProtKB/TrEMBL;Acc:B7ZXX3]	-	GO:0005634//nucleus	GO:0004721//phosphoprotein phosphatase activity;GO:0005515//protein binding	-
GRMZM2G031308	--	-1.49528	--	--	--	Seed maturation protein; Uncharacterized protein [Source:UniProtKB/TrEMBL;Acc:B6TGL5]	-	GO:0005783//endoplasmic reticulum	-	-
GRMZM2G031354	--	5.32925	--	--	--	36.4 kDa proline-rich protein; Proline-rich protein; Uncharacterized protein [Source:UniProtKB/TrEMBL;Acc:B4G1Y6]	-	-	-	-
GRMZM2G031620	8.09906	--	--	--	--	Uncharacterized protein [Source:UniProtKB/TrEMBL;Acc:B6T001]	-	-	-	-
GRMZM2G031660	--	3.21392	--	--	--	Beta-glucosidase; Uncharacterized protein [Source:UniProtKB/TrEMBL;Acc:B4FQQ6]	ko01100//Metabolic pathways;ko01110//Biosynthesis of secondary metabolites;ko00500//Starch and sucrose metabolism;ko00940//Phenylpropanoid biosynthesis;ko00460//Cyanoamino acid metabolism	-	GO:0003824//catalytic activity;GO:0004553//hydrolase activity, hydrolyzing O-glycosyl compounds	GO:0005975//carbohydrate metabolic process;GO:0009809//lignin biosynthetic process
GRMZM2G032198	--	6.85004	--	--	--	--	-	-	-	GO:0006952//defense response
GRMZM2G032562	--	-1.40325	--	--	--	SKP1-like protein 1A [Source:UniProtKB/TrEMBL;Acc:B6TG56]	-	-	-	GO:0006511//ubiquitin-dependent protein catabolic process
GRMZM2G032682	--	-7.49444	--	--	--	Putative uncharacterized protein [Source:UniProtKB/TrEMBL;Acc:B6UFU9]	-	-	-	-
GRMZM2G032766	--	--	--	-0.676182	--	Uncharacterized protein [Source:UniProtKB/TrEMBL;Acc:B7ZY87]	-	-	GO:0005515//protein binding	-
GRMZM2G032856	--	--	--	-1.23363	--	Glutathione S-transferase GST 24; Uncharacterized protein [Source:UniProtKB/TrEMBL;Acc:Q9FQB5]	ko00480//Glutathione metabolism	-	GO:0004364//glutathione transferase activity;GO:0005515//protein binding;GO:0016740//transferase activity	-
GRMZM2G033126	--	--	--	1.16234	--	--	-	-	GO:0008168//methyltransferase activity	-
GRMZM2G033359	-5.78196	--	--	--	--	Uncharacterized protein [Source:UniProtKB/TrEMBL;Acc:C0PD88]	ko04075//Plant hormone signal transduction	GO:0016023//cytoplasmic membrane-bounded vesicle	GO:0010279//indole-3-acetic acid amido synthetase activity	GO:0032940//secretion by cell
GRMZM2G033555	--	1.22279	--	--	--	Dihydroflavonol-4-reductase [Source:UniProtKB/TrEMBL;Acc:B6TY10]	-	-	GO:0000166//nucleotide binding;GO:0003824//catalytic activity;GO:0050662//coenzyme binding	GO:0044237//cellular metabolic process
GRMZM2G033612	--	-1.62025	--	--	--	Uncharacterized protein [Source:UniProtKB/TrEMBL;Acc:C0HE04]	-	-	-	-
GRMZM2G033626	--	--	-0.656195	--	--	26S proteasome non-ATPase regulatory subunit 14; Uncharacterized protein [Source:UniProtKB/TrEMBL;Acc:B4FLQ8]	ko03050//Proteasome	GO:0000502//proteasome complex	GO:0005515//protein binding	GO:0009651//response to salt stress
GRMZM2G033787	--	-1.81337	--	--	--	Phosphatase; Uncharacterized protein [Source:UniProtKB/TrEMBL;Acc:B4FL38]	-	-	GO:0016787//hydrolase activity	-
GRMZM2G033937	--	1.01781	--	--	--	Uncharacterized protein [Source:UniProtKB/TrEMBL;Acc:B4F9P7]	-	GO:0016021//integral to membrane	GO:0004252//serine-type endopeptidase activity	GO:0006508//proteolysis
GRMZM2G034623	--	10.0692	--	--	--	Uncharacterized protein [Source:UniProtKB/TrEMBL;Acc:B4FUG1]	-	-	-	-
GRMZM2G034724	--	--	--	-0.931787	--	Putative rmlC-like cupins superfamily protein; Uncharacterized protein [Source:UniProtKB/TrEMBL;Acc:B4G0T2]	-	-	GO:0005507//copper ion binding;GO:0008270//zinc ion binding;GO:0045735//nutrient reservoir activity	-
GRMZM2G034843	--	2.05167	--	--	--	Putative uncharacterized protein [Source:UniProtKB/TrEMBL;Acc:B6TQF6]	-	-	-	-
GRMZM2G034868	1.22279	--	--	--	--	Uncharacterized protein [Source:UniProtKB/TrEMBL;Acc:C0PL97]	-	-	GO:0008270//zinc ion binding	-
GRMZM2G034947	--	7.62724	--	--	--	Uncharacterized protein [Source:UniProtKB/TrEMBL;Acc:C0PGW7]	-	-	GO:0008270//zinc ion binding	-
GRMZM2G035008	-4.35946	--	--	--	--	Uncharacterized protein [Source:UniProtKB/TrEMBL;Acc:C0P2Q8]	-	-	-	-
GRMZM2G035517	-3.26602	--	--	--	--	Uncharacterized protein [Source:UniProtKB/TrEMBL;Acc:C0HE78]	-	-	GO:0004185//serine-type carboxypeptidase activity	GO:0006508//proteolysis
GRMZM2G035520	--	--	-0.635678	--	--	Uncharacterized protein [Source:UniProtKB/TrEMBL;Acc:C4J9I5]	ko00190//Oxidative phosphorylation	GO:0005886//plasma membrane;GO:0016021//integral to membrane	GO:0000166//nucleotide binding;GO:0016887//ATPase activity;GO:0019829//cation-transporting ATPase activity;GO:0046872//metal ion binding	GO:0006200//ATP catabolic process;GO:0006754//ATP biosynthetic process;GO:0006812//cation transport;GO:0009651//response to salt stress
GRMZM2G035579	4.16537	5.2266	--	--	--	Uncharacterized protein [Source:UniProtKB/TrEMBL;Acc:K7VVY8]	-	-	-	-
GRMZM2G035595	--	1.40625	--	--	--	Uncharacterized protein [Source:UniProtKB/TrEMBL;Acc:B4FE97]	-	-	-	-
GRMZM2G035701	--	6.97509	--	--	--	Putative B3 DNA binding domain family protein [Source:UniProtKB/TrEMBL;Acc:K7V4V9]	-	GO:0005634//nucleus	GO:0003677//DNA binding;GO:0003700//sequence-specific DNA binding transcription factor activity	GO:0006351//transcription, DNA-dependent;GO:0006355//regulation of transcription, DNA-dependent;GO:0008284//positive regulation of cell proliferation;GO:0009793//embryo development ending in seed dormancy;GO:0010116//positive regulation of abscisic acid biosynthetic process;GO:0010262//somatic embryogenesis;GO:0010373//negative regulation of gibberellin biosynthetic process
GRMZM2G035767	--	1.56686	--	--	--	--	-	-	GO:0003824//catalytic activity;GO:0016491//oxidoreductase activity;GO:0016615//malate dehydrogenase activity;GO:0016616//oxidoreductase activity, acting on the CH-OH group of donors, NAD or NADP as acceptor;GO:0030060//L-malate dehydrogenase activity	GO:0005975//carbohydrate metabolic process;GO:0006108//malate metabolic process;GO:0055114//oxidation-reduction process
GRMZM2G035843	--	-1.2976	--	--	--	Putative calcium-dependent protein kinase family protein [Source:UniProtKB/TrEMBL;Acc:K7V3X5]	-	-	GO:0000166//nucleotide binding;GO:0004672//protein kinase activity;GO:0004674//protein serine/threonine kinase activity;GO:0005509//calcium ion binding;GO:0005524//ATP binding;GO:0016301//kinase activity;GO:0016772//transferase activity, transferring phosphorus-containing groups	GO:0006468//protein phosphorylation;GO:0016310//phosphorylation
GRMZM2G035994	2.80922	5.71384	--	--	--	Uncharacterized protein [Source:UniProtKB/TrEMBL;Acc:C0PE40]	-	-	GO:0016491//oxidoreductase activity	GO:0007020//microtubule nucleation;GO:0009736//cytokinin mediated signaling pathway;GO:0055114//oxidation-reduction process
GRMZM2G036203	11.3564	--	--	--	--	Uncharacterized protein [Source:UniProtKB/TrEMBL;Acc:C0P408]	-	-	GO:0008234//cysteine-type peptidase activity	GO:0006508//proteolysis
GRMZM2G036282	--	1.8657	--	--	--	Uncharacterized protein [Source:UniProtKB/TrEMBL;Acc:B4FJ61]	-	-	-	-
GRMZM2G036349	--	-9.74486	--	--	--	Uncharacterized protein [Source:UniProtKB/TrEMBL;Acc:K7VL85]	-	-	-	-
GRMZM2G036407	6.93197	--	--	--	--	Uncharacterized protein [Source:UniProtKB/TrEMBL;Acc:K7TY76]	-	-	-	-
GRMZM2G036554	--	3.21024	--	--	--	Putative HLH DNA-binding domain superfamily protein [Source:UniProtKB/TrEMBL;Acc:K7TMF9]	-	-	GO:0003677//DNA binding;GO:0046983//protein dimerization activity	-
GRMZM2G036629	--	-2.82412	--	--	--	Metallothionein-like protein 1 [Source:UniProtKB/TrEMBL;Acc:B6TQN8]	-	-	GO:0005507//copper ion binding;GO:0046872//metal ion binding	-
GRMZM2G036921	--	--	--	0.745569	--	Peroxiredoxin-5 [Source:UniProtKB/TrEMBL;Acc:K7VFF7]	-	GO:0009505//plant-type cell wall;GO:0009507//chloroplast;GO:0009570//chloroplast stroma;GO:0009579//thylakoid	GO:0016491//oxidoreductase activity	GO:0042742//defense response to bacterium;GO:0055114//oxidation-reduction process
GRMZM2G037023	-6.78936	--	--	--	--	Uncharacterized protein [Source:UniProtKB/TrEMBL;Acc:B6UC90]	-	-	-	-
GRMZM2G037043	--	-7.57815	--	--	--	Putative uncharacterized protein [Source:UniProtKB/TrEMBL;Acc:B6SLZ3]	-	-	-	-
GRMZM2G037140	1.02642	--	--	--	--	Uncharacterized protein [Source:UniProtKB/TrEMBL;Acc:B4FD12]	-	GO:0005622//intracellular;GO:0005634//nucleus;GO:0005737//cytoplasm;GO:0005739//mitochondrion;GO:0005886//plasma membrane;GO:0009507//chloroplast;GO:0015629//actin cytoskeleton	GO:0003779//actin binding	GO:0006979//response to oxidative stress;GO:0007015//actin filament organization;GO:0009870//defense response signaling pathway, resistance gene-dependent;GO:0030042//actin filament depolymerization;GO:0042742//defense response to bacterium;GO:0046686//response to cadmium ion
GRMZM2G037265	--	-6.01033	--	--	--	Uncharacterized protein [Source:UniProtKB/TrEMBL;Acc:B8A2Z1]	ko00052//Galactose metabolism	-	GO:0003824//catalytic activity;GO:0016740//transferase activity;GO:0016757//transferase activity, transferring glycosyl groups;GO:0047274//galactinol-sucrose galactosyltransferase activity	GO:0008152//metabolic process
GRMZM2G037472	1.37823	--	--	--	--	Uncharacterized protein [Source:UniProtKB/TrEMBL;Acc:K7UPA0]	-	GO:0005871//kinesin complex;GO:0005874//microtubule;GO:0005875//microtubule associated complex	GO:0000166//nucleotide binding;GO:0003777//microtubule motor activity;GO:0005524//ATP binding;GO:0008017//microtubule binding	GO:0006612//protein targeting to membrane;GO:0007018//microtubule-based movement;GO:0009963//positive regulation of flavonoid biosynthetic process;GO:0010363//regulation of plant-type hypersensitive response
GRMZM2G037615	--	-12.1815	--	--	--	--	-	-	-	-
GRMZM2G038015	--	2.38641	--	--	--	--	-	-	GO:0003700//sequence-specific DNA binding transcription factor activity;GO:0043565//sequence-specific DNA binding	GO:0006355//regulation of transcription, DNA-dependent
GRMZM2G038032	--	--	-0.662905	--	--	Guanine nucleotide-binding protein beta subunit-like protein [Source:UniProtKB/TrEMBL;Acc:B6SJ21]	-	GO:0005730//nucleolus;GO:0009507//chloroplast;GO:0022626//cytosolic ribosome	GO:0005515//protein binding	GO:0046686//response to cadmium ion;GO:0048364//root development;GO:0048367//shoot development
GRMZM2G038082	-1.0384	--	--	--	--	Uncharacterized protein [Source:UniProtKB/TrEMBL;Acc:K7UXD6]	-	-	-	-
GRMZM2G038153	--	--	--	-1.18797	--	Terpene synthase 8 [Source:UniProtKB/TrEMBL;Acc:Q29VN3]	-	-	GO:0000287//magnesium ion binding;GO:0010333//terpene synthase activity;GO:0016829//lyase activity;GO:0046872//metal ion binding	GO:0008152//metabolic process
GRMZM2G038449	2.56437	--	--	--	--	--	-	-	-	-
GRMZM2G038677	--	8.69853	--	--	--	Uncharacterized protein [Source:UniProtKB/TrEMBL;Acc:B4FFI4]	ko01100//Metabolic pathways;ko00430//Taurine and hypotaurine metabolism	-	GO:0047800//cysteamine dioxygenase activity	GO:0055114//oxidation-reduction process
GRMZM2G038780	8.48378	--	--	--	--	CASP-like protein 5 [Source:UniProtKB/Swiss-Prot;Acc:B6SZU6]	-	GO:0005886//plasma membrane;GO:0016020//membrane;GO:0016021//integral to membrane	-	-
GRMZM2G038916	-1.25111	--	--	--	--	--	-	-	-	-
GRMZM2G038934	9.87617	--	--	--	--	Uncharacterized protein [Source:UniProtKB/TrEMBL;Acc:K7TL73]	-	-	GO:0008081//phosphoric diester hydrolase activity;GO:0008889//glycerophosphodiester phosphodiesterase activity	GO:0006071//glycerol metabolic process;GO:0006629//lipid metabolic process
GRMZM2G038991	--	2.2317	--	--	--	Uncharacterized protein [Source:UniProtKB/TrEMBL;Acc:C4IYV7]	-	-	-	-
GRMZM2G039089	--	3.39793	--	--	--	Uncharacterized protein [Source:UniProtKB/TrEMBL;Acc:B4FS30]	-	-	GO:0031072//heat shock protein binding;GO:0051082//unfolded protein binding	-
GRMZM2G039166	--	6.1925	--	--	HMT-4	Homocysteine S-methyltransferase 4 [Source:UniProtKB/Swiss-Prot;Acc:Q9FUM7]	-	GO:0005886//plasma membrane	GO:0008168//methyltransferase activity;GO:0008898//homocysteine S-methyltransferase activity;GO:0016740//transferase activity;GO:0046872//metal ion binding	GO:0008652//cellular amino acid biosynthetic process;GO:0009086//methionine biosynthetic process;GO:0032259//methylation;GO:0033528//S-methylmethionine cycle
GRMZM2G039278	--	2.64143	--	--	--	Cytochrome P450 CYP81A4 [Source:UniProtKB/TrEMBL;Acc:B6U863]	-	-	GO:0004497//monooxygenase activity;GO:0005506//iron ion binding;GO:0009055//electron carrier activity;GO:0016491//oxidoreductase activity;GO:0016705//oxidoreductase activity, acting on paired donors, with incorporation or reduction of molecular oxygen;GO:0020037//heme binding;GO:0046872//metal ion binding	GO:0055114//oxidation-reduction process
GRMZM2G039370	--	7.79345	--	--	--	--	-	-	-	-
GRMZM2G039810	9.06479	--	--	--	--	Uncharacterized protein [Source:UniProtKB/TrEMBL;Acc:K7UHH9]	-	-	-	-
GRMZM2G039934	-5.22806	--	--	--	--	Putative leucine-rich repeat receptor-like protein kinase family protein [Source:UniProtKB/TrEMBL;Acc:K7TX73]	-	GO:0005886//plasma membrane;GO:0016020//membrane;GO:0016021//integral to membrane	GO:0000166//nucleotide binding;GO:0004672//protein kinase activity;GO:0004674//protein serine/threonine kinase activity;GO:0005515//protein binding;GO:0005524//ATP binding;GO:0016301//kinase activity;GO:0016740//transferase activity;GO:0016772//transferase activity, transferring phosphorus-containing groups	GO:0006468//protein phosphorylation;GO:0007275//multicellular organismal development;GO:0009855//determination of bilateral symmetry;GO:0009887//organ morphogenesis;GO:0009944//polarity specification of adaxial/abaxial axis;GO:0010014//meristem initiation;GO:0010051//xylem and phloem pattern formation;GO:0010067//procambium histogenesis;GO:0010073//meristem maintenance;GO:0010075//regulation of m…
GRMZM2G040078	--	1.08404	--	--	--	Uncharacterized protein [Source:UniProtKB/TrEMBL;Acc:K7U1G4]	-	-	-	-
GRMZM2G040300	--	2.08113	--	--	--	Uncharacterized protein [Source:UniProtKB/TrEMBL;Acc:B4FZG6]	-	GO:0009507//chloroplast;GO:0009570//chloroplast stroma;GO:0009941//chloroplast envelope	GO:0016787//hydrolase activity	GO:0008152//metabolic process;GO:0019761//glucosinolate biosynthetic process
GRMZM2G040349	--	2.32003	--	--	--	Nuclear transcription factor Y subunit A-3; Uncharacterized protein [Source:UniProtKB/TrEMBL;Acc:B4FHR0]	-	GO:0005634//nucleus;GO:0016602//CCAAT-binding factor complex	GO:0003677//DNA binding;GO:0003700//sequence-specific DNA binding transcription factor activity	GO:0006355//regulation of transcription, DNA-dependent
GRMZM2G040369	--	--	-1.0194	--	--	Elongation factor 2 [Source:UniProtKB/TrEMBL;Acc:B6U0S1]	-	GO:0005730//nucleolus;GO:0005829//cytosol;GO:0005886//plasma membrane;GO:0009507//chloroplast;GO:0016020//membrane	GO:0000166//nucleotide binding;GO:0003746//translation elongation factor activity;GO:0003924//GTPase activity;GO:0005507//copper ion binding;GO:0005525//GTP binding	GO:0006184//GTP catabolic process;GO:0006414//translational elongation;GO:0009409//response to cold
GRMZM2G040477	--	--	-0.662905	--	--	Guanine nucleotide-binding protein beta subunit-like protein; Uncharacterized protein [Source:UniProtKB/TrEMBL;Acc:B4FKM1]	-	GO:0005730//nucleolus;GO:0009507//chloroplast;GO:0022626//cytosolic ribosome	GO:0005515//protein binding	GO:0046686//response to cadmium ion;GO:0048364//root development;GO:0048367//shoot development
GRMZM2G040513	--	1.59238	--	--	--	TPR domain containing protein [Source:UniProtKB/TrEMBL;Acc:B6SU80]	-	-	GO:0005515//protein binding	-
GRMZM2G040673	--	1.23045	--	--	--	Plant-specific domain TIGR01568 family protein [Source:UniProtKB/TrEMBL;Acc:K7UKY4]	-	-	-	-
GRMZM2G040838	--	-9.83766	--	--	--	Uncharacterized protein [Source:UniProtKB/TrEMBL;Acc:K7W9G1]	-	-	-	-
GRMZM2G040905	7.11575	--	--	--	--	Uncharacterized protein [Source:UniProtKB/TrEMBL;Acc:B4FP47]	-	-	-	-
GRMZM2G040911	3.90338	--	--	--	--	Putative auxin efflux carrier PIN5c; Uncharacterized protein [Source:UniProtKB/TrEMBL;Acc:B4FSJ4]	-	GO:0005783//endoplasmic reticulum;GO:0016021//integral to membrane	GO:0080161//auxin transmembrane transporter activity	GO:0010252//auxin homeostasis;GO:0055085//transmembrane transport;GO:0080162//intracellular auxin transport
GRMZM2G040933	--	1.50246	--	--	--	Uncharacterized protein [Source:UniProtKB/TrEMBL;Acc:B7ZXF5]	-	GO:0009507//chloroplast;GO:0009941//chloroplast envelope;GO:0016020//membrane	GO:0005215//transporter activity	GO:0006814//sodium ion transport;GO:0009624//response to nematode;GO:0055085//transmembrane transport
GRMZM2G041065	--	5.50135	--	--	--	Pyrophosphate-energized vacuolar membrane proton pump [Source:UniProtKB/TrEMBL;Acc:K7UHZ6]	-	GO:0016020//membrane	GO:0004427//inorganic diphosphatase activity;GO:0009678//hydrogen-translocating pyrophosphatase activity	GO:0015992//proton transport
GRMZM2G041356	--	-1.44892	--	--	--	Uncharacterized protein [Source:UniProtKB/TrEMBL;Acc:B4FMF7]	ko01110//Biosynthesis of secondary metabolites;ko00010//Glycolysis / Gluconeogenesis	-	GO:0003824//catalytic activity;GO:0016853//isomerase activity;GO:0030246//carbohydrate binding	GO:0005975//carbohydrate metabolic process;GO:0019318//hexose metabolic process
GRMZM2G041493	3.96476	--	--	--	--	Putative uncharacterized protein [Source:UniProtKB/TrEMBL;Acc:B6T511]	-	-	-	-
GRMZM2G041595	--	12.3792	--	--	--	Inorganic phosphate transporter 5 [Source:UniProtKB/TrEMBL;Acc:Q49B42]	-	GO:0016021//integral to membrane	GO:0022857//transmembrane transporter activity	GO:0055085//transmembrane transport
GRMZM2G041761	--	2.46175	--	--	--	OFP transcription factor; Uncharacterized protein [Source:UniProtKB/TrEMBL;Acc:B4FVC0]	-	-	-	-
GRMZM2G041961	--	11.3157	--	--	--	Lichenase-2; Putative O-Glycosyl hydrolase superfamily protein [Source:UniProtKB/TrEMBL;Acc:B6TNS8]	-	GO:0005618//cell wall;GO:0005773//vacuole;GO:0005886//plasma membrane;GO:0048046//apoplast	GO:0003824//catalytic activity;GO:0004553//hydrolase activity, hydrolyzing O-glycosyl compounds;GO:0016787//hydrolase activity;GO:0016798//hydrolase activity, acting on glycosyl bonds	GO:0005975//carbohydrate metabolic process;GO:0008152//metabolic process;GO:0009409//response to cold;GO:0009617//response to bacterium;GO:0009651//response to salt stress;GO:0009817//defense response to fungus, incompatible interaction
GRMZM2G041994	--	1.65547	--	--	--	Uncharacterized protein [Source:UniProtKB/TrEMBL;Acc:B4FHF2]	-	-	-	GO:0008150//biological_process
GRMZM2G042080	--	2.09827	--	--	--	Superoxide dismutase [Source:UniProtKB/TrEMBL;Acc:B4FYL3]	ko04146//Peroxisome	-	GO:0004784//superoxide dismutase activity;GO:0016491//oxidoreductase activity;GO:0046872//metal ion binding	GO:0006801//superoxide metabolic process;GO:0055114//oxidation-reduction process
GRMZM2G042323	4.87141	3.4914	--	--	--	Uncharacterized protein [Source:UniProtKB/TrEMBL;Acc:C0PGE1]	-	-	-	-
GRMZM2G042347	--	--	--	0.742451	--	--	-	-	GO:0004601//peroxidase activity;GO:0020037//heme binding	GO:0006979//response to oxidative stress;GO:0055114//oxidation-reduction process
GRMZM2G042502	--	--	--	0.595091	--	Pyrophosphate--fructose 6-phosphate 1-phosphotransferase alpha subunit; Uncharacterized protein [Source:UniProtKB/TrEMBL;Acc:B6SGB6]	ko00051//Fructose and mannose metabolism	GO:0005945//6-phosphofructokinase complex	GO:0003872//6-phosphofructokinase activity;GO:0005524//ATP binding;GO:0016740//transferase activity;GO:0047334//diphosphate-fructose-6-phosphate 1-phosphotransferase activity	GO:0006096//glycolysis;GO:0009744//response to sucrose stimulus;GO:0009749//response to glucose stimulus;GO:0009750//response to fructose stimulus;GO:0015979//photosynthesis
GRMZM2G042543	--	5.2686	--	--	--	--	-	-	GO:0005506//iron ion binding;GO:0016705//oxidoreductase activity, acting on paired donors, with incorporation or reduction of molecular oxygen;GO:0020037//heme binding	GO:0055114//oxidation-reduction process
GRMZM2G042692	--	7.301	--	--	--	Uncharacterized protein [Source:UniProtKB/TrEMBL;Acc:C0PIA6]	-	-	GO:0046872//metal ion binding	GO:0030001//metal ion transport
GRMZM2G042704	--	-1.31269	--	--	--	Putative uncharacterized protein [Source:UniProtKB/TrEMBL;Acc:B6TTQ3]	-	-	GO:0005515//protein binding	-
GRMZM2G042811	6.46164	--	--	--	--	Putative S-locus receptor-like protein kinase family protein [Source:UniProtKB/TrEMBL;Acc:K7TKC9]	-	-	GO:0004672//protein kinase activity;GO:0005524//ATP binding;GO:0016301//kinase activity;GO:0016772//transferase activity, transferring phosphorus-containing groups	GO:0006468//protein phosphorylation;GO:0016310//phosphorylation;GO:0048544//recognition of pollen
GRMZM2G043117	--	3.13132	--	--	--	Plant-specific domain TIGR01570 family protein [Source:UniProtKB/TrEMBL;Acc:B6U2A5]	-	-	-	-
GRMZM2G043182	--	-1.55253	--	--	--	Mitochondrial carrier-like protein [Source:UniProtKB/TrEMBL;Acc:B6TIB3]	-	GO:0016020//membrane;GO:0016021//integral to membrane	-	GO:0006810//transport;GO:0055085//transmembrane transport
GRMZM2G043212	--	--	-1.11385	--	--	50S ribosomal protein L13; Uncharacterized protein [Source:UniProtKB/TrEMBL;Acc:B4FAZ7]	ko03010//Ribosome	GO:0005840//ribosome;GO:0009507//chloroplast;GO:0009536//plastid;GO:0009570//chloroplast stroma;GO:0009579//thylakoid;GO:0009941//chloroplast envelope;GO:0030529//ribonucleoprotein complex	GO:0003735//structural constituent of ribosome	GO:0006412//translation;GO:0045036//protein targeting to chloroplast
GRMZM2G043291	--	1.09715	--	--	--	IN2-1 protein; Uncharacterized protein [Source:UniProtKB/TrEMBL;Acc:B6TB10]	ko00480//Glutathione metabolism	GO:0005737//cytoplasm;GO:0009507//chloroplast;GO:0009570//chloroplast stroma	GO:0004364//glutathione transferase activity;GO:0005515//protein binding	GO:0008152//metabolic process;GO:0010731//protein glutathionylation;GO:0046686//response to cadmium ion
GRMZM2G043383	--	--	-0.702272	--	--	Uncharacterized protein [Source:UniProtKB/TrEMBL;Acc:B4FS49]	-	GO:0005737//cytoplasm;GO:0005886//plasma membrane	GO:0000166//nucleotide binding;GO:0005524//ATP binding;GO:0051082//unfolded protein binding	GO:0006457//protein folding;GO:0044267//cellular protein metabolic process
GRMZM2G043453	--	--	-0.798054	--	--	--	-	GO:0009507//chloroplast;GO:0009534//chloroplast thylakoid;GO:0009536//plastid;GO:0009570//chloroplast stroma;GO:0010007//magnesium chelatase complex	GO:0000166//nucleotide binding;GO:0005524//ATP binding;GO:0016851//magnesium chelatase activity;GO:0016874//ligase activity;GO:0017111//nucleoside-triphosphatase activity	GO:0009690//cytokinin metabolic process;GO:0015979//photosynthesis;GO:0015995//chlorophyll biosynthetic process;GO:0019288//isopentenyl diphosphate biosynthetic process, mevalonate-independent pathway
GRMZM2G043600	--	5.32924	--	--	--	--	-	-	GO:0003700//sequence-specific DNA binding transcription factor activity;GO:0043565//sequence-specific DNA binding	GO:0006355//regulation of transcription, DNA-dependent
GRMZM2G043878	--	--	0.869901	-0.934881	--	Uncharacterized protein [Source:UniProtKB/TrEMBL;Acc:B4FUR2]	-	-	GO:0016301//kinase activity	GO:0016310//phosphorylation;GO:0080167//response to karrikin
GRMZM2G044070	--	1.20398	--	--	--	Uncharacterized protein [Source:UniProtKB/TrEMBL;Acc:K7V8V9]	-	-	GO:0016758//transferase activity, transferring hexosyl groups	GO:0008152//metabolic process
GRMZM2G044132	--	--	--	2.90729	--	Putative uncharacterized protein [Source:UniProtKB/TrEMBL;Acc:B6UCP6]	-	-	-	GO:0006950//response to stress
GRMZM2G044322	--	-1.49319	--	--	--	Uncharacterized protein [Source:UniProtKB/TrEMBL;Acc:B4G145]	ko04075//Plant hormone signal transduction	GO:0005634//nucleus	GO:0003700//sequence-specific DNA binding transcription factor activity	GO:0006355//regulation of transcription, DNA-dependent
GRMZM2G044359	-1.04303	--	--	--	--	Uncharacterized protein [Source:UniProtKB/TrEMBL;Acc:C0P4L2]	-	-	-	-
GRMZM2G044495	--	-1.15035	--	--	--	Uncharacterized protein [Source:UniProtKB/TrEMBL;Acc:B4G136]	-	GO:0005622//intracellular	-	GO:0007165//signal transduction
GRMZM2G044670	--	8.47969	--	--	--	Uncharacterized protein [Source:UniProtKB/TrEMBL;Acc:B4FNU0]	-	-	-	-
GRMZM2G044797	5.49878	--	--	--	--	Uncharacterized protein [Source:UniProtKB/TrEMBL;Acc:C0PLH8]	-	-	GO:0003674//molecular_function	GO:0008150//biological_process
GRMZM2G045057	6.74821	--	--	--	--	Uncharacterized protein [Source:UniProtKB/TrEMBL;Acc:K7U8M3]	-	GO:0005886//plasma membrane;GO:0016020//membrane;GO:0016021//integral to membrane	GO:0010328//auxin influx transmembrane transporter activity;GO:0015293//symporter activity	GO:0000271//polysaccharide biosynthetic process;GO:0006084//acetyl-CoA metabolic process;GO:0006810//transport;GO:0006865//amino acid transport;GO:0009733//response to auxin stimulus;GO:0009734//auxin mediated signaling pathway;GO:0009825//multidimensional cell growth;GO:0009926//auxin polar transport;GO:0009932//cell tip growth;GO:0010311//lateral root formation;GO:0010583;GO:0010817//regulation…
GRMZM2G045106	--	9.74133	--	--	--	--	-	-	-	-
GRMZM2G045192	1.18242	--	--	--	--	Uncharacterized protein [Source:UniProtKB/TrEMBL;Acc:B4FHM4]	-	-	GO:0015035//protein disulfide oxidoreductase activity	GO:0009817//defense response to fungus, incompatible interaction
GRMZM2G045239	--	6.9892	--	--	--	Uncharacterized protein [Source:UniProtKB/TrEMBL;Acc:K7V7F3]	-	-	-	-
GRMZM2G045675	--	1.61444	--	--	--	Uncharacterized protein [Source:UniProtKB/TrEMBL;Acc:B4FSX8]	-	GO:0005794//Golgi apparatus	GO:0008168//methyltransferase activity	GO:0032259//methylation
GRMZM2G045844	-9.10346	--	--	--	--	Uncharacterized protein [Source:UniProtKB/TrEMBL;Acc:K7TT65]	-	-	-	-
GRMZM2G046331	1.74349	-10.0759	--	--	--	Uncharacterized protein [Source:UniProtKB/TrEMBL;Acc:K7V382]	-	-	-	-
GRMZM2G046601	--	--	--	0.73048	--	Glutamine synthetase3 isoform 1; Glutamine synthetase3 isoform 2 [Source:UniProtKB/TrEMBL;Acc:K7VKG2]	-	-	GO:0003824//catalytic activity;GO:0004356//glutamate-ammonia ligase activity	GO:0006807//nitrogen compound metabolic process
GRMZM2G046669	10.2317	--	--	--	--	Uncharacterized protein [Source:UniProtKB/TrEMBL;Acc:K7VRH8]	-	-	GO:0005506//iron ion binding;GO:0016491//oxidoreductase activity;GO:0016706//oxidoreductase activity, acting on paired donors, with incorporation or reduction of molecular oxygen, 2-oxoglutarate as one donor, and incorporation of one atom each of oxygen into both donors	GO:0055114//oxidation-reduction process
GRMZM2G047093	--	--	-1.10117	--	--	Uncharacterized protein [Source:UniProtKB/TrEMBL;Acc:C0PF85]	-	-	GO:0005515//protein binding;GO:0016740//transferase activity	-
GRMZM2G047274	--	--	-0.804968	--	--	Uncharacterized protein [Source:UniProtKB/TrEMBL;Acc:B4G1Z4]	-	GO:0005886//plasma membrane;GO:0009507//chloroplast	GO:0004197//cysteine-type endopeptidase activity;GO:0008234//cysteine-type peptidase activity	GO:0006508//proteolysis
GRMZM2G047347	1.43154	--	--	--	--	Uncharacterized protein [Source:UniProtKB/TrEMBL;Acc:B4FKC0]	-	GO:0009507//chloroplast	GO:0003824//catalytic activity;GO:0004084//branched-chain-amino-acid transaminase activity;GO:0008483//transaminase activity;GO:0016740//transferase activity;GO:0052654//L-leucine transaminase activity;GO:0052655//L-valine transaminase activity;GO:0052656//L-isoleucine transaminase activity	GO:0008152//metabolic process;GO:0009081//branched chain family amino acid metabolic process
GRMZM2G047513	--	--	-0.600532	--	--	--	-	GO:0005622//intracellular;GO:0005840//ribosome;GO:0009507//chloroplast;GO:0009536//plastid;GO:0009570//chloroplast stroma;GO:0030529//ribonucleoprotein complex	GO:0003723//RNA binding;GO:0003735//structural constituent of ribosome	GO:0006364//rRNA processing;GO:0006412//translation;GO:0009902//chloroplast relocation;GO:0010027//thylakoid membrane organization;GO:0015979//photosynthesis;GO:0015995//chlorophyll biosynthetic process;GO:0019288//isopentenyl diphosphate biosynthetic process, mevalonate-independent pathway;GO:0034660//ncRNA metabolic process
GRMZM2G047592	--	--	0.708743	--	--	Uncharacterized protein [Source:UniProtKB/TrEMBL;Acc:B4FX85]	ko01100//Metabolic pathways;ko01110//Biosynthesis of secondary metabolites;ko00010//Glycolysis / Gluconeogenesis	GO:0009507//chloroplast;GO:0009570//chloroplast stroma;GO:0048046//apoplast	GO:0003824//catalytic activity;GO:0016853//isomerase activity;GO:0030246//carbohydrate binding	GO:0005975//carbohydrate metabolic process
GRMZM2G047875	-1.86988	--	--	-0.701404	--	--	-	GO:0016021//integral to membrane	GO:0015299//solute:hydrogen antiporter activity	GO:0006812//cation transport;GO:0055085//transmembrane transport
GRMZM2G047918	6.92188	--	--	--	--	--	-	-	GO:0003677//DNA binding;GO:0003700//sequence-specific DNA binding transcription factor activity	GO:0006355//regulation of transcription, DNA-dependent
GRMZM2G047919	--	-1.50338	--	--	--	Uncharacterized protein [Source:UniProtKB/TrEMBL;Acc:C0P8Q3]	-	GO:0009507//chloroplast	-	GO:0030003//cellular cation homeostasis;GO:0070838//divalent metal ion transport
GRMZM2G047951	--	-5.85917	--	--	--	--	-	-	-	-
GRMZM2G047954	--	--	0.659441	--	--	--	-	GO:0009523//photosystem II;GO:0009654//oxygen evolving complex;GO:0019898//extrinsic to membrane	GO:0005509//calcium ion binding	GO:0015979//photosynthesis
GRMZM2G047968	--	-8.24059	--	--	--	--	-	GO:0005829//cytosol	GO:0004601//peroxidase activity;GO:0016491//oxidoreductase activity;GO:0016688//L-ascorbate peroxidase activity;GO:0020037//heme binding;GO:0046872//metal ion binding	GO:0006979//response to oxidative stress;GO:0042744//hydrogen peroxide catabolic process;GO:0055114//oxidation-reduction process
GRMZM2G047995	--	4.48827	--	--	--	Uncharacterized protein [Source:UniProtKB/TrEMBL;Acc:B4FYV7]	-	-	GO:0004806//triglyceride lipase activity;GO:0016787//hydrolase activity	GO:0006629//lipid metabolic process
GRMZM2G048047	6.47877	--	--	--	--	--	-	-	GO:0003723//RNA binding	-
GRMZM2G048073	--	--	--	-0.751199	--	Uncharacterized protein [Source:UniProtKB/TrEMBL;Acc:C4J4U3]	-	-	GO:0016787//hydrolase activity;GO:0016788//hydrolase activity, acting on ester bonds	GO:0006629//lipid metabolic process
GRMZM2G048175	--	3.39711	--	--	--	Uncharacterized protein [Source:UniProtKB/TrEMBL;Acc:K7UCP0]	-	-	-	-
GRMZM2G048375	6.87973	--	--	--	--	Putative glycosyl hydrolase family 10 protein; Uncharacterized protein [Source:UniProtKB/TrEMBL;Acc:B4F9U0]	-	-	GO:0003824//catalytic activity;GO:0004553//hydrolase activity, hydrolyzing O-glycosyl compounds;GO:0016787//hydrolase activity;GO:0016798//hydrolase activity, acting on glycosyl bonds	GO:0005975//carbohydrate metabolic process;GO:0045493//xylan catabolic process
GRMZM2G048475	--	8.00095	--	--	--	--	-	-	GO:0003779//actin binding	GO:0000902//cell morphogenesis;GO:0007010//cytoskeleton organization
GRMZM2G048621	--	1.45653	--	--	--	Putative AP2/EREBP transcription factor superfamily protein [Source:UniProtKB/TrEMBL;Acc:K7UXW0]	-	GO:0005634//nucleus	GO:0003677//DNA binding;GO:0003700//sequence-specific DNA binding transcription factor activity	GO:0006351//transcription, DNA-dependent;GO:0006355//regulation of transcription, DNA-dependent
GRMZM2G049159	--	1.17794	--	--	--	Uncharacterized protein [Source:UniProtKB/TrEMBL;Acc:B4FKC4]	-	-	-	GO:0006351//transcription, DNA-dependent;GO:0006355//regulation of transcription, DNA-dependent
GRMZM2G049349	--	-1.71056	--	--	--	Peptidase, M50 family [Source:UniProtKB/TrEMBL;Acc:B6UET0]	-	-	-	GO:0006457//protein folding;GO:0009408//response to heat;GO:0009644//response to high light intensity;GO:0042542//response to hydrogen peroxide
GRMZM2G049538	--	-6.49188	--	--	TPS1	Acyclic sesquiterpene synthase [Source:UniProtKB/Swiss-Prot;Acc:Q84ZW8]	ko00900//Terpenoid backbone biosynthesis;ko00909//Sesquiterpenoid biosynthesis	GO:0005737//cytoplasm	GO:0000287//magnesium ion binding;GO:0010333//terpene synthase activity;GO:0016787//hydrolase activity;GO:0016829//lyase activity;GO:0046872//metal ion binding	GO:0006952//defense response;GO:0008152//metabolic process
GRMZM2G049686	6.40221	--	--	--	--	--	-	-	GO:0046983//protein dimerization activity	-
GRMZM2G049798	2.33504	--	--	--	--	Uncharacterized protein [Source:UniProtKB/TrEMBL;Acc:C0P4M6]	-	-	GO:0016740//transferase activity;GO:0016757//transferase activity, transferring glycosyl groups;GO:0016758//transferase activity, transferring hexosyl groups	GO:0008152//metabolic process
GRMZM2G049877	6.65493	--	--	--	--	--	-	GO:0016020//membrane	GO:0005524//ATP binding;GO:0016887//ATPase activity	-
GRMZM2G050131	--	--	-0.858453	--	--	Uncharacterized protein [Source:UniProtKB/TrEMBL;Acc:B4FHK4]	-	-	-	-
GRMZM2G050177	--	-6.02173	--	--	--	Alkaline alpha-galactosidase [Source:UniProtKB/TrEMBL;Acc:Q3ZPN0]	-	-	GO:0003824//catalytic activity	GO:0008152//metabolic process
GRMZM2G050273	--	-5.69058	--	--	--	--	-	-	-	-
GRMZM2G050307	--	7.46872	--	--	--	Jasmonate O-methyltransferase; Uncharacterized protein [Source:UniProtKB/TrEMBL;Acc:B4FVQ7]	ko00592//alpha-Linolenic acid metabolism	-	GO:0008168//methyltransferase activity;GO:0016740//transferase activity	GO:0032259//methylation
GRMZM2G050325	--	--	--	0.631392	--	Phenazine biosynthesis protein; Uncharacterized protein [Source:UniProtKB/TrEMBL;Acc:B6U0C2]	-	-	GO:0003824//catalytic activity	GO:0009058//biosynthetic process
GRMZM2G050384	--	5.36742	--	--	--	Uncharacterized protein [Source:UniProtKB/TrEMBL;Acc:B6SGJ9]	-	-	-	-
GRMZM2G050514	--	--	-0.749266	--	GLN6	Glutamine synthetase root isozyme 1 [Source:UniProtKB/Swiss-Prot;Acc:P38559]	ko01100//Metabolic pathways;ko00330//Arginine and proline metabolism;ko00630//Glyoxylate and dicarboxylate metabolism;ko00910//Nitrogen metabolism;ko00250//Alanine, aspartate and glutamate metabolism	GO:0005737//cytoplasm	GO:0000166//nucleotide binding;GO:0003824//catalytic activity;GO:0004356//glutamate-ammonia ligase activity;GO:0005524//ATP binding;GO:0016874//ligase activity	GO:0006542//glutamine biosynthetic process;GO:0006807//nitrogen compound metabolic process
GRMZM2G050556	2.66776	--	--	--	--	Clathrin assembly protein [Source:UniProtKB/TrEMBL;Acc:B6TZA2]	-	GO:0030118//clathrin coat	GO:0005543//phospholipid binding;GO:0005545//1-phosphatidylinositol binding;GO:0030276//clathrin binding	GO:0048268//clathrin coat assembly
GRMZM2G050561	5.42977	5.58977	--	--	--	Uncharacterized protein [Source:UniProtKB/TrEMBL;Acc:K7UUM4]	-	GO:0005737//cytoplasm;GO:0016021//integral to membrane	GO:0000166//nucleotide binding;GO:0004812//aminoacyl-tRNA ligase activity;GO:0005524//ATP binding;GO:0016874//ligase activity	GO:0006412//translation;GO:0006418//tRNA aminoacylation for protein translation
GRMZM2G050727	--	-7.81131	--	--	--	Uncharacterized protein [Source:UniProtKB/TrEMBL;Acc:K7UGZ3]	-	GO:0016021//integral to membrane	-	-
GRMZM2G050937	--	4.26341	--	1.13518	--	--	-	-	GO:0016884//carbon-nitrogen ligase activity, with glutamine as amido-N-donor	-
GRMZM2G051367	--	--	-1.17043	--	--	Uncharacterized protein [Source:UniProtKB/TrEMBL;Acc:B4FA76]	ko01100//Metabolic pathways;ko04141//Protein processing in endoplasmic reticulum;ko00510//N-Glycan biosynthesis	GO:0005730//nucleolus;GO:0005773//vacuole;GO:0005774//vacuolar membrane;GO:0005783//endoplasmic reticulum;GO:0005789//endoplasmic reticulum membrane;GO:0005794//Golgi apparatus;GO:0005886//plasma membrane;GO:0008250//oligosaccharyltransferase complex;GO:0009505//plant-type cell wall;GO:0009506//plasmodesma;GO:0016020//membrane;GO:0016021//integral to membrane	GO:0004579//dolichyl-diphosphooligosaccharide-protein glycotransferase activity;GO:0016740//transferase activity;GO:0016757//transferase activity, transferring glycosyl groups	GO:0001510//RNA methylation;GO:0006486//protein glycosylation;GO:0009664//plant-type cell wall organization;GO:0009826//unidimensional cell growth;GO:0018279//protein N-linked glycosylation via asparagine;GO:0030244//cellulose biosynthetic process;GO:0042545//cell wall modification;GO:0048193//Golgi vesicle transport
GRMZM2G051474	--	2.73873	--	--	--	Uncharacterized protein [Source:UniProtKB/TrEMBL;Acc:K7ULS0]	-	-	GO:0016740//transferase activity;GO:0016757//transferase activity, transferring glycosyl groups;GO:0016758//transferase activity, transferring hexosyl groups	GO:0008152//metabolic process
GRMZM2G051522	7.97096	--	--	--	--	Uncharacterized protein [Source:UniProtKB/TrEMBL;Acc:K7VRT0]	-	-	GO:0043565//sequence-specific DNA binding	GO:0006351//transcription, DNA-dependent
GRMZM2G051528	8.81816	9.21116	--	--	--	Putative MYB DNA-binding domain superfamily protein [Source:UniProtKB/TrEMBL;Acc:K7UVX3]	-	-	GO:0003677//DNA binding;GO:0003682//chromatin binding	-
GRMZM2G051545	--	7.37859	--	--	--	Uncharacterized protein [Source:UniProtKB/TrEMBL;Acc:K7VMG0]	-	-	-	GO:0006355//regulation of transcription, DNA-dependent;GO:0007165//signal transduction
GRMZM2G051630	1.36607	--	--	--	--	Uncharacterized protein [Source:UniProtKB/TrEMBL;Acc:B4FBF6]	-	GO:0005618//cell wall;GO:0005739//mitochondrion;GO:0005886//plasma membrane;GO:0009507//chloroplast;GO:0009941//chloroplast envelope;GO:0016020//membrane;GO:0016021//integral to membrane	-	GO:0006810//transport;GO:0055085//transmembrane transport
GRMZM2G051709	11.6891	3.8513	--	--	--	Nodulin-like protein [Source:UniProtKB/TrEMBL;Acc:K7VUU6]	-	GO:0016020//membrane	-	-
GRMZM2G051806	--	--	--	-1.04623	--	Hexokinase-1; Uncharacterized protein [Source:UniProtKB/TrEMBL;Acc:C0HF79]	-	GO:0005634//nucleus;GO:0005739//mitochondrion;GO:0005773//vacuole;GO:0005886//plasma membrane;GO:0009536//plastid;GO:0016020//membrane	GO:0000166//nucleotide binding;GO:0004340//glucokinase activity;GO:0005524//ATP binding;GO:0008270//zinc ion binding;GO:0008865//fructokinase activity;GO:0016301//kinase activity;GO:0016740//transferase activity;GO:0016773//phosphotransferase activity, alcohol group as acceptor	GO:0005975//carbohydrate metabolic process;GO:0006096//glycolysis;GO:0009747//hexokinase-dependent signaling;GO:0010182//sugar mediated signaling pathway;GO:0010255//glucose mediated signaling pathway;GO:0012501//programmed cell death;GO:0016310//phosphorylation;GO:0019320//hexose catabolic process;GO:0051156//glucose 6-phosphate metabolic process
GRMZM2G052067	--	-6.30315	--	--	--	Putative CBL-interacting protein kinase family protein [Source:UniProtKB/TrEMBL;Acc:K7UV50]	-	-	GO:0000166//nucleotide binding;GO:0004672//protein kinase activity;GO:0004674//protein serine/threonine kinase activity;GO:0005524//ATP binding;GO:0016301//kinase activity;GO:0016740//transferase activity;GO:0016772//transferase activity, transferring phosphorus-containing groups	GO:0006468//protein phosphorylation;GO:0007165//signal transduction;GO:0016310//phosphorylation
GRMZM2G052266	-1.828	--	--	--	--	Uncharacterized protein [Source:UniProtKB/TrEMBL;Acc:B4F987]	ko01100//Metabolic pathways;ko04146//Peroxisome;ko00260//Glycine, serine and threonine metabolism;ko00310//Lysine degradation	-	GO:0016491//oxidoreductase activity	GO:0055114//oxidation-reduction process
GRMZM2G052344	--	2.8018	--	--	--	Uncharacterized protein [Source:UniProtKB/TrEMBL;Acc:C0P4T4]	-	GO:0009535//chloroplast thylakoid membrane;GO:0031351//integral to plastid membrane	GO:0005515//protein binding;GO:0008270//zinc ion binding;GO:0046872//metal ion binding	GO:0009299//mRNA transcription;GO:0009416//response to light stimulus;GO:0010200//response to chitin
GRMZM2G052377	--	-9.67228	--	--	--	--	-	-	GO:0003677//DNA binding;GO:0003682//chromatin binding	-
GRMZM2G052422	1.18256	--	--	--	--	1-aminocyclopropane-1-carboxylate oxidase 1; Acc oxidase; Uncharacterized protein [Source:UniProtKB/TrEMBL;Acc:Q6JN53]	ko01100//Metabolic pathways;ko01110//Biosynthesis of secondary metabolites;ko00270//Cysteine and methionine metabolism	GO:0005618//cell wall;GO:0005886//plasma membrane	GO:0005507//copper ion binding;GO:0016491//oxidoreductase activity;GO:0016706//oxidoreductase activity, acting on paired donors, with incorporation or reduction of molecular oxygen, 2-oxoglutarate as one donor, and incorporation of one atom each of oxygen into both donors	GO:0009620//response to fungus;GO:0009651//response to salt stress;GO:0009693//ethylene biosynthetic process;GO:0009727//detection of ethylene stimulus;GO:0055114//oxidation-reduction process
GRMZM2G052562	--	--	--	1.2483	--	Alpha-L-fucosidase 2; Alpha-L-fucosidase 2 isoform 1; Alpha-L-fucosidase 2 isoform 2; Uncharacterized protein [Source:UniProtKB/TrEMBL;Acc:B4G1Z0]	-	-	GO:0016787//hydrolase activity;GO:0016788//hydrolase activity, acting on ester bonds	GO:0006629//lipid metabolic process
GRMZM2G052630	--	--	--	-0.591863	--	Uncharacterized protein [Source:UniProtKB/TrEMBL;Acc:K7V228]	ko01100//Metabolic pathways;ko00280//Valine, leucine and isoleucine degradation	-	GO:0003995//acyl-CoA dehydrogenase activity;GO:0016491//oxidoreductase activity;GO:0016627//oxidoreductase activity, acting on the CH-CH group of donors;GO:0050660//flavin adenine dinucleotide binding	GO:0008152//metabolic process;GO:0055114//oxidation-reduction process
GRMZM2G052658	1.40326	--	--	--	--	--	-	-	GO:0004672//protein kinase activity;GO:0004674//protein serine/threonine kinase activity;GO:0005515//protein binding;GO:0005524//ATP binding;GO:0016772//transferase activity, transferring phosphorus-containing groups	GO:0006468//protein phosphorylation
GRMZM2G052688	1.04896	--	--	--	--	ATBRCA1 [Source:UniProtKB/TrEMBL;Acc:B6SXM0]	-	GO:0005634//nucleus	GO:0003677//DNA binding;GO:0004842//ubiquitin-protein ligase activity;GO:0005515//protein binding;GO:0008270//zinc ion binding;GO:0046872//metal ion binding	GO:0006281//DNA repair
GRMZM2G052825	--	-5.89138	--	--	--	Putative cytochrome P450 superfamily protein; Uncharacterized protein [Source:UniProtKB/TrEMBL;Acc:B8A120]	-	-	GO:0004497//monooxygenase activity;GO:0005506//iron ion binding;GO:0009055//electron carrier activity;GO:0016491//oxidoreductase activity;GO:0016705//oxidoreductase activity, acting on paired donors, with incorporation or reduction of molecular oxygen;GO:0020037//heme binding;GO:0046872//metal ion binding	GO:0055114//oxidation-reduction process
GRMZM2G052902	1.23522	--	--	--	--	Uncharacterized protein [Source:UniProtKB/TrEMBL;Acc:B4FFJ6]	-	-	-	-
GRMZM2G052920	--	2.24257	--	--	--	Uncharacterized protein [Source:UniProtKB/TrEMBL;Acc:B6TUS0]	-	-	-	-
GRMZM2G053016	--	7.4102	--	--	--	--	-	-	-	-
GRMZM2G053284	--	-1.61607	--	--	--	Uncharacterized protein [Source:UniProtKB/TrEMBL;Acc:B4FV86]	-	GO:0005737//cytoplasm;GO:0005856//cytoskeleton	GO:0000166//nucleotide binding;GO:0005524//ATP binding	-
GRMZM2G053322	--	3.53811	1.05231	1.3842	--	UDP-sulfoquinovose synthase; Uncharacterized protein [Source:UniProtKB/TrEMBL;Acc:C4JAX7]	-	GO:0009507//chloroplast;GO:0009536//plastid	GO:0000166//nucleotide binding;GO:0003824//catalytic activity;GO:0008146//sulfotransferase activity;GO:0008270//zinc ion binding;GO:0016787//hydrolase activity;GO:0046507//UDPsulfoquinovose synthase activity;GO:0050662//coenzyme binding	GO:0009247//glycolipid biosynthetic process;GO:0016036//cellular response to phosphate starvation;GO:0019375//galactolipid biosynthetic process;GO:0044237//cellular metabolic process;GO:0046506//sulfolipid biosynthetic process
GRMZM2G053394	--	-1.35774	--	--	--	Putative calmodulin-binding family protein [Source:UniProtKB/TrEMBL;Acc:K7UY14]	-	-	GO:0005515//protein binding	-
GRMZM2G053503	--	4.49729	--	--	--	Ethylene-responsive factor-like protein 1; Putative AP2/EREBP transcription factor superfamily protein [Source:UniProtKB/TrEMBL;Acc:B6TYN8]	-	GO:0005634//nucleus	GO:0003677//DNA binding;GO:0003700//sequence-specific DNA binding transcription factor activity	GO:0006351//transcription, DNA-dependent;GO:0006355//regulation of transcription, DNA-dependent
GRMZM2G053588	1.38458	--	--	--	--	Uncharacterized protein [Source:UniProtKB/TrEMBL;Acc:K7VFS6]	-	-	-	-
GRMZM2G053622	-6.09948	--	--	--	--	Prp18 domain containing protein [Source:UniProtKB/TrEMBL;Acc:B6U5W5]	ko03040//Spliceosome	GO:0005681//spliceosomal complex	-	GO:0008380//RNA splicing
GRMZM2G053653	--	--	-1.60793	--	--	30S ribosomal protein S15, chloroplastic [Source:UniProtKB/Swiss-Prot;Acc:P17703]	ko03010//Ribosome	GO:0005622//intracellular;GO:0005840//ribosome;GO:0009507//chloroplast;GO:0009536//plastid;GO:0009570//chloroplast stroma;GO:0030529//ribonucleoprotein complex	GO:0003735//structural constituent of ribosome	GO:0006412//translation
GRMZM2G053669	--	--	-1.65372	--	--	Asparagine synthetase [Source:UniProtKB/TrEMBL;Acc:B6ETR5]	ko01100//Metabolic pathways;ko01110//Biosynthesis of secondary metabolites;ko00910//Nitrogen metabolism;ko00250//Alanine, aspartate and glutamate metabolism	-	GO:0000166//nucleotide binding;GO:0004066//asparagine synthase (glutamine-hydrolyzing) activity;GO:0005524//ATP binding;GO:0016874//ligase activity	GO:0006529//asparagine biosynthetic process;GO:0008152//metabolic process;GO:0008652//cellular amino acid biosynthetic process;GO:0070981
GRMZM2G053882	--	-5.58317	--	--	--	Uncharacterized protein [Source:UniProtKB/TrEMBL;Acc:K7UW67]	-	-	-	-
GRMZM2G053977	--	4.05209	--	--	--	Uncharacterized protein [Source:UniProtKB/TrEMBL;Acc:B4FLT6]	ko01110//Biosynthesis of secondary metabolites;ko00902//Monoterpenoid biosynthesis	-	GO:0000166//nucleotide binding;GO:0016491//oxidoreductase activity	GO:0008152//metabolic process;GO:0055114//oxidation-reduction process
GRMZM2G054012	--	--	-1.07431	--	--	40S ribosomal protein S30 [Source:UniProtKB/TrEMBL;Acc:B6SRJ3]	-	GO:0005622//intracellular;GO:0005730//nucleolus;GO:0005840//ribosome;GO:0022627//cytosolic small ribosomal subunit	GO:0003735//structural constituent of ribosome	GO:0006412//translation
GRMZM2G054046	--	--	--	0.77566	--	--	-	-	-	-
GRMZM2G054048	-6.06052	--	--	--	--	--	-	-	GO:0000166//nucleotide binding;GO:0016772//transferase activity, transferring phosphorus-containing groups	-
GRMZM2G054111	--	2.51126	--	--	--	--	-	-	GO:0003677//DNA binding;GO:0003682//chromatin binding	-
GRMZM2G054115	2.56127	--	--	1.47321	--	Uncharacterized protein [Source:UniProtKB/TrEMBL;Acc:B4FST5]	-	-	GO:0003824//catalytic activity;GO:0016829//lyase activity;GO:0016846//carbon-sulfur lyase activity;GO:0030170//pyridoxal phosphate binding	GO:0008152//metabolic process
GRMZM2G054136	--	--	-1.06862	--	--	40S ribosomal protein S6 [Source:UniProtKB/TrEMBL;Acc:B6T1H0]	ko03010//Ribosome	GO:0005622//intracellular;GO:0005730//nucleolus;GO:0005840//ribosome;GO:0005886//plasma membrane;GO:0009507//chloroplast;GO:0016020//membrane;GO:0022626//cytosolic ribosome;GO:0030529//ribonucleoprotein complex	GO:0003735//structural constituent of ribosome	GO:0006412//translation;GO:0040007//growth
GRMZM2G054224	7.39864	--	--	--	--	Uncharacterized protein [Source:UniProtKB/TrEMBL;Acc:B4FYU5]	ko01100//Metabolic pathways;ko00330//Arginine and proline metabolism	GO:0005794//Golgi apparatus;GO:0005886//plasma membrane	GO:0005506//iron ion binding;GO:0016491//oxidoreductase activity;GO:0016705//oxidoreductase activity, acting on paired donors, with incorporation or reduction of molecular oxygen;GO:0016706//oxidoreductase activity, acting on paired donors, with incorporation or reduction of molecular oxygen, 2-oxoglutarate as one donor, and incorporation of one atom each of oxygen into both donors;GO:0031418//L-…	GO:0055114//oxidation-reduction process
GRMZM2G054300	1.977	--	1.59256	--	--	APx1-Cytosolic Ascorbate Peroxidase [Source:UniProtKB/TrEMBL;Acc:B6TM55]	-	-	GO:0004601//peroxidase activity;GO:0020037//heme binding	GO:0006979//response to oxidative stress;GO:0055114//oxidation-reduction process
GRMZM2G054564	8.23253	--	--	--	--	Putative HLH DNA-binding domain superfamily protein [Source:UniProtKB/TrEMBL;Acc:K7TFT3]	-	-	GO:0003677//DNA binding	-
GRMZM2G054588	-9.04556	--	--	--	--	Uncharacterized protein [Source:UniProtKB/TrEMBL;Acc:K7V5S0]	-	-	-	-
GRMZM2G054811	--	1.44471	--	--	--	Uncharacterized protein [Source:UniProtKB/TrEMBL;Acc:B4FNY3]	-	GO:0016021//integral to membrane	-	-
GRMZM2G054938	--	-2.99157	--	--	--	Uncharacterized protein [Source:UniProtKB/TrEMBL;Acc:K7V9I7]	-	-	-	-
GRMZM2G055054	--	4.80397	--	--	--	--	-	GO:0000145//exocyst	GO:0016772//transferase activity, transferring phosphorus-containing groups	GO:0006388//tRNA splicing, via endonucleolytic cleavage and ligation;GO:0006904//vesicle docking involved in exocytosis
GRMZM2G055089	--	1.30264	--	--	--	Uncharacterized protein [Source:UniProtKB/TrEMBL;Acc:B8A3L2]	-	GO:0005886//plasma membrane	GO:0004672//protein kinase activity;GO:0004674//protein serine/threonine kinase activity;GO:0005524//ATP binding;GO:0016772//transferase activity, transferring phosphorus-containing groups	GO:0006468//protein phosphorylation
GRMZM2G055143	7.90157	--	--	--	--	Putative uncharacterized protein [Source:UniProtKB/TrEMBL;Acc:B6SQR3]	-	-	-	-
GRMZM2G055263	7.00917	--	--	--	--	--	-	GO:0005634//nucleus	GO:0003700//sequence-specific DNA binding transcription factor activity	GO:0006351//transcription, DNA-dependent;GO:0006355//regulation of transcription, DNA-dependent
GRMZM2G055320	--	--	--	1.02083	--	Putative AMP-dependent synthetase and ligase superfamily protein [Source:UniProtKB/TrEMBL;Acc:K7VBT8]	ko01100//Metabolic pathways;ko01110//Biosynthesis of secondary metabolites;ko00940//Phenylpropanoid biosynthesis;ko00360//Phenylalanine metabolism;ko00130//Ubiquinone and other terpenoid-quinone biosynthesis	-	GO:0003824//catalytic activity;GO:0016874//ligase activity	GO:0008152//metabolic process
GRMZM2G055446	-6.2746	--	--	--	--	--	-	-	GO:0016758//transferase activity, transferring hexosyl groups	GO:0008152//metabolic process
GRMZM2G055570	--	-8.27822	--	--	--	Uncharacterized protein [Source:UniProtKB/TrEMBL;Acc:K7URU5]	-	-	-	-
GRMZM2G055585	7.64274	--	--	--	--	Uncharacterized protein [Source:UniProtKB/TrEMBL;Acc:C0PEW1]	-	-	GO:0003824//catalytic activity;GO:0004553//hydrolase activity, hydrolyzing O-glycosyl compounds	GO:0005975//carbohydrate metabolic process
GRMZM2G055898	--	-2.89489	--	--	--	Coiled-coil domain-containing protein 25; Uncharacterized protein [Source:UniProtKB/TrEMBL;Acc:B4FL66]	-	-	-	-
GRMZM2G056418	--	-3.4422	--	--	--	--	-	-	GO:0003824//catalytic activity;GO:0030170//pyridoxal phosphate binding	-
GRMZM2G056505	--	-2.51521	--	--	--	--	-	-	-	-
GRMZM2G056750	--	7.48078	--	--	--	Uncharacterized protein [Source:UniProtKB/TrEMBL;Acc:C0P4U4]	-	GO:0005856//cytoskeleton	-	GO:0030036//actin cytoskeleton organization
GRMZM2G056899	--	-7.30292	--	--	--	Uncharacterized protein [Source:UniProtKB/TrEMBL;Acc:B6UFX1]	-	-	GO:0004867//serine-type endopeptidase inhibitor activity	GO:0009611//response to wounding
GRMZM2G056912	1.15663	--	--	--	--	Uncharacterized protein [Source:UniProtKB/TrEMBL;Acc:K7UR42]	-	-	GO:0016491//oxidoreductase activity;GO:0016627//oxidoreductase activity, acting on the CH-CH group of donors;GO:0050660//flavin adenine dinucleotide binding	GO:0022900//electron transport chain;GO:0055114//oxidation-reduction process
GRMZM2G056975	--	--	-0.851093	--	--	1-deoxy-D-xylulose 5-phosphate reductoisomerase; Putative 1-deoxy-D-xylulose 5-phosphate reductoisomerase [Source:UniProtKB/TrEMBL;Acc:Q9FXZ7]	-	GO:0009507//chloroplast;GO:0009570//chloroplast stroma	GO:0000166//nucleotide binding;GO:0005515//protein binding;GO:0016853//isomerase activity;GO:0030604//1-deoxy-D-xylulose-5-phosphate reductoisomerase activity;GO:0046872//metal ion binding;GO:0070402//NADPH binding	GO:0008299//isoprenoid biosynthetic process;GO:0016114//terpenoid biosynthetic process;GO:0019288//isopentenyl diphosphate biosynthetic process, mevalonate-independent pathway;GO:0046686//response to cadmium ion;GO:0055114//oxidation-reduction process
GRMZM2G057140	4.75778	3.71301	--	--	--	--	-	-	GO:0003993//acid phosphatase activity	-
GRMZM2G057402	1.55315	--	--	--	--	Uncharacterized protein [Source:UniProtKB/TrEMBL;Acc:K7U5Z5]	-	-	GO:0005515//protein binding	-
GRMZM2G057483	--	-6.88347	--	--	--	Uncharacterized protein [Source:UniProtKB/TrEMBL;Acc:K7UB05]	-	-	GO:0016747//transferase activity, transferring acyl groups other than amino-acyl groups	-
GRMZM2G057717	--	7.40593	--	--	--	--	-	-	-	-
GRMZM2G057749	--	12.5094	--	--	--	Putative cytochrome P450 superfamily protein [Source:UniProtKB/TrEMBL;Acc:K7TWR7]	-	-	GO:0004497//monooxygenase activity;GO:0005506//iron ion binding;GO:0009055//electron carrier activity;GO:0016491//oxidoreductase activity;GO:0016705//oxidoreductase activity, acting on paired donors, with incorporation or reduction of molecular oxygen;GO:0020037//heme binding;GO:0046872//metal ion binding	GO:0055114//oxidation-reduction process
GRMZM2G057753	1.64897	--	--	--	--	Uncharacterized protein [Source:UniProtKB/TrEMBL;Acc:K7TER2]	-	-	-	-
GRMZM2G057778	1.8774	--	--	--	--	--	-	-	GO:0003843//1,3-beta-D-glucan synthase activity	-
GRMZM2G057779	--	3.12507	--	--	--	Uncharacterized protein [Source:UniProtKB/TrEMBL;Acc:C0P4W1]	-	GO:0005794//Golgi apparatus;GO:0016020//membrane;GO:0016021//integral to membrane	GO:0008378//galactosyltransferase activity;GO:0016740//transferase activity;GO:0016757//transferase activity, transferring glycosyl groups	GO:0006486//protein glycosylation
GRMZM2G057823	--	--	0.601528	--	--	Fructose-bisphosphate aldolase, cytoplasmic isozyme [Source:UniProtKB/Swiss-Prot;Acc:P08440]	ko01100//Metabolic pathways;ko01110//Biosynthesis of secondary metabolites;ko00010//Glycolysis / Gluconeogenesis;ko00710//Carbon fixation in photosynthetic organisms;ko00051//Fructose and mannose metabolism;ko00030//Pentose phosphate pathway	GO:0005618//cell wall;GO:0005730//nucleolus;GO:0005737//cytoplasm;GO:0005739//mitochondrion;GO:0005740//mitochondrial envelope;GO:0005829//cytosol;GO:0005886//plasma membrane;GO:0009507//chloroplast;GO:0016020//membrane;GO:0048046//apoplast	GO:0003824//catalytic activity;GO:0004332//fructose-bisphosphate aldolase activity;GO:0005507//copper ion binding;GO:0016829//lyase activity	GO:0006096//glycolysis;GO:0009651//response to salt stress;GO:0046686//response to cadmium ion;GO:0080167//response to karrikin
GRMZM2G057891	--	-7.65483	--	--	--	Uncharacterized protein [Source:UniProtKB/TrEMBL;Acc:K7VYG3]	-	-	-	-
GRMZM2G057963	-2.88133	--	--	--	--	Nudix hydrolase 13; Uncharacterized protein [Source:UniProtKB/TrEMBL;Acc:B4FGD4]	-	-	GO:0016787//hydrolase activity	-
GRMZM2G058036	-12.298	--	--	--	--	Uncharacterized protein [Source:UniProtKB/TrEMBL;Acc:K7VET4]	-	-	-	-
GRMZM2G058075	-7.68937	--	--	--	--	Putative uncharacterized protein [Source:UniProtKB/TrEMBL;Acc:B6SI58]	-	-	-	-
GRMZM2G058081	--	-2.44528	--	--	--	Retrotransposon protein SINE subclass [Source:UniProtKB/TrEMBL;Acc:K7TPH6]	-	-	-	-
GRMZM2G058261	--	--	-0.704653	--	--	Deoxyribodipyrimidine photolyase [Source:UniProtKB/TrEMBL;Acc:B6TIM2]	-	-	GO:0016829//lyase activity	-
GRMZM2G058345	--	--	--	-0.903251	--	Nucleotide binding protein [Source:UniProtKB/TrEMBL;Acc:B6SKZ4]	-	GO:0080008//CUL4 RING ubiquitin ligase complex	GO:0005515//protein binding	GO:0006499//N-terminal protein myristoylation;GO:0006626//protein targeting to mitochondrion;GO:0008150//biological_process;GO:0048573//photoperiodism, flowering
GRMZM2G058358	12.1317	--	--	--	--	Subtilisin-chymotrypsin inhibitor CI-1C [Source:UniProtKB/TrEMBL;Acc:B6SLR8]	-	-	GO:0004867//serine-type endopeptidase inhibitor activity	GO:0009611//response to wounding
GRMZM2G058702	--	--	--	0.648961	--	Uncharacterized protein [Source:UniProtKB/TrEMBL;Acc:C0P972]	-	GO:0009507//chloroplast;GO:0009570//chloroplast stroma;GO:0009941//chloroplast envelope;GO:0016020//membrane;GO:0022626//cytosolic ribosome	GO:0016740//transferase activity;GO:0016746//transferase activity, transferring acyl groups	GO:0008152//metabolic process
GRMZM2G058884	--	-8.01007	--	--	--	--	-	-	-	-
GRMZM2G059088	7.9232	--	--	--	--	Putative uncharacterized protein [Source:UniProtKB/TrEMBL;Acc:B6SSQ1]	-	GO:0005622//intracellular	GO:0008270//zinc ion binding;GO:0046872//metal ion binding	-
GRMZM2G059134	--	9.21413	--	--	--	Uncharacterized protein [Source:UniProtKB/TrEMBL;Acc:C0HHA1]	-	-	-	-
GRMZM2G059151	3.03301	--	--	--	--	Ppi-phosphofructokinase; Uncharacterized protein [Source:UniProtKB/TrEMBL;Acc:C0P567]	ko00051//Fructose and mannose metabolism	GO:0005618//cell wall;GO:0005945//6-phosphofructokinase complex;GO:0016020//membrane	GO:0003872//6-phosphofructokinase activity;GO:0005524//ATP binding;GO:0016301//kinase activity;GO:0016740//transferase activity;GO:0047334//diphosphate-fructose-6-phosphate 1-phosphotransferase activity	GO:0006002//fructose 6-phosphate metabolic process;GO:0006096//glycolysis;GO:0009793//embryo development ending in seed dormancy;GO:0015979//photosynthesis;GO:0016310//phosphorylation;GO:0046686//response to cadmium ion
GRMZM2G059353	--	1.1956	--	--	--	Non-green plastid inner envelope membrane protein; Uncharacterized protein [Source:UniProtKB/TrEMBL;Acc:B4FGF1]	-	GO:0016020//membrane	-	-
GRMZM2G059465	--	--	--	1.06462	--	Uncharacterized protein [Source:UniProtKB/TrEMBL;Acc:B8A095]	-	-	GO:0008168//methyltransferase activity;GO:0008171//O-methyltransferase activity;GO:0046983//protein dimerization activity	GO:0032259//methylation
GRMZM2G059544	8.867	--	--	--	--	IAA25-auxin-responsive Aux/IAA family member [Source:UniProtKB/TrEMBL;Acc:K7TU37]	-	GO:0005634//nucleus	GO:0046983//protein dimerization activity	GO:0006351//transcription, DNA-dependent;GO:0006355//regulation of transcription, DNA-dependent;GO:0009734//auxin mediated signaling pathway
GRMZM2G059785	13.6758	--	--	1.28432	--	Uncharacterized protein [Source:UniProtKB/TrEMBL;Acc:K7VCH0]	-	GO:0005576//extracellular region	-	GO:0019953//sexual reproduction
GRMZM2G059985	--	-1.70991	--	--	--	--	-	-	-	-
GRMZM2G060257	--	-1.24434	--	--	--	Uncharacterized protein [Source:UniProtKB/TrEMBL;Acc:B7ZYR0]	-	-	GO:0005515//protein binding	GO:0009611//response to wounding
GRMZM2G060311	--	7.18328	--	--	--	Low temperature and salt responsive protein [Source:UniProtKB/TrEMBL;Acc:B6U6N7]	-	GO:0016021//integral to membrane	-	-
GRMZM2G060544	--	2.8243	--	--	--	Putative uncharacterized protein [Source:UniProtKB/TrEMBL;Acc:B6SPU9]	-	-	-	-
GRMZM2G060715	--	-1.29966	--	--	--	Uncharacterized protein [Source:UniProtKB/TrEMBL;Acc:K7UET4]	-	-	-	-
GRMZM2G060727	1.95673	--	--	--	--	Uncharacterized protein [Source:UniProtKB/TrEMBL;Acc:K7U512]	-	-	-	-
GRMZM2G060886	--	--	--	1.7426	--	Uncharacterized protein [Source:UniProtKB/TrEMBL;Acc:K7V4M5]	ko00564//Glycerophospholipid metabolism	-	GO:0000234//phosphoethanolamine N-methyltransferase activity;GO:0008168//methyltransferase activity;GO:0016740//transferase activity	GO:0006656//phosphatidylcholine biosynthetic process;GO:0008152//metabolic process;GO:0009555//pollen development;GO:0009826//unidimensional cell growth;GO:0009860//pollen tube growth;GO:0010183//pollen tube guidance;GO:0032259//methylation;GO:0042425//choline biosynthetic process;GO:0048528//post-embryonic root development
GRMZM2G060952	--	--	--	-0.892643	--	Uncharacterized protein [Source:UniProtKB/TrEMBL;Acc:B4F9A4]	-	-	GO:0016491//oxidoreductase activity	GO:0006826//iron ion transport;GO:0055114//oxidation-reduction process
GRMZM2G061230	6.84914	--	--	--	--	Uncharacterized protein [Source:UniProtKB/TrEMBL;Acc:K7TVI8]	-	-	GO:0004601//peroxidase activity;GO:0016491//oxidoreductase activity;GO:0020037//heme binding;GO:0046872//metal ion binding	GO:0006979//response to oxidative stress;GO:0055114//oxidation-reduction process
GRMZM2G061232	-8.57833	--	--	--	--	--	-	-	-	-
GRMZM2G061289	6.0969	--	--	--	--	--	-	-	GO:0016758//transferase activity, transferring hexosyl groups	GO:0008152//metabolic process
GRMZM2G061303	--	8.55345	--	--	--	Uncharacterized protein [Source:UniProtKB/TrEMBL;Acc:K7U7W3]	-	GO:0016020//membrane;GO:0016021//integral to membrane	GO:0005215//transporter activity	GO:0006810//transport
GRMZM2G061396	--	6.3489	--	--	--	BCL-2 binding anthanogene-1 [Source:UniProtKB/TrEMBL;Acc:B6TXB6]	-	-	GO:0005515//protein binding	-
GRMZM2G061695	--	3.0828	--	--	--	ZmGR2c protein [Source:UniProtKB/TrEMBL;Acc:Q9ZWI4]	-	-	-	-
GRMZM2G061728	-6.39774	--	--	--	--	Uncharacterized protein [Source:UniProtKB/TrEMBL;Acc:B4FNA1]	-	-	-	-
GRMZM2G061749	--	-7.42942	--	--	--	Seed maturation protein isoform 1; Seed maturation protein isoform 2; Seed maturation protein isoform 3; Uncharacterized protein [Source:UniProtKB/TrEMBL;Acc:C0PMF5]	-	GO:0005783//endoplasmic reticulum	-	-
GRMZM2G062009	8.20811	6.00303	--	--	--	Putative NAC domain transcription factor superfamily protein; Uncharacterized protein [Source:UniProtKB/TrEMBL;Acc:B4FLY4]	-	-	GO:0003677//DNA binding	GO:0006355//regulation of transcription, DNA-dependent
GRMZM2G062031	--	6.78217	--	--	--	Uncharacterized protein [Source:UniProtKB/TrEMBL;Acc:B4FSX4]	-	-	-	-
GRMZM2G062052	--	-5.65671	--	--	--	ZCN19 [Source:UniProtKB/TrEMBL;Acc:A8WET0]	-	-	-	-
GRMZM2G062080	--	6.54574	--	--	--	--	-	GO:0019867//outer membrane	-	-
GRMZM2G062197	--	1.89123	--	--	--	Uncharacterized protein [Source:UniProtKB/TrEMBL;Acc:K7UIW0]	-	GO:0005737//cytoplasm	GO:0000287//magnesium ion binding;GO:0004427//inorganic diphosphatase activity	GO:0006796//phosphate-containing compound metabolic process
GRMZM2G062811	-7.117	--	--	--	--	Uncharacterized protein [Source:UniProtKB/TrEMBL;Acc:K7TQ85]	-	GO:0005618//cell wall;GO:0048046//apoplast	GO:0004553//hydrolase activity, hydrolyzing O-glycosyl compounds;GO:0016762//xyloglucan:xyloglucosyl transferase activity	GO:0005975//carbohydrate metabolic process;GO:0006073//cellular glucan metabolic process
GRMZM2G062933	--	6.08673	--	--	--	--	-	-	GO:0005488//binding;GO:0005515//protein binding	-
GRMZM2G062953	--	--	--	0.680517	--	Putative VHS/GAT domain containing family protein [Source:UniProtKB/TrEMBL;Acc:K7UVJ3]	-	GO:0005622//intracellular	-	GO:0006886//intracellular protein transport
GRMZM2G063024	--	2.78751	--	--	--	Senescence-associated protein 15 [Source:UniProtKB/TrEMBL;Acc:B6UF74]	-	GO:0005783//endoplasmic reticulum;GO:0016020//membrane;GO:0022626//cytosolic ribosome	GO:0003824//catalytic activity;GO:0009922//fatty acid elongase activity;GO:0016747//transferase activity, transferring acyl groups other than amino-acyl groups	GO:0000038//very long-chain fatty acid metabolic process;GO:0006633//fatty acid biosynthetic process;GO:0008152//metabolic process;GO:0008610//lipid biosynthetic process;GO:0009409//response to cold;GO:0009416//response to light stimulus;GO:0010025//wax biosynthetic process;GO:0030497//fatty acid elongation;GO:0042335//cuticle development
GRMZM2G063126	--	9.85428	--	--	--	Ferredoxin-6; Uncharacterized protein [Source:UniProtKB/TrEMBL;Acc:C0P8C8]	ko00195//Photosynthesis	-	GO:0009055//electron carrier activity;GO:0046872//metal ion binding;GO:0051536//iron-sulfur cluster binding;GO:0051537//2 iron, 2 sulfur cluster binding	GO:0022900//electron transport chain
GRMZM2G063464	7.37694	--	--	--	--	Uncharacterized protein [Source:UniProtKB/TrEMBL;Acc:K7U0K3]	-	-	GO:0016787//hydrolase activity;GO:0016788//hydrolase activity, acting on ester bonds	GO:0006629//lipid metabolic process
GRMZM2G063647	--	1.16599	--	--	--	Uncharacterized protein [Source:UniProtKB/TrEMBL;Acc:C0PDW3]	-	-	-	-
GRMZM2G064050	--	-1.67895	--	--	--	Uncharacterized protein [Source:UniProtKB/TrEMBL;Acc:K7UH80]	-	-	-	-
GRMZM2G064219	8.21923	--	--	--	--	Uncharacterized protein [Source:UniProtKB/TrEMBL;Acc:K7UVA2]	-	-	-	-
GRMZM2G064360	-3.09351	--	-0.775677	--	--	Basic endochitinase 1 [Source:UniProtKB/TrEMBL;Acc:B6TFQ3]	-	GO:0005773//vacuole;GO:0005886//plasma membrane	GO:0004568//chitinase activity;GO:0008061//chitin binding	GO:0005975//carbohydrate metabolic process;GO:0006032//chitin catabolic process;GO:0009871//jasmonic acid and ethylene-dependent systemic resistance, ethylene mediated signaling pathway;GO:0016998//cell wall macromolecule catabolic process;GO:0046686//response to cadmium ion;GO:0050832//defense response to fungus
GRMZM2G064501	--	2.27267	--	--	--	Uncharacterized protein [Source:UniProtKB/TrEMBL;Acc:K7TX85]	-	GO:0009507//chloroplast;GO:0009536//plastid	GO:0005515//protein binding	GO:0008150//biological_process
GRMZM2G064530	-7.62785	-6.81392	--	--	--	Uncharacterized protein [Source:UniProtKB/TrEMBL;Acc:C0PLK4]	-	-	-	-
GRMZM2G064603	--	1.97526	--	--	--	--	-	-	GO:0005524//ATP binding;GO:0016887//ATPase activity	-
GRMZM2G064657	1.90925	--	--	--	--	Uncharacterized protein [Source:UniProtKB/TrEMBL;Acc:K7UHL6]	-	GO:0005886//plasma membrane;GO:0016020//membrane;GO:0016021//integral to membrane	GO:0003674//molecular_function	GO:0006810//transport;GO:0006817//phosphate ion transport;GO:0019375//galactolipid biosynthetic process;GO:0045892//negative regulation of transcription, DNA-dependent
GRMZM2G064841	--	1.48413	--	--	--	Uncharacterized protein [Source:UniProtKB/TrEMBL;Acc:B4FCE5]	ko01100//Metabolic pathways;ko01110//Biosynthesis of secondary metabolites;ko00520//Amino sugar and nucleotide sugar metabolism;ko00051//Fructose and mannose metabolism	GO:0005777//peroxisome	GO:0016740//transferase activity;GO:0016779//nucleotidyltransferase activity	GO:0009058//biosynthetic process;GO:0046686//response to cadmium ion
GRMZM2G064870	1.00513	--	--	--	--	Uncharacterized protein [Source:UniProtKB/TrEMBL;Acc:B4FT92]	-	GO:0005783//endoplasmic reticulum	-	-
GRMZM2G064914	--	1.97716	--	0.776972	--	Uncharacterized protein [Source:UniProtKB/TrEMBL;Acc:B4FCC0]	-	GO:0005622//intracellular;GO:0005773//vacuole	GO:0003723//RNA binding;GO:0033897//ribonuclease T2 activity	-
GRMZM2G064960	1.2891	--	--	--	--	Uncharacterized protein [Source:UniProtKB/TrEMBL;Acc:B6SLM7]	-	-	-	-
GRMZM2G065050	--	-6.88269	--	--	--	Putative uncharacterized protein [Source:UniProtKB/TrEMBL;Acc:B6TIC3]	-	-	-	-
GRMZM2G065073	--	2.40787	--	--	--	Gamma-glutamyltranspeptidase 1 [Source:UniProtKB/TrEMBL;Acc:B6SSX2]	-	GO:0009505//plant-type cell wall;GO:0048046//apoplast	GO:0003840//gamma-glutamyltransferase activity;GO:0016756//glutathione gamma-glutamylcysteinyltransferase activity	GO:0006749//glutathione metabolic process;GO:0006751//glutathione catabolic process;GO:0006979//response to oxidative stress
GRMZM2G065284	--	7.30005	--	--	--	Uncharacterized protein [Source:UniProtKB/TrEMBL;Acc:K7TU59]	-	-	GO:0003676//nucleic acid binding;GO:0008270//zinc ion binding;GO:0046872//metal ion binding	-
GRMZM2G065423	5.61675	--	--	--	--	Uncharacterized protein [Source:UniProtKB/TrEMBL;Acc:C0PGK4]	-	-	GO:0005089//Rho guanyl-nucleotide exchange factor activity	-
GRMZM2G065632	--	-1.63841	--	--	--	Uncharacterized protein [Source:UniProtKB/TrEMBL;Acc:K7U4X7]	-	GO:0005622//intracellular;GO:0005840//ribosome;GO:0030529//ribonucleoprotein complex	GO:0003735//structural constituent of ribosome	GO:0006412//translation
GRMZM2G065718	--	--	--	0.64047	--	Uncharacterized protein [Source:UniProtKB/TrEMBL;Acc:C0PD01]	-	-	-	-
GRMZM2G065989	7.13044	8.0949	--	--	--	--	-	-	-	-
GRMZM2G066191	--	--	--	0.786229	TUBB4	Tubulin beta-4 chain [Source:UniProtKB/Swiss-Prot;Acc:Q41782]	ko04145//Phagosome	GO:0005737//cytoplasm;GO:0005856//cytoskeleton;GO:0005874//microtubule;GO:0043234//protein complex	GO:0000166//nucleotide binding;GO:0003924//GTPase activity;GO:0005200//structural constituent of cytoskeleton;GO:0005525//GTP binding	GO:0006184//GTP catabolic process;GO:0007017//microtubule-based process;GO:0051258//protein polymerization
GRMZM2G066304	--	7.59922	--	--	--	Uncharacterized protein [Source:UniProtKB/TrEMBL;Acc:K7TVX8]	-	-	GO:0005515//protein binding	-
GRMZM2G066448	5.17508	--	--	--	--	Uncharacterized protein [Source:UniProtKB/TrEMBL;Acc:K7UKD4]	-	-	GO:0005515//protein binding	-
GRMZM2G066578	--	5.61143	--	--	--	Uncharacterized protein [Source:UniProtKB/TrEMBL;Acc:B8A2T5]	ko01110//Biosynthesis of secondary metabolites	GO:0016020//membrane;GO:0016021//integral to membrane;GO:0043668//exine	GO:0005506//iron ion binding;GO:0016491//oxidoreductase activity;GO:0071771//aldehyde decarbonylase activity	GO:0006633//fatty acid biosynthetic process;GO:0010025//wax biosynthetic process;GO:0010143//cutin biosynthetic process;GO:0042335//cuticle development;GO:0046185//aldehyde catabolic process;GO:0048653//anther development;GO:0055114//oxidation-reduction process
GRMZM2G066948	--	-7.7954	--	--	--	Uncharacterized protein [Source:UniProtKB/TrEMBL;Acc:K7TNK1]	-	-	-	-
GRMZM2G066961	--	-8.60784	--	--	--	Uncharacterized protein [Source:UniProtKB/TrEMBL;Acc:K7UHI2]	-	-	-	GO:0006950//response to stress
GRMZM2G067303	--	--	-0.777298	--	RPS20	40S ribosomal protein S20 [Source:UniProtKB/Swiss-Prot;Acc:Q08068]	ko03010//Ribosome	GO:0005618//cell wall;GO:0005622//intracellular;GO:0005730//nucleolus;GO:0005840//ribosome;GO:0015935//small ribosomal subunit;GO:0016020//membrane;GO:0022626//cytosolic ribosome;GO:0022627//cytosolic small ribosomal subunit;GO:0030529//ribonucleoprotein complex	GO:0003735//structural constituent of ribosome	GO:0006412//translation
GRMZM2G067992	1.43897	--	--	--	--	Uncharacterized protein [Source:UniProtKB/TrEMBL;Acc:K7UQ73]	-	-	GO:0016491//oxidoreductase activity	GO:0055114//oxidation-reduction process
GRMZM2G068398	-5.74838	--	--	--	--	Putative leucine-rich repeat receptor-like protein kinase family protein [Source:UniProtKB/TrEMBL;Acc:K7TRG9]	-	-	GO:0004672//protein kinase activity;GO:0004674//protein serine/threonine kinase activity;GO:0005515//protein binding;GO:0005524//ATP binding;GO:0016301//kinase activity;GO:0016772//transferase activity, transferring phosphorus-containing groups	GO:0006468//protein phosphorylation;GO:0016310//phosphorylation
GRMZM2G068479	--	--	-0.760417	--	--	Pre-mRNA-splicing factor ATP-dependent RNA helicase; Putative RNA helicase family protein [Source:UniProtKB/TrEMBL;Acc:B6T8I5]	-	GO:0005730//nucleolus;GO:0009941//chloroplast envelope;GO:0016020//membrane	GO:0000166//nucleotide binding;GO:0003676//nucleic acid binding;GO:0004386//helicase activity;GO:0005524//ATP binding;GO:0008026//ATP-dependent helicase activity;GO:0016787//hydrolase activity	-
GRMZM2G068506	--	3.35798	--	--	--	Glucose-1-phosphate adenylyltransferase [Source:UniProtKB/TrEMBL;Acc:Q3SAE4]	ko01100//Metabolic pathways;ko00500//Starch and sucrose metabolism;ko00520//Amino sugar and nucleotide sugar metabolism	GO:0005829//cytosol;GO:0009507//chloroplast;GO:0009536//plastid;GO:0009570//chloroplast stroma;GO:0030931//heterotetrameric ADPG pyrophosphorylase complex;GO:0048046//apoplast	GO:0003824//catalytic activity;GO:0008878//glucose-1-phosphate adenylyltransferase activity;GO:0016740//transferase activity;GO:0016779//nucleotidyltransferase activity	GO:0005978//glycogen biosynthetic process;GO:0005982//starch metabolic process;GO:0008152//metabolic process;GO:0009058//biosynthetic process;GO:0019252//starch biosynthetic process;GO:0048573//photoperiodism, flowering
GRMZM2G068557	1.31809	--	--	--	--	Uncharacterized protein [Source:UniProtKB/TrEMBL;Acc:B8A3B5]	-	GO:0005886//plasma membrane;GO:0009507//chloroplast;GO:0009536//plastid;GO:0016020//membrane;GO:0016021//integral to membrane	GO:0000293//ferric-chelate reductase activity;GO:0016491//oxidoreductase activity	GO:0009416//response to light stimulus;GO:0009767//photosynthetic electron transport chain;GO:0022900//electron transport chain;GO:0055114//oxidation-reduction process
GRMZM2G068763	--	-8.16453	--	--	--	--	-	-	-	-
GRMZM2G069254	--	10.1067	--	--	--	Uncharacterized protein [Source:UniProtKB/TrEMBL;Acc:K7UJW1]	-	GO:0005634//nucleus	GO:0003677//DNA binding;GO:0008270//zinc ion binding	-
GRMZM2G069651	--	--	-0.758516	--	--	--	-	-	GO:0005524//ATP binding;GO:0051082//unfolded protein binding	GO:0006457//protein folding;GO:0006950//response to stress
GRMZM2G069713	--	1.39356	--	--	--	Uncharacterized protein [Source:UniProtKB/TrEMBL;Acc:C0PLV7]	-	-	GO:0003824//catalytic activity	GO:0008152//metabolic process
GRMZM2G070109	--	3.30964	--	--	--	Putative cytochrome P450 superfamily protein; Uncharacterized protein [Source:UniProtKB/TrEMBL;Acc:B4FSL1]	-	-	GO:0004497//monooxygenase activity;GO:0005506//iron ion binding;GO:0009055//electron carrier activity;GO:0016491//oxidoreductase activity;GO:0016705//oxidoreductase activity, acting on paired donors, with incorporation or reduction of molecular oxygen;GO:0020037//heme binding;GO:0046872//metal ion binding	GO:0055114//oxidation-reduction process
GRMZM2G070273	--	1.28512	--	--	--	Kinesin-like calmodulin binding protein [Source:UniProtKB/TrEMBL;Acc:Q9FQL7]	-	GO:0005856//cytoskeleton;GO:0005871//kinesin complex;GO:0005875//microtubule associated complex;GO:0005886//plasma membrane	GO:0000166//nucleotide binding;GO:0003777//microtubule motor activity;GO:0003824//catalytic activity;GO:0005516//calmodulin binding;GO:0005524//ATP binding;GO:0008017//microtubule binding;GO:0016491//oxidoreductase activity	GO:0007018//microtubule-based movement;GO:0009846//pollen germination;GO:0010091//trichome branching;GO:0055114//oxidation-reduction process
GRMZM2G070392	-1.28458	--	--	--	--	--	-	GO:0016020//membrane	GO:0016780//phosphotransferase activity, for other substituted phosphate groups	GO:0008654//phospholipid biosynthetic process
GRMZM2G070432	--	-1.503	--	--	--	Uncharacterized protein [Source:UniProtKB/TrEMBL;Acc:K7V9F3]	-	-	GO:0003723//RNA binding;GO:0003746//translation elongation factor activity;GO:0043022//ribosome binding	GO:0006452//translational frameshifting;GO:0008612//peptidyl-lysine modification to hypusine;GO:0045901//positive regulation of translational elongation;GO:0045905//positive regulation of translational termination
GRMZM2G070442	--	6.44576	--	--	--	Uncharacterized protein [Source:UniProtKB/TrEMBL;Acc:C0P342]	-	-	-	GO:0008150//biological_process
GRMZM2G070462	--	6.94347	--	--	--	--	-	-	-	-
GRMZM2G070475	--	1.24291	--	--	--	Uncharacterized protein [Source:UniProtKB/TrEMBL;Acc:K7VR48]	-	-	-	-
GRMZM2G070508	--	3.11133	--	--	--	Putative cytochrome P450 superfamily protein; Uncharacterized protein [Source:UniProtKB/TrEMBL;Acc:B7ZXI8]	-	-	GO:0004497//monooxygenase activity;GO:0005506//iron ion binding;GO:0009055//electron carrier activity;GO:0016491//oxidoreductase activity;GO:0016705//oxidoreductase activity, acting on paired donors, with incorporation or reduction of molecular oxygen;GO:0020037//heme binding;GO:0046872//metal ion binding	GO:0055114//oxidation-reduction process
GRMZM2G070563	--	-4.96789	--	--	--	--	-	GO:0016021//integral to membrane	-	GO:0055085//transmembrane transport
GRMZM2G070744	--	3.12657	--	--	--	Putative uncharacterized protein [Source:UniProtKB/TrEMBL;Acc:B6SVC9]	-	-	-	-
GRMZM2G070837	--	9.78292	--	--	--	Putative AMP-dependent synthetase and ligase superfamily protein [Source:UniProtKB/TrEMBL;Acc:K7VJX9]	-	-	GO:0003824//catalytic activity;GO:0016874//ligase activity	GO:0008152//metabolic process
GRMZM2G071219	7.33003	--	--	--	--	--	-	-	-	-
GRMZM2G071333	--	--	-0.941559	--	--	--	-	GO:0005737//cytoplasm	GO:0000166//nucleotide binding;GO:0002161//aminoacyl-tRNA editing activity;GO:0004812//aminoacyl-tRNA ligase activity;GO:0004823//leucine-tRNA ligase activity;GO:0005524//ATP binding	GO:0006418//tRNA aminoacylation for protein translation;GO:0006429//leucyl-tRNA aminoacylation
GRMZM2G071575	-1.1678	--	--	--	--	Lipid transfer protein; Putative bifunctional inhibitor/LTP/seed storage protein family [Source:UniProtKB/TrEMBL;Acc:B6TQP7]	-	-	-	-
GRMZM2G071654	--	-5.96902	--	--	--	--	-	-	-	-
GRMZM2G071688	--	2.67037	--	--	--	Uncharacterized protein [Source:UniProtKB/TrEMBL;Acc:B4FFW8]	-	-	-	GO:0008150//biological_process;GO:0009062//fatty acid catabolic process
GRMZM2G071970	--	--	--	1.16169	--	Brittle stalk-2-like protein 4 [Source:UniProtKB/TrEMBL;Acc:A1DZD5]	-	GO:0005886//plasma membrane;GO:0009505//plant-type cell wall;GO:0009930//longitudinal side of cell surface;GO:0031225//anchored to membrane;GO:0046658//anchored to plasma membrane	-	GO:0009651//response to salt stress;GO:0009825//multidimensional cell growth;GO:0010215//cellulose microfibril organization;GO:0016049//cell growth
GRMZM2G072041	--	--	-0.608771	--	--	Uncharacterized protein [Source:UniProtKB/TrEMBL;Acc:B4F9W1]	-	GO:0009505//plant-type cell wall;GO:0009507//chloroplast;GO:0009570//chloroplast stroma	-	GO:0008150//biological_process
GRMZM2G072105	--	6.6097	--	--	--	Uncharacterized protein [Source:UniProtKB/TrEMBL;Acc:K7U2Z1]	-	-	GO:0005515//protein binding	-
GRMZM2G072218	--	8.05221	--	--	--	--	-	-	GO:0004185//serine-type carboxypeptidase activity	GO:0006508//proteolysis
GRMZM2G072315	--	--	-1.29708	--	--	Uncharacterized protein [Source:UniProtKB/TrEMBL;Acc:C0HFM4]	-	GO:0005730//nucleolus;GO:0005840//ribosome;GO:0009507//chloroplast;GO:0015934//large ribosomal subunit;GO:0016020//membrane;GO:0022625//cytosolic large ribosomal subunit;GO:0022626//cytosolic ribosome	GO:0003735//structural constituent of ribosome	GO:0006412//translation
GRMZM2G072322	--	-8.02663	--	--	--	Uncharacterized protein [Source:UniProtKB/TrEMBL;Acc:K7UIK0]	-	-	-	-
GRMZM2G072406	--	3.07901	--	--	--	Uncharacterized protein [Source:UniProtKB/TrEMBL;Acc:B4FHZ8]	-	GO:0005794//Golgi apparatus;GO:0016020//membrane;GO:0016021//integral to membrane	GO:0008378//galactosyltransferase activity;GO:0016740//transferase activity;GO:0016757//transferase activity, transferring glycosyl groups	GO:0006486//protein glycosylation
GRMZM2G072407	--	5.18173	--	--	--	--	-	GO:0016021//integral to membrane	-	GO:0006810//transport
GRMZM2G072435	-6.76327	--	--	--	--	--	-	-	-	-
GRMZM2G072488	--	2.83772	--	--	--	--	-	-	GO:0004185//serine-type carboxypeptidase activity	GO:0006508//proteolysis
GRMZM2G072671	--	-7.22252	--	--	--	RNA-binding protein 8A [Source:UniProtKB/TrEMBL;Acc:B6TMU5]	ko03040//Spliceosome;ko03013//RNA transport;ko03015//mRNA surveillance pathway	GO:0005634//nucleus;GO:0005737//cytoplasm	GO:0000166//nucleotide binding;GO:0003676//nucleic acid binding;GO:0003723//RNA binding	GO:0006396//RNA processing
GRMZM2G072861	--	--	0.619328	--	--	--	-	-	GO:0003824//catalytic activity;GO:0046872//metal ion binding	-
GRMZM2G073114	-1.21827	--	--	--	--	--	-	-	-	-
GRMZM2G073155	--	2.45868	--	--	--	--	-	-	-	-
GRMZM2G073258	--	-7.85062	--	--	--	Putative AP2/EREBP transcription factor superfamily protein [Source:UniProtKB/TrEMBL;Acc:K7UQ60]	-	GO:0005634//nucleus	GO:0003677//DNA binding;GO:0003700//sequence-specific DNA binding transcription factor activity	GO:0006351//transcription, DNA-dependent;GO:0006355//regulation of transcription, DNA-dependent
GRMZM2G073584	--	1.76886	--	--	--	--	-	GO:0005576//extracellular region;GO:0005773//vacuole;GO:0005774//vacuolar membrane;GO:0009505//plant-type cell wall;GO:0048046//apoplast	GO:0003824//catalytic activity;GO:0004553//hydrolase activity, hydrolyzing O-glycosyl compounds;GO:0004565//beta-galactosidase activity;GO:0016787//hydrolase activity;GO:0016798//hydrolase activity, acting on glycosyl bonds;GO:0030246//carbohydrate binding	GO:0005975//carbohydrate metabolic process;GO:0008152//metabolic process
GRMZM2G073743	--	--	0.587907	--	--	CHL-Zea mays Chloroplastic lipocalin; Uncharacterized protein [Source:UniProtKB/TrEMBL;Acc:B4FZ35]	-	GO:0009507//chloroplast;GO:0009535//chloroplast thylakoid membrane;GO:0031977//thylakoid lumen	-	GO:0006979//response to oxidative stress
GRMZM2G073814	--	--	--	1.20298	--	Uncharacterized protein [Source:UniProtKB/TrEMBL;Acc:B4FWI4]	ko01100//Metabolic pathways;ko00260//Glycine, serine and threonine metabolism	-	GO:0000166//nucleotide binding;GO:0004617//phosphoglycerate dehydrogenase activity;GO:0016491//oxidoreductase activity;GO:0016597//amino acid binding;GO:0016616//oxidoreductase activity, acting on the CH-OH group of donors, NAD or NADP as acceptor;GO:0048037//cofactor binding;GO:0051287//NAD binding	GO:0006564//L-serine biosynthetic process;GO:0008152//metabolic process;GO:0055114//oxidation-reduction process
GRMZM2G073943	--	--	--	0.633508	--	Uncharacterized protein [Source:UniProtKB/TrEMBL;Acc:K7UDG0]	-	-	-	-
GRMZM2G073969	-1.03325	--	--	--	--	--	-	-	-	-
GRMZM2G074393	--	-9.08317	--	--	--	Uncharacterized protein [Source:UniProtKB/TrEMBL;Acc:B4FV96]	-	GO:0009507//chloroplast;GO:0009534//chloroplast thylakoid;GO:0009535//chloroplast thylakoid membrane;GO:0009579//thylakoid	-	GO:0006098//pentose-phosphate shunt;GO:0009658//chloroplast organization;GO:0009773//photosynthetic electron transport in photosystem I;GO:0015995//chlorophyll biosynthetic process;GO:0019684//photosynthesis, light reaction;GO:0045893//positive regulation of transcription, DNA-dependent;GO:0080167//response to karrikin
GRMZM2G074427	1.86027	--	--	--	--	Uncharacterized protein [Source:UniProtKB/TrEMBL;Acc:K7ULU8]	ko04075//Plant hormone signal transduction	GO:0005634//nucleus	GO:0046983//protein dimerization activity	GO:0006351//transcription, DNA-dependent;GO:0006355//regulation of transcription, DNA-dependent;GO:0009734//auxin mediated signaling pathway
GRMZM2G074604	--	--	--	1.23749	--	Phenylalanine ammonia-lyase [Source:UniProtKB/TrEMBL;Acc:B8A046]	ko01100//Metabolic pathways;ko01110//Biosynthesis of secondary metabolites;ko00940//Phenylpropanoid biosynthesis;ko00360//Phenylalanine metabolism	GO:0005737//cytoplasm	GO:0003824//catalytic activity;GO:0016829//lyase activity;GO:0016841//ammonia-lyase activity;GO:0045548//phenylalanine ammonia-lyase activity	GO:0006559//L-phenylalanine catabolic process;GO:0008152//metabolic process;GO:0009058//biosynthetic process;GO:0009698//phenylpropanoid metabolic process;GO:0009800//cinnamic acid biosynthetic process
GRMZM2G074898	--	--	-1.10743	--	--	60S ribosomal protein L24 [Source:UniProtKB/TrEMBL;Acc:B6TLK1]	ko03010//Ribosome	GO:0005730//nucleolus;GO:0005840//ribosome;GO:0005886//plasma membrane;GO:0009507//chloroplast;GO:0016020//membrane;GO:0022625//cytosolic large ribosomal subunit	-	GO:0009734//auxin mediated signaling pathway;GO:0048467//gynoecium development
GRMZM2G075042	--	-9.20382	--	--	--	Putative uncharacterized protein [Source:UniProtKB/TrEMBL;Acc:B6UHK1]	-	-	-	-
GRMZM2G075283	--	--	--	-1.00386	--	Pathogeneis protein 10; Pathogenesis-related protein 10; Uncharacterized protein [Source:UniProtKB/TrEMBL;Acc:B6SQM6]	-	-	-	GO:0006952//defense response;GO:0009607//response to biotic stimulus
GRMZM2G075372	-6.79338	2.23299	--	--	--	Uncharacterized protein [Source:UniProtKB/TrEMBL;Acc:B4F811]	-	GO:0016020//membrane;GO:0016021//integral to membrane	-	-
GRMZM2G075459	--	10.6344	--	--	--	--	-	-	-	-
GRMZM2G075655	1.03491	--	--	--	--	Uncharacterized protein [Source:UniProtKB/TrEMBL;Acc:C0PE90]	-	GO:0005783//endoplasmic reticulum;GO:0005886//plasma membrane	-	-
GRMZM2G075828	--	--	--	0.719866	--	Transparent testa 12 protein; Uncharacterized protein [Source:UniProtKB/TrEMBL;Acc:B4G210]	-	GO:0016020//membrane	GO:0015238//drug transmembrane transporter activity;GO:0015297//antiporter activity	GO:0006855//drug transmembrane transport;GO:0055085//transmembrane transport
GRMZM2G075845	--	7.68141	--	--	--	Putative uncharacterized protein [Source:UniProtKB/TrEMBL;Acc:B6SZ36]	-	-	-	-
GRMZM2G075978	-5.97821	--	--	--	--	Uncharacterized protein [Source:UniProtKB/TrEMBL;Acc:B8A348]	ko03030//DNA replication	GO:0005634//nucleus;GO:0005737//cytoplasm;GO:0042555//MCM complex	GO:0000166//nucleotide binding;GO:0003677//DNA binding;GO:0003678//DNA helicase activity;GO:0005524//ATP binding	GO:0006260//DNA replication;GO:0006270//DNA-dependent DNA replication initiation;GO:0032508//DNA duplex unwinding
GRMZM2G076307	--	2.6974	--	--	--	Uncharacterized protein [Source:UniProtKB/TrEMBL;Acc:B4FIE3]	-	GO:0016020//membrane	GO:0015018//galactosylgalactosylxylosylprotein 3-beta-glucuronosyltransferase activity	-
GRMZM2G076370	--	3.85765	--	--	--	Uncharacterized protein [Source:UniProtKB/TrEMBL;Acc:K7UZK1]	-	-	-	GO:0009651//response to salt stress
GRMZM2G076392	--	1.1375	--	--	--	Phosphatidylinositol-4-phosphate 5-kinase 9 [Source:UniProtKB/TrEMBL;Acc:B6SXI7]	-	-	GO:0005524//ATP binding;GO:0016301//kinase activity;GO:0016307//phosphatidylinositol phosphate kinase activity;GO:0016308//1-phosphatidylinositol-4-phosphate 5-kinase activity	GO:0016310//phosphorylation;GO:0046488//phosphatidylinositol metabolic process;GO:0046854//phosphatidylinositol phosphorylation
GRMZM2G076563	-7.75614	--	--	--	--	Uncharacterized protein [Source:UniProtKB/TrEMBL;Acc:B4FH53]	-	-	-	-
GRMZM2G076584	--	-2.22632	--	--	--	Uncharacterized protein [Source:UniProtKB/TrEMBL;Acc:C0PNA5]	-	GO:0005634//nucleus;GO:0005737//cytoplasm;GO:0046658//anchored to plasma membrane	GO:0003824//catalytic activity;GO:0004553//hydrolase activity, hydrolyzing O-glycosyl compounds;GO:0016787//hydrolase activity	GO:0005975//carbohydrate metabolic process
GRMZM2G076634	--	-1.2084	--	--	--	--	-	-	GO:0004672//protein kinase activity;GO:0005509//calcium ion binding;GO:0005524//ATP binding;GO:0016772//transferase activity, transferring phosphorus-containing groups	GO:0006468//protein phosphorylation
GRMZM2G076636	1.45304	--	--	--	--	Putative HLH DNA-binding domain superfamily protein [Source:UniProtKB/TrEMBL;Acc:K7URL4]	-	-	GO:0003677//DNA binding;GO:0046983//protein dimerization activity	-
GRMZM2G077040	8.1035	--	--	--	--	Uncharacterized protein [Source:UniProtKB/TrEMBL;Acc:K7VAW9]	-	-	-	-
GRMZM2G077278	--	1.49822	--	--	--	Putative SNF1-related protein kinase family protein [Source:UniProtKB/TrEMBL;Acc:K7VLG7]	ko04140//Regulation of autophagy	-	GO:0000166//nucleotide binding;GO:0004672//protein kinase activity;GO:0004674//protein serine/threonine kinase activity;GO:0005515//protein binding;GO:0005524//ATP binding;GO:0016301//kinase activity;GO:0016772//transferase activity, transferring phosphorus-containing groups	GO:0006468//protein phosphorylation;GO:0016310//phosphorylation
GRMZM2G077479	--	-7.56867	--	--	--	--	-	-	GO:0008234//cysteine-type peptidase activity	GO:0006508//proteolysis
GRMZM2G078114	--	1.75943	--	--	--	--	-	-	GO:0003824//catalytic activity	GO:0008152//metabolic process
GRMZM2G078143	--	--	--	0.688187	--	Serine hydroxymethyltransferase [Source:UniProtKB/TrEMBL;Acc:K7TSD2]	ko01100//Metabolic pathways;ko01110//Biosynthesis of secondary metabolites;ko00630//Glyoxylate and dicarboxylate metabolism;ko00260//Glycine, serine and threonine metabolism;ko00460//Cyanoamino acid metabolism;ko00670//One carbon pool by folate	GO:0005886//plasma membrane;GO:0016020//membrane	GO:0003824//catalytic activity;GO:0004372//glycine hydroxymethyltransferase activity;GO:0008168//methyltransferase activity;GO:0016740//transferase activity;GO:0030170//pyridoxal phosphate binding	GO:0006544//glycine metabolic process;GO:0006563//L-serine metabolic process;GO:0006730//one-carbon metabolic process;GO:0009555//pollen development;GO:0010197//polar nucleus fusion;GO:0032259//methylation;GO:0035999;GO:0046686//response to cadmium ion
GRMZM2G078299	--	8.59298	--	--	--	Uncharacterized protein [Source:UniProtKB/TrEMBL;Acc:K7U761]	-	-	-	-
GRMZM2G078324	--	--	0.779639	--	--	Uncharacterized protein [Source:UniProtKB/TrEMBL;Acc:C4J3Q4]	-	GO:0009507//chloroplast;GO:0009534//chloroplast thylakoid;GO:0009535//chloroplast thylakoid membrane;GO:0009579//thylakoid	GO:0003674//molecular_function	GO:0006098//pentose-phosphate shunt;GO:0008150//biological_process;GO:0010027//thylakoid membrane organization;GO:0019288//isopentenyl diphosphate biosynthetic process, mevalonate-independent pathway
GRMZM2G078500	--	--	--	0.791672	--	--	-	-	GO:0008198//ferrous iron binding;GO:0008270//zinc ion binding;GO:0016491//oxidoreductase activity;GO:0016701//oxidoreductase activity, acting on single donors with incorporation of molecular oxygen	GO:0006725//cellular aromatic compound metabolic process;GO:0055114//oxidation-reduction process
GRMZM2G078595	--	2.49429	--	--	--	Putative uncharacterized protein [Source:UniProtKB/TrEMBL;Acc:B6SQ38]	-	-	-	-
GRMZM2G078641	--	-1.45009	--	-0.598637	--	14-3-3-like protein GF14-12 [Source:UniProtKB/Swiss-Prot;Acc:Q01526]	-	GO:0005618//cell wall;GO:0005635//nuclear envelope;GO:0005737//cytoplasm;GO:0005739//mitochondrion;GO:0005886//plasma membrane;GO:0009507//chloroplast;GO:0009536//plastid;GO:0009570//chloroplast stroma	GO:0000166//nucleotide binding;GO:0003676//nucleic acid binding;GO:0005524//ATP binding;GO:0019904//protein domain specific binding	GO:0046686//response to cadmium ion
GRMZM2G078648	--	11.9109	--	--	--	--	-	-	-	-
GRMZM2G078804	--	1.56736	--	--	--	Uncharacterized protein [Source:UniProtKB/TrEMBL;Acc:B4FCV9]	-	-	GO:0004857//enzyme inhibitor activity;GO:0030599//pectinesterase activity	GO:0043086//negative regulation of catalytic activity
GRMZM2G079316	--	1.99472	--	--	--	Uncharacterized protein [Source:UniProtKB/TrEMBL;Acc:K7U209]	-	-	-	-
GRMZM2G079458	--	-1.60853	--	--	--	Putative MYB DNA-binding domain superfamily protein isoform 1; Putative MYB DNA-binding domain superfamily protein isoform 2; Putative MYB DNA-binding domain superfamily protein isoform 3; Putative MYB DNA-binding domain superfamily protein isoform 4; Uncharacterized protein [Source:UniProtKB/TrEMBL;Acc:B4FA48]	-	GO:0005634//nucleus	GO:0003677//DNA binding;GO:0003682//chromatin binding	-
GRMZM2G079674	--	-7.52123	--	--	--	Uncharacterized protein [Source:UniProtKB/TrEMBL;Acc:K7VBY9]	-	-	-	-
GRMZM2G079785	--	8.81875	--	--	--	--	-	-	-	-
GRMZM2G079807	6.66681	9.06911	--	--	--	Uncharacterized protein [Source:UniProtKB/TrEMBL;Acc:B4G271]	-	GO:0005622//intracellular	GO:0003676//nucleic acid binding;GO:0004527//exonuclease activity;GO:0046872//metal ion binding	-
GRMZM2G080135	-1.03849	--	--	--	--	--	-	-	-	-
GRMZM2G080169	--	-6.77715	--	--	--	Uncharacterized protein [Source:UniProtKB/TrEMBL;Acc:B4FV39]	-	-	-	-
GRMZM2G080183	--	3.52246	--	--	--	Uncharacterized protein [Source:UniProtKB/TrEMBL;Acc:B4FVT4]	ko01100//Metabolic pathways;ko01110//Biosynthesis of secondary metabolites;ko00940//Phenylpropanoid biosynthesis;ko00360//Phenylalanine metabolism	-	GO:0004601//peroxidase activity;GO:0016491//oxidoreductase activity;GO:0020037//heme binding;GO:0046872//metal ion binding	GO:0006979//response to oxidative stress;GO:0055114//oxidation-reduction process
GRMZM2G080349	6.13364	--	--	--	--	Putative uncharacterized protein [Source:UniProtKB/TrEMBL;Acc:B6U458]	-	-	GO:0018024//histone-lysine N-methyltransferase activity	GO:0034968//histone lysine methylation
GRMZM2G080355	--	-1.35583	--	--	--	Putative uncharacterized protein [Source:UniProtKB/TrEMBL;Acc:B6U7S0]	-	-	-	-
GRMZM2G080586	2.45558	--	--	--	--	Uncharacterized protein [Source:UniProtKB/TrEMBL;Acc:C4J4G6]	-	-	GO:0016787//hydrolase activity	-
GRMZM2G080594	6.67531	--	--	--	--	Putative IQ calmodulin-binding and BAG domain containing family protein [Source:UniProtKB/TrEMBL;Acc:K7TPT0]	-	-	GO:0005515//protein binding;GO:0051087//chaperone binding	-
GRMZM2G081090	--	-1.78274	--	--	--	--	-	-	-	-
GRMZM2G081175	--	--	-0.75612	--	--	Uncharacterized protein [Source:UniProtKB/TrEMBL;Acc:B4F8T3]	-	GO:0005886//plasma membrane	-	GO:0009409//response to cold;GO:0009414//response to water deprivation;GO:0009644//response to high light intensity;GO:0009651//response to salt stress
GRMZM2G081285	--	8.44816	--	--	--	Putative RING zinc finger domain superfamily protein; RING-H2 finger protein ATL1R; Uncharacterized protein [Source:UniProtKB/TrEMBL;Acc:B4FPP9]	-	-	GO:0005515//protein binding;GO:0008270//zinc ion binding;GO:0046872//metal ion binding	-
GRMZM2G081406	2.10127	--	--	--	--	Uncharacterized protein [Source:UniProtKB/TrEMBL;Acc:K7TYF6]	-	GO:0005634//nucleus	GO:0003677//DNA binding;GO:0046983//protein dimerization activity	GO:0006351//transcription, DNA-dependent;GO:0006355//regulation of transcription, DNA-dependent;GO:0009725//response to hormone stimulus
GRMZM2G081429	2.9823	--	--	--	--	Uncharacterized protein [Source:UniProtKB/TrEMBL;Acc:K7UI38]	-	-	GO:0016817//hydrolase activity, acting on acid anhydrides	-
GRMZM2G081462	--	--	-0.940778	--	--	Uncharacterized protein [Source:UniProtKB/TrEMBL;Acc:K7USR3]	-	-	GO:0016491//oxidoreductase activity;GO:0046872//metal ion binding;GO:0046914//transition metal ion binding;GO:0048529//magnesium-protoporphyrin IX monomethyl ester (oxidative) cyclase activity	GO:0015979//photosynthesis;GO:0015995//chlorophyll biosynthetic process;GO:0055114//oxidation-reduction process
GRMZM2G081639	1.08268	--	--	--	--	--	-	-	GO:0000166//nucleotide binding;GO:0003676//nucleic acid binding;GO:0003677//DNA binding;GO:0003887//DNA-directed DNA polymerase activity;GO:0016740//transferase activity;GO:0016779//nucleotidyltransferase activity	GO:0006139//nucleobase-containing compound metabolic process;GO:0006260//DNA replication
GRMZM2G081803	--	7.32854	--	--	--	Putative uncharacterized protein [Source:UniProtKB/TrEMBL;Acc:B6STM2]	-	-	-	-
GRMZM2G081930	--	3.12859	--	--	--	NAC domain-containing protein 21/22 [Source:UniProtKB/TrEMBL;Acc:B6TN66]	-	-	GO:0003677//DNA binding	GO:0006355//regulation of transcription, DNA-dependent
GRMZM2G082032	--	-4.59757	--	--	--	Uncharacterized protein [Source:UniProtKB/TrEMBL;Acc:B4FNX2]	-	-	GO:0016787//hydrolase activity	-
GRMZM2G082149	--	3.62784	--	--	--	Uncharacterized protein [Source:UniProtKB/TrEMBL;Acc:B6TGV8]	-	-	-	-
GRMZM2G082343	-6.28412	--	--	--	--	Symbiotic ammonium transporter [Source:UniProtKB/TrEMBL;Acc:B6SY64]	-	-	GO:0046983//protein dimerization activity	-
GRMZM2G082376	--	11.3172	--	--	--	Putative RING zinc finger domain superfamily protein [Source:UniProtKB/TrEMBL;Acc:K7V652]	-	-	GO:0005515//protein binding;GO:0008270//zinc ion binding;GO:0046872//metal ion binding	-
GRMZM2G082387	--	1.28417	--	--	--	GRAS family transcription factor containing protein [Source:UniProtKB/TrEMBL;Acc:B6SV05]	-	-	-	-
GRMZM2G082490	--	7.49898	--	--	--	Uncharacterized protein [Source:UniProtKB/TrEMBL;Acc:K7V4V2]	-	-	GO:0003677//DNA binding;GO:0008270//zinc ion binding	GO:0006355//regulation of transcription, DNA-dependent
GRMZM2G082520	--	4.15465	--	--	--	Beta-expansin 1a; Uncharacterized protein [Source:UniProtKB/TrEMBL;Acc:B6T629]	-	GO:0005576//extracellular region	-	GO:0019953//sexual reproduction
GRMZM2G082855	--	-5.07289	--	--	--	Putative leucine-rich repeat receptor-like protein kinase family protein [Source:UniProtKB/TrEMBL;Acc:K7V7H1]	-	-	GO:0004672//protein kinase activity;GO:0004674//protein serine/threonine kinase activity;GO:0005515//protein binding;GO:0005524//ATP binding;GO:0016301//kinase activity;GO:0016772//transferase activity, transferring phosphorus-containing groups	GO:0006468//protein phosphorylation;GO:0016310//phosphorylation
GRMZM2G082943	--	3.51574	--	--	--	Auxin regulated gene involved in organ size 9; Uncharacterized protein [Source:UniProtKB/TrEMBL;Acc:B4FSA9]	-	-	-	-
GRMZM2G082964	1.19833	--	--	--	--	Uncharacterized protein [Source:UniProtKB/TrEMBL;Acc:B4FFP1]	-	-	GO:0005515//protein binding	-
GRMZM2G083000	--	2.1155	--	--	--	--	-	-	-	-
GRMZM2G083128	--	-7.66173	--	--	--	--	-	-	-	-
GRMZM2G083411	--	4.87668	--	--	--	Uncharacterized protein [Source:UniProtKB/TrEMBL;Acc:K7UND5]	-	-	-	-
GRMZM2G083515	--	6.70059	--	--	--	--	-	-	GO:0005515//protein binding;GO:0008270//zinc ion binding;GO:0046872//metal ion binding	-
GRMZM2G083526	--	3.81924	--	--	--	Uncharacterized protein [Source:UniProtKB/TrEMBL;Acc:B8A3C4]	-	GO:0005886//plasma membrane;GO:0016020//membrane;GO:0016021//integral to membrane	GO:0000166//nucleotide binding;GO:0005506//iron ion binding;GO:0016491//oxidoreductase activity	GO:0006633//fatty acid biosynthetic process;GO:0006723//cuticle hydrocarbon biosynthetic process;GO:0010025//wax biosynthetic process;GO:0042335//cuticle development;GO:0048235//pollen sperm cell differentiation;GO:0055114//oxidation-reduction process
GRMZM2G083655	3.92682	--	--	--	--	Uncharacterized protein [Source:UniProtKB/TrEMBL;Acc:K7VAL4]	-	-	-	-
GRMZM2G083836	--	--	-0.730766	--	--	Asparaginyl-tRNA synthetase, cytoplasmic 3 [Source:UniProtKB/TrEMBL;Acc:B6SVU1]	ko00970//Aminoacyl-tRNA biosynthesis	GO:0005737//cytoplasm;GO:0005739//mitochondrion;GO:0009507//chloroplast	GO:0000166//nucleotide binding;GO:0003676//nucleic acid binding;GO:0004812//aminoacyl-tRNA ligase activity;GO:0004816//asparagine-tRNA ligase activity;GO:0005524//ATP binding;GO:0016874//ligase activity	GO:0006412//translation;GO:0006418//tRNA aminoacylation for protein translation;GO:0006421//asparaginyl-tRNA aminoacylation;GO:0046686//response to cadmium ion
GRMZM2G083850	6.92538	--	--	--	--	--	-	-	-	-
GRMZM2G084264	-8.73567	--	--	--	--	Putative AP2/EREBP transcription factor superfamily protein [Source:UniProtKB/TrEMBL;Acc:K7VFH4]	-	GO:0005634//nucleus	GO:0003677//DNA binding;GO:0003700//sequence-specific DNA binding transcription factor activity	GO:0006351//transcription, DNA-dependent;GO:0006355//regulation of transcription, DNA-dependent
GRMZM2G084279	--	2.5425	--	--	--	Fruit protein PKIWI502; Uncharacterized protein [Source:UniProtKB/TrEMBL;Acc:B4FRC8]	-	GO:0009507//chloroplast;GO:0009570//chloroplast stroma;GO:0009579//thylakoid;GO:0009941//chloroplast envelope	GO:0005507//copper ion binding;GO:0016491//oxidoreductase activity	GO:0055114//oxidation-reduction process
GRMZM2G084407	--	3.97933	--	--	--	Cytochrome P450 CYP709H1 [Source:UniProtKB/TrEMBL;Acc:B6TDZ7]	-	-	GO:0004497//monooxygenase activity;GO:0005506//iron ion binding;GO:0009055//electron carrier activity;GO:0016491//oxidoreductase activity;GO:0016705//oxidoreductase activity, acting on paired donors, with incorporation or reduction of molecular oxygen;GO:0020037//heme binding;GO:0046872//metal ion binding	GO:0055114//oxidation-reduction process
GRMZM2G084465	--	--	-1.19414	--	--	40S ribosomal protein S23; Uncharacterized protein [Source:UniProtKB/TrEMBL;Acc:B4FBY5]	ko03010//Ribosome	GO:0005622//intracellular;GO:0005730//nucleolus;GO:0005840//ribosome;GO:0015935//small ribosomal subunit;GO:0022626//cytosolic ribosome;GO:0022627//cytosolic small ribosomal subunit;GO:0030529//ribonucleoprotein complex	GO:0003735//structural constituent of ribosome	GO:0006412//translation
GRMZM2G084694	--	-1.0351	--	--	--	--	-	-	GO:0003824//catalytic activity;GO:0033926	-
GRMZM2G084914	2.21908	--	--	--	--	Uncharacterized protein [Source:UniProtKB/TrEMBL;Acc:K7UI10]	-	GO:0016020//membrane	-	GO:0055114//oxidation-reduction process
GRMZM2G084947	1.82939	--	--	--	--	Uncharacterized protein [Source:UniProtKB/TrEMBL;Acc:K7W9P1]	-	-	-	-
GRMZM2G085117	--	-1.67194	--	--	--	Uncharacterized protein [Source:UniProtKB/TrEMBL;Acc:C0HES6]	-	GO:0009507//chloroplast	GO:0000166//nucleotide binding;GO:0004665//prephenate dehydrogenase (NADP+) activity;GO:0008977//prephenate dehydrogenase activity	GO:0006571//tyrosine biosynthetic process;GO:0055114//oxidation-reduction process
GRMZM2G085218	8.09781	--	--	--	--	B-box zinc finger family protein; Putative B-box type zinc finger family protein [Source:UniProtKB/TrEMBL;Acc:B6SSC0]	-	GO:0005622//intracellular	GO:0008270//zinc ion binding	-
GRMZM2G085260	--	8.26928	--	--	--	Desiccation-related protein PCC13-62; Uncharacterized protein [Source:UniProtKB/TrEMBL;Acc:B4G1G1]	-	-	-	-
GRMZM2G085381	--	2.50318	--	--	BX1	Indole-3-glycerol phosphate lyase, chloroplastic [Source:UniProtKB/Swiss-Prot;Acc:P42390]	ko01100//Metabolic pathways;ko01110//Biosynthesis of secondary metabolites;ko00402//Benzoxazinoid biosynthesis	-	GO:0003824//catalytic activity;GO:0004834//tryptophan synthase activity	GO:0000162//tryptophan biosynthetic process;GO:0006568//tryptophan metabolic process;GO:0008152//metabolic process
GRMZM2G085420	--	7.60301	--	--	--	--	-	GO:0005622//intracellular;GO:0005840//ribosome;GO:0016020//membrane	GO:0003735//structural constituent of ribosome;GO:0005215//transporter activity	GO:0006412//translation;GO:0006810//transport;GO:0055085//transmembrane transport
GRMZM2G085509	--	9.34988	--	--	--	--	-	GO:0016021//integral to membrane	-	-
GRMZM2G085550	--	6.33527	--	--	--	Putative uncharacterized protein [Source:UniProtKB/TrEMBL;Acc:B6U485]	-	-	-	-
GRMZM2G085577	--	--	-0.629494	--	--	Phosphorylase [Source:UniProtKB/TrEMBL;Acc:B5AMJ8]	ko00500//Starch and sucrose metabolism	GO:0005737//cytoplasm;GO:0005829//cytosol;GO:0009507//chloroplast	GO:0003824//catalytic activity;GO:0004645//phosphorylase activity;GO:0008184//glycogen phosphorylase activity;GO:0016740//transferase activity;GO:0016757//transferase activity, transferring glycosyl groups;GO:0030170//pyridoxal phosphate binding	GO:0005975//carbohydrate metabolic process;GO:0008152//metabolic process;GO:0009414//response to water deprivation;GO:0019252//starch biosynthetic process;GO:0046686//response to cadmium ion
GRMZM2G085924	--	3.2036	--	1.14637	--	Herbicide safener binding protein; Uncharacterized protein [Source:UniProtKB/TrEMBL;Acc:O49010]	-	-	GO:0008168//methyltransferase activity;GO:0008171//O-methyltransferase activity;GO:0016740//transferase activity;GO:0046983//protein dimerization activity	GO:0032259//methylation
GRMZM2G086294	-7.72828	--	--	--	--	Zein-beta [Source:UniProtKB/Swiss-Prot;Acc:P06673]	-	-	-	-
GRMZM2G086410	--	-9.96261	--	--	--	Putative thaumatin domain family protein [Source:UniProtKB/TrEMBL;Acc:K7UBI9]	-	-	-	-
GRMZM2G086573	1.79942	--	--	--	--	Uncharacterized protein [Source:UniProtKB/TrEMBL;Acc:C0PLP6]	-	GO:0005634//nucleus	GO:0003677//DNA binding;GO:0003700//sequence-specific DNA binding transcription factor activity	GO:0006351//transcription, DNA-dependent;GO:0006355//regulation of transcription, DNA-dependent
GRMZM2G086604	--	1.65026	--	--	--	CASP-like protein 17 [Source:UniProtKB/Swiss-Prot;Acc:P0DI66]	-	GO:0005886//plasma membrane;GO:0016020//membrane;GO:0016021//integral to membrane	-	-
GRMZM2G086656	1.76476	--	--	--	--	--	-	GO:0005783//endoplasmic reticulum	GO:0016787//hydrolase activity	-
GRMZM2G086880	8.10259	--	--	--	--	Uncharacterized protein [Source:UniProtKB/TrEMBL;Acc:K7V3M5]	-	GO:0005634//nucleus	GO:0003677//DNA binding;GO:0003700//sequence-specific DNA binding transcription factor activity;GO:0043565//sequence-specific DNA binding	GO:0006355//regulation of transcription, DNA-dependent;GO:0009408//response to heat
GRMZM2G086887	--	--	--	-0.597346	--	Uncharacterized protein [Source:UniProtKB/TrEMBL;Acc:B4FAJ8]	-	-	GO:0000166//nucleotide binding;GO:0003676//nucleic acid binding	-
GRMZM2G086934	-4.47343	--	--	--	--	Replication protein A 70 kDa DNA-binding subunit; Replication protein A DNA-binding subunit; Uncharacterized protein [Source:UniProtKB/TrEMBL;Acc:B4FWF2]	ko03420//Nucleotide excision repair;ko03440//Homologous recombination;ko03030//DNA replication;ko03430//Mismatch repair	GO:0005634//nucleus	GO:0003676//nucleic acid binding;GO:0003677//DNA binding	GO:0006260//DNA replication;GO:0006281//DNA repair;GO:0006310//DNA recombination;GO:0010224//response to UV-B
GRMZM2G087079	--	-6.93857	--	--	--	Uncharacterized protein [Source:UniProtKB/TrEMBL;Acc:C0P6T4]	-	GO:0009535//chloroplast thylakoid membrane	-	GO:0000023//maltose metabolic process;GO:0006098//pentose-phosphate shunt;GO:0008150//biological_process;GO:0019252//starch biosynthetic process;GO:0019288//isopentenyl diphosphate biosynthetic process, mevalonate-independent pathway;GO:0019760//glucosinolate metabolic process;GO:0043085//positive regulation of catalytic activity
GRMZM2G087111	--	--	--	-0.636317	--	Germin-like protein subfamily 1 member 11 [Source:UniProtKB/TrEMBL;Acc:B6UEL1]	-	GO:0005576//extracellular region;GO:0005618//cell wall;GO:0031012//extracellular matrix;GO:0048046//apoplast	GO:0030145//manganese ion binding;GO:0045735//nutrient reservoir activity;GO:0046872//metal ion binding	GO:0009651//response to salt stress
GRMZM2G087186	--	--	--	0.588567	--	Pyruvate decarboxylase isozyme 3 [Source:UniProtKB/Swiss-Prot;Acc:Q05327]	ko01100//Metabolic pathways;ko01110//Biosynthesis of secondary metabolites;ko00010//Glycolysis / Gluconeogenesis	-	GO:0000287//magnesium ion binding;GO:0003824//catalytic activity;GO:0004737//pyruvate decarboxylase activity;GO:0016829//lyase activity;GO:0016831//carboxy-lyase activity;GO:0030976//thiamine pyrophosphate binding;GO:0046872//metal ion binding	GO:0006950//response to stress;GO:0008152//metabolic process
GRMZM2G087507	--	1.65398	--	--	--	Aldose reductase [Source:UniProtKB/TrEMBL;Acc:E9JVD6]	-	-	GO:0016491//oxidoreductase activity	GO:0055114//oxidation-reduction process
GRMZM2G087600	--	--	--	-0.667465	--	Uncharacterized protein [Source:UniProtKB/TrEMBL;Acc:B4FT45]	-	-	-	GO:0008150//biological_process
GRMZM2G087824	2.41534	--	--	--	--	Uncharacterized protein [Source:UniProtKB/TrEMBL;Acc:K7TTQ6]	-	-	-	-
GRMZM2G088064	--	2.17566	--	--	--	Alanine aminotransferase 2 [Source:UniProtKB/TrEMBL;Acc:B6TBZ8]	-	GO:0005739//mitochondrion;GO:0009507//chloroplast	GO:0003824//catalytic activity;GO:0004021//L-alanine:2-oxoglutarate aminotransferase activity;GO:0005507//copper ion binding;GO:0005524//ATP binding;GO:0008483//transaminase activity;GO:0016740//transferase activity;GO:0030170//pyridoxal phosphate binding	GO:0001666//response to hypoxia;GO:0009058//biosynthetic process;GO:0019481//L-alanine catabolic process, by transamination;GO:0046686//response to cadmium ion
GRMZM2G088083	1.05045	--	--	--	--	Putative uncharacterized protein [Source:UniProtKB/TrEMBL;Acc:B6TTZ2]	-	-	-	-
GRMZM2G088258	-5.44324	--	--	--	--	Uncharacterized protein [Source:UniProtKB/TrEMBL;Acc:K7U7S5]	-	-	GO:0003824//catalytic activity;GO:0016491//oxidoreductase activity;GO:0016616//oxidoreductase activity, acting on the CH-OH group of donors, NAD or NADP as acceptor;GO:0030170//pyridoxal phosphate binding;GO:0050662//coenzyme binding	GO:0009082//branched chain family amino acid biosynthetic process;GO:0055114//oxidation-reduction process
GRMZM2G088356	--	1.39693	--	--	--	Uncharacterized protein [Source:UniProtKB/TrEMBL;Acc:B7ZZZ5]	-	GO:0016020//membrane	-	-
GRMZM2G088409	1.11694	--	--	--	--	Uncharacterized protein [Source:UniProtKB/TrEMBL;Acc:C4J1S0]	-	GO:0005737//cytoplasm	GO:0004672//protein kinase activity;GO:0004674//protein serine/threonine kinase activity;GO:0005524//ATP binding;GO:0016772//transferase activity, transferring phosphorus-containing groups	GO:0006468//protein phosphorylation
GRMZM2G088482	--	-1.48009	--	--	--	Uncharacterized protein [Source:UniProtKB/TrEMBL;Acc:C0HIP5]	-	-	GO:0005515//protein binding	GO:0009611//response to wounding
GRMZM2G088539	--	1.71226	--	--	--	Uncharacterized protein [Source:UniProtKB/TrEMBL;Acc:B4FE40]	-	GO:0005622//intracellular	GO:0008270//zinc ion binding	-
GRMZM2G088613	-6.61029	--	--	--	--	--	-	-	GO:0005515//protein binding	-
GRMZM2G088783	--	7.55013	--	--	--	MYB9 [Source:UniProtKB/TrEMBL;Acc:B6T169]	-	GO:0005634//nucleus	GO:0003677//DNA binding;GO:0003682//chromatin binding;GO:0003700//sequence-specific DNA binding transcription factor activity	GO:0006355//regulation of transcription, DNA-dependent;GO:0009834//secondary cell wall biogenesis
GRMZM2G089106	-2.79466	--	--	--	--	Uncharacterized protein [Source:UniProtKB/TrEMBL;Acc:K7U1F4]	-	-	-	-
GRMZM2G089118	--	6.29055	--	--	--	--	-	-	-	-
GRMZM2G089506	1.44695	--	--	--	--	Uncharacterized protein [Source:UniProtKB/TrEMBL;Acc:C0P559]	-	-	GO:0004190//aspartic-type endopeptidase activity	GO:0006508//proteolysis
GRMZM2G089567	1.21331	--	--	--	--	Uncharacterized protein [Source:UniProtKB/TrEMBL;Acc:K7UDP0]	-	-	-	-
GRMZM2G089598	7.6584	--	--	--	--	Uncharacterized protein [Source:UniProtKB/TrEMBL;Acc:K7TYX0]	-	-	-	-
GRMZM2G089803	--	--	--	0.911549	--	Putative cytochrome P450 superfamily protein [Source:UniProtKB/TrEMBL;Acc:K7W0T5]	-	-	GO:0004497//monooxygenase activity;GO:0005506//iron ion binding;GO:0009055//electron carrier activity;GO:0016491//oxidoreductase activity;GO:0016705//oxidoreductase activity, acting on paired donors, with incorporation or reduction of molecular oxygen;GO:0020037//heme binding;GO:0046872//metal ion binding	GO:0055114//oxidation-reduction process
GRMZM2G089819	--	--	--	-0.738366	--	Brassinosteroid LRR receptor kinase; Putative leucine-rich repeat receptor-like protein kinase family protein; Uncharacterized protein [Source:UniProtKB/TrEMBL;Acc:B6SV61]	-	GO:0005618//cell wall;GO:0005886//plasma membrane;GO:0009505//plant-type cell wall	GO:0004672//protein kinase activity;GO:0005515//protein binding;GO:0005524//ATP binding;GO:0016301//kinase activity;GO:0016772//transferase activity, transferring phosphorus-containing groups	GO:0006468//protein phosphorylation;GO:0016310//phosphorylation
GRMZM2G090105	2.40144	3.01345	--	--	--	Uncharacterized protein [Source:UniProtKB/TrEMBL;Acc:C0HDR4]	-	-	-	-
GRMZM2G090172	--	1.27481	--	--	--	Uncharacterized protein [Source:UniProtKB/TrEMBL;Acc:B4FDX9]	-	GO:0031372//UBC13-MMS2 complex	GO:0016881//acid-amino acid ligase activity	GO:0006301//postreplication repair
GRMZM2G090245	--	--	--	-1.72705	--	Uncharacterized protein [Source:UniProtKB/TrEMBL;Acc:C0P9T7]	-	GO:0005576//extracellular region;GO:0048046//apoplast	GO:0030145//manganese ion binding;GO:0045735//nutrient reservoir activity;GO:0046872//metal ion binding	-
GRMZM2G090271	--	1.24555	--	--	--	Plastid-specific 30S ribosomal protein 2 [Source:UniProtKB/TrEMBL;Acc:B6SUJ3]	-	GO:0005840//ribosome;GO:0009507//chloroplast;GO:0009570//chloroplast stroma;GO:0009579//thylakoid	GO:0000166//nucleotide binding;GO:0003676//nucleic acid binding	GO:0006364//rRNA processing;GO:0009902//chloroplast relocation;GO:0010027//thylakoid membrane organization;GO:0015979//photosynthesis;GO:0015995//chlorophyll biosynthetic process;GO:0019288//isopentenyl diphosphate biosynthetic process, mevalonate-independent pathway;GO:0034660//ncRNA metabolic process;GO:0042793//transcription from plastid promoter
GRMZM2G090328	6.81808	--	--	--	--	Uncharacterized protein [Source:UniProtKB/TrEMBL;Acc:C0PGG3]	-	-	-	-
GRMZM2G090338	--	--	0.744755	--	SIR	Sulfite reductase [ferredoxin], chloroplastic [Source:UniProtKB/Swiss-Prot;Acc:O23813]	ko01100//Metabolic pathways;ko00920//Sulfur metabolism	GO:0009507//chloroplast;GO:0009532//plastid stroma;GO:0009536//plastid;GO:0009570//chloroplast stroma;GO:0009941//chloroplast envelope;GO:0010319//stromule;GO:0016020//membrane;GO:0042644//chloroplast nucleoid;GO:0048046//apoplast	GO:0003677//DNA binding;GO:0005507//copper ion binding;GO:0016002//sulfite reductase activity;GO:0016491//oxidoreductase activity;GO:0020037//heme binding;GO:0046872//metal ion binding;GO:0050311//sulfite reductase (ferredoxin) activity;GO:0051536//iron-sulfur cluster binding;GO:0051539//4 iron, 4 sulfur cluster binding	GO:0006096//glycolysis;GO:0006275//regulation of DNA replication;GO:0006323//DNA packaging;GO:0006790//sulfur compound metabolic process;GO:0006833//water transport;GO:0006972//hyperosmotic response;GO:0007030//Golgi organization;GO:0009266//response to temperature stimulus;GO:0009409//response to cold;GO:0009651//response to salt stress;GO:0009684//indoleacetic acid biosynthetic process;GO:00161…
GRMZM2G090381	6.34163	--	--	--	--	Uncharacterized protein [Source:UniProtKB/TrEMBL;Acc:K7UQD5]	-	GO:0016020//membrane;GO:0016021//integral to membrane	GO:0005216//ion channel activity	GO:0006810//transport;GO:0006811//ion transport;GO:0055085//transmembrane transport
GRMZM2G090414	--	9.11842	--	--	--	--	-	GO:0005622//intracellular;GO:0015935//small ribosomal subunit	GO:0003735//structural constituent of ribosome;GO:0019843//rRNA binding	GO:0006412//translation
GRMZM2G090422	--	--	-0.783306	--	--	Uncharacterized protein [Source:UniProtKB/TrEMBL;Acc:B4FAM6]	ko03010//Ribosome	GO:0005730//nucleolus;GO:0005840//ribosome;GO:0009507//chloroplast;GO:0015934//large ribosomal subunit;GO:0016020//membrane;GO:0022625//cytosolic large ribosomal subunit;GO:0022626//cytosolic ribosome	GO:0003735//structural constituent of ribosome	GO:0006412//translation
GRMZM2G090441	--	2.02418	--	--	--	Uncharacterized protein [Source:UniProtKB/TrEMBL;Acc:K7UHN7]	ko01110//Biosynthesis of secondary metabolites;ko00520//Amino sugar and nucleotide sugar metabolism	-	GO:0003824//catalytic activity;GO:0004553//hydrolase activity, hydrolyzing O-glycosyl compounds;GO:0004568//chitinase activity	GO:0005975//carbohydrate metabolic process;GO:0006032//chitin catabolic process
GRMZM2G090487	5.66136	--	--	--	--	Uncharacterized protein [Source:UniProtKB/TrEMBL;Acc:K7VC17]	-	-	GO:0005509//calcium ion binding;GO:0016491//oxidoreductase activity;GO:0050660//flavin adenine dinucleotide binding	GO:0055114//oxidation-reduction process
GRMZM2G090500	--	--	--	0.731772	--	Putative uncharacterized protein [Source:UniProtKB/TrEMBL;Acc:B6T9D1]	-	-	-	-
GRMZM2G090531	--	6.04336	--	--	--	--	-	-	-	-
GRMZM2G090603	--	1.83733	--	--	--	Uncharacterized protein [Source:UniProtKB/TrEMBL;Acc:C0PM73]	-	-	GO:0004190//aspartic-type endopeptidase activity	GO:0006508//proteolysis
GRMZM2G091031	-5.90182	--	--	--	--	--	-	-	-	-
GRMZM2G091383	--	--	0.932985	--	--	40S ribosomal protein S24 [Source:UniProtKB/TrEMBL;Acc:B6SIX3]	ko03010//Ribosome	GO:0005618//cell wall;GO:0005622//intracellular;GO:0005730//nucleolus;GO:0005840//ribosome;GO:0005886//plasma membrane;GO:0009507//chloroplast;GO:0016020//membrane;GO:0022626//cytosolic ribosome;GO:0022627//cytosolic small ribosomal subunit;GO:0030529//ribonucleoprotein complex	GO:0000166//nucleotide binding;GO:0003735//structural constituent of ribosome	GO:0006412//translation
GRMZM2G091435	--	2.64472	--	--	--	Acid phosphatase/vanadium-dependent haloperoxidase protein; Uncharacterized protein [Source:UniProtKB/TrEMBL;Acc:B4FUN1]	-	-	GO:0004601//peroxidase activity	-
GRMZM2G091579	7.74886	--	--	--	--	Uncharacterized protein [Source:UniProtKB/TrEMBL;Acc:K7TRZ1]	-	-	-	-
GRMZM2G091588	--	2.58025	--	--	--	Cytochrome P450 monooxygenase CYP92A1 [Source:UniProtKB/TrEMBL;Acc:Q8VYA9]	-	-	GO:0004497//monooxygenase activity;GO:0005506//iron ion binding;GO:0009055//electron carrier activity;GO:0016491//oxidoreductase activity;GO:0016705//oxidoreductase activity, acting on paired donors, with incorporation or reduction of molecular oxygen;GO:0020037//heme binding;GO:0046872//metal ion binding	GO:0055114//oxidation-reduction process
GRMZM2G091621	6.26632	--	--	--	--	Putative lysM-domain receptor-like protein kinase family protein [Source:UniProtKB/TrEMBL;Acc:K7WFN8]	-	-	GO:0004672//protein kinase activity;GO:0004713//protein tyrosine kinase activity;GO:0005524//ATP binding;GO:0016301//kinase activity;GO:0016772//transferase activity, transferring phosphorus-containing groups	GO:0006468//protein phosphorylation;GO:0016310//phosphorylation;GO:0016998//cell wall macromolecule catabolic process
GRMZM2G091656	--	9.7375	--	--	--	Uncharacterized protein [Source:UniProtKB/TrEMBL;Acc:K7UPJ5]	-	-	-	GO:0006351//transcription, DNA-dependent;GO:0006355//regulation of transcription, DNA-dependent
GRMZM2G091782	2.76244	--	--	--	--	Uncharacterized protein [Source:UniProtKB/TrEMBL;Acc:C0PMN4]	-	-	GO:0016787//hydrolase activity;GO:0016788//hydrolase activity, acting on ester bonds	GO:0006629//lipid metabolic process
GRMZM2G091964	1.0877	1.3581	--	--	--	Nuclear transcription factor Y subunit A-1; Uncharacterized protein [Source:UniProtKB/TrEMBL;Acc:B6TAR1]	-	GO:0005634//nucleus;GO:0016602//CCAAT-binding factor complex	GO:0003677//DNA binding;GO:0003700//sequence-specific DNA binding transcription factor activity	GO:0006355//regulation of transcription, DNA-dependent
GRMZM2G092391	5.67287	--	--	--	--	Cationic amino acid transporter 4 [Source:UniProtKB/TrEMBL;Acc:B6SWZ5]	-	GO:0005886//plasma membrane;GO:0016020//membrane;GO:0016021//integral to membrane	GO:0005313//L-glutamate transmembrane transporter activity;GO:0015171//amino acid transmembrane transporter activity;GO:0015181//arginine transmembrane transporter activity;GO:0015189//L-lysine transmembrane transporter activity	GO:0003333//amino acid transmembrane transport;GO:0015802//basic amino acid transport;GO:0015819//lysine transport;GO:0043091//L-arginine import;GO:0051938//L-glutamate import
GRMZM2G092746	6.23951	9.12432	--	--	--	--	-	-	GO:0004650//polygalacturonase activity	GO:0005975//carbohydrate metabolic process
GRMZM2G092758	5.03732	--	--	--	--	--	-	-	-	-
GRMZM2G092768	-3.91988	--	--	--	--	Uncharacterized protein [Source:UniProtKB/TrEMBL;Acc:K7TKQ3]	-	-	-	-
GRMZM2G092804	--	-6.59553	--	--	--	Uncharacterized protein [Source:UniProtKB/TrEMBL;Acc:B4FSW1]	-	-	-	-
GRMZM2G092923	--	2.09288	--	--	--	Putative uncharacterized protein [Source:UniProtKB/TrEMBL;Acc:B6SLH8]	ko01100//Metabolic pathways;ko01110//Biosynthesis of secondary metabolites;ko00230//Purine metabolism	GO:0005634//nucleus;GO:0005737//cytoplasm;GO:0005739//mitochondrion;GO:0009507//chloroplast;GO:0009570//chloroplast stroma	GO:0000166//nucleotide binding;GO:0004017//adenylate kinase activity;GO:0005524//ATP binding;GO:0016301//kinase activity;GO:0016740//transferase activity;GO:0016776//phosphotransferase activity, phosphate group as acceptor;GO:0019201//nucleotide kinase activity;GO:0019205//nucleobase-containing compound kinase activity	GO:0006139//nucleobase-containing compound metabolic process;GO:0006354//transcription elongation, DNA-dependent;GO:0008652//cellular amino acid biosynthetic process;GO:0016310//phosphorylation;GO:0046939//nucleotide phosphorylation;GO:0048364//root development;GO:0048367//shoot development
GRMZM2G093101	5.25439	5.1967	--	1.56102	--	Uncharacterized protein [Source:UniProtKB/TrEMBL;Acc:B4F9L6]	-	GO:0005618//cell wall;GO:0009505//plant-type cell wall	GO:0003993//acid phosphatase activity;GO:0016787//hydrolase activity;GO:0046872//metal ion binding	GO:0016036//cellular response to phosphate starvation
GRMZM2G093175	--	3.43606	--	--	--	Asparagine synthetase [Source:UniProtKB/TrEMBL;Acc:B5U8J7]	ko01100//Metabolic pathways;ko01110//Biosynthesis of secondary metabolites;ko00910//Nitrogen metabolism;ko00250//Alanine, aspartate and glutamate metabolism	-	GO:0004066//asparagine synthase (glutamine-hydrolyzing) activity	GO:0006529//asparagine biosynthetic process;GO:0008152//metabolic process;GO:0009744//response to sucrose stimulus;GO:0009749//response to glucose stimulus;GO:0009750//response to fructose stimulus;GO:0043617//cellular response to sucrose starvation
GRMZM2G093347	--	--	--	-1.13027	--	Uncharacterized protein [Source:UniProtKB/TrEMBL;Acc:B4FS03]	ko01100//Metabolic pathways;ko00230//Purine metabolism	GO:0005737//cytoplasm;GO:0005829//cytosol;GO:0005886//plasma membrane;GO:0009505//plant-type cell wall;GO:0009507//chloroplast	GO:0003999//adenine phosphoribosyltransferase activity;GO:0016740//transferase activity;GO:0016757//transferase activity, transferring glycosyl groups	GO:0006168//adenine salvage;GO:0009116//nucleoside metabolic process;GO:0046686//response to cadmium ion
GRMZM2G093705	--	2.51615	--	--	--	ATPase [Source:UniProtKB/TrEMBL;Acc:B6U9K4]	-	-	-	-
GRMZM2G094051	--	--	-1.08213	--	--	60S ribosomal protein L7-2; 60S ribosomal protein L7-2 isoform 1; 60S ribosomal protein L7-2 isoform 2; 60S ribosomal protein L7-2 isoform 3; Uncharacterized protein [Source:UniProtKB/TrEMBL;Acc:B4FQ03]	ko03010//Ribosome	GO:0005618//cell wall;GO:0005730//nucleolus;GO:0005773//vacuole;GO:0005840//ribosome;GO:0005886//plasma membrane;GO:0009507//chloroplast;GO:0016020//membrane;GO:0022625//cytosolic large ribosomal subunit;GO:0022626//cytosolic ribosome;GO:0030529//ribonucleoprotein complex	-	-
GRMZM2G094535	-6.81916	--	--	--	--	--	-	-	-	-
GRMZM2G094639	6.71731	--	--	--	--	--	-	-	-	-
GRMZM2G095404	4.69219	--	--	--	--	Uncharacterized protein [Source:UniProtKB/TrEMBL;Acc:B4F815]	ko01100//Metabolic pathways;ko01110//Biosynthesis of secondary metabolites;ko00940//Phenylpropanoid biosynthesis;ko00360//Phenylalanine metabolism	GO:0005576//extracellular region	GO:0004601//peroxidase activity;GO:0016491//oxidoreductase activity;GO:0020037//heme binding;GO:0046872//metal ion binding	GO:0006979//response to oxidative stress;GO:0042744//hydrogen peroxide catabolic process;GO:0048511//rhythmic process;GO:0055114//oxidation-reduction process
GRMZM2G095822	--	-6.86914	--	--	--	Uncharacterized protein [Source:UniProtKB/TrEMBL;Acc:B4FKX4]	-	GO:0016020//membrane;GO:0016021//integral to membrane	-	-
GRMZM2G095839	-7.30776	--	--	--	--	Uncharacterized protein [Source:UniProtKB/TrEMBL;Acc:B4FLL0]	-	-	-	-
GRMZM2G096407	--	-1.79121	--	--	--	Uncharacterized protein [Source:UniProtKB/TrEMBL;Acc:C0PKI1]	-	GO:0016020//membrane;GO:0016021//integral to membrane	-	-
GRMZM2G096412	--	4.14288	--	--	--	Uncharacterized protein [Source:UniProtKB/TrEMBL;Acc:B4FGC2]	-	-	GO:0016740//transferase activity;GO:0016757//transferase activity, transferring glycosyl groups;GO:0016758//transferase activity, transferring hexosyl groups	GO:0008152//metabolic process
GRMZM2G096577	-7.87861	--	--	--	--	--	-	-	-	-
GRMZM2G096680	--	2.19945	--	--	--	Subtilisin-chymotrypsin inhibitor CI-1B; Subtilisin-chymotrypsin inhibitor CI-1B isoform 1; Subtilisin-chymotrypsin inhibitor CI-1B isoform 2; Subtilisin-chymotrypsin inhibitor CI-1B isoform 3 [Source:UniProtKB/TrEMBL;Acc:B6SGY0]	-	-	GO:0004867//serine-type endopeptidase inhibitor activity	GO:0009611//response to wounding
GRMZM2G096792	--	--	1.53263	--	--	--	-	GO:0009522//photosystem I;GO:0042651//thylakoid membrane	GO:0009055//electron carrier activity;GO:0051536//iron-sulfur cluster binding;GO:0051539//4 iron, 4 sulfur cluster binding	GO:0009773//photosynthetic electron transport in photosystem I;GO:0015979//photosynthesis
GRMZM2G096962	--	--	-0.808233	--	--	50S ribosomal protein L9; Uncharacterized protein [Source:UniProtKB/TrEMBL;Acc:B4FU53]	ko03010//Ribosome	GO:0000311//plastid large ribosomal subunit;GO:0005622//intracellular;GO:0005840//ribosome;GO:0009507//chloroplast;GO:0009536//plastid;GO:0009570//chloroplast stroma;GO:0009941//chloroplast envelope;GO:0030529//ribonucleoprotein complex	GO:0003723//RNA binding;GO:0003735//structural constituent of ribosome;GO:0019843//rRNA binding	GO:0006412//translation;GO:0019288//isopentenyl diphosphate biosynthetic process, mevalonate-independent pathway
GRMZM2G097122	1.76395	--	--	--	ADF2	Actin-depolymerizing factor 2 [Source:UniProtKB/Swiss-Prot;Acc:Q43694]	-	GO:0005622//intracellular;GO:0015629//actin cytoskeleton	GO:0003779//actin binding	GO:0030042//actin filament depolymerization
GRMZM2G097137	3.36956	--	--	--	--	Lipid transfer protein [Source:UniProtKB/TrEMBL;Acc:B6TJ40]	-	-	GO:0008289//lipid binding	GO:0006869//lipid transport
GRMZM2G097313	3.72887	--	--	--	--	Putative leucine-rich repeat protein kinase family protein [Source:UniProtKB/TrEMBL;Acc:K7V7A4]	-	-	GO:0004672//protein kinase activity;GO:0005515//protein binding;GO:0005524//ATP binding;GO:0016301//kinase activity;GO:0016772//transferase activity, transferring phosphorus-containing groups	GO:0006468//protein phosphorylation;GO:0016310//phosphorylation
GRMZM2G097349	-7.08037	--	--	--	--	Homeobox-leucine zipper protein HAT7 [Source:UniProtKB/TrEMBL;Acc:B6U0B0]	-	GO:0005634//nucleus	GO:0000976//transcription regulatory region sequence-specific DNA binding;GO:0003677//DNA binding;GO:0003700//sequence-specific DNA binding transcription factor activity;GO:0043565//sequence-specific DNA binding	GO:0006351//transcription, DNA-dependent;GO:0006355//regulation of transcription, DNA-dependent
GRMZM2G097434	1.15088	--	--	--	--	Uncharacterized protein [Source:UniProtKB/TrEMBL;Acc:C0PJN0]	-	-	GO:0042578//phosphoric ester hydrolase activity	-
GRMZM2G097533	--	6.16257	--	--	--	--	-	-	GO:0004672//protein kinase activity;GO:0004674//protein serine/threonine kinase activity;GO:0005509//calcium ion binding;GO:0005524//ATP binding;GO:0016772//transferase activity, transferring phosphorus-containing groups	GO:0006468//protein phosphorylation
GRMZM2G097904	--	-8.79516	--	--	--	--	-	-	-	GO:0006511//ubiquitin-dependent protein catabolic process
GRMZM2G098203	6.95114	--	--	--	--	Putative DUF1664 domain family protein [Source:UniProtKB/TrEMBL;Acc:K7V2K8]	-	-	-	-
GRMZM2G098279	9.0484	--	--	--	--	Uncharacterized protein [Source:UniProtKB/TrEMBL;Acc:K7UMS2]	-	-	-	-
GRMZM2G098319	5.54056	3.87513	--	--	--	Uncharacterized protein [Source:UniProtKB/TrEMBL;Acc:K7UWG4]	-	-	-	-
GRMZM2G098368	6.9443	--	--	--	--	--	-	-	-	-
GRMZM2G098443	--	-7.70084	--	--	--	Uncharacterized protein [Source:UniProtKB/TrEMBL;Acc:K7UV27]	-	GO:0005634//nucleus	GO:0003677//DNA binding	GO:0006351//transcription, DNA-dependent;GO:0006355//regulation of transcription, DNA-dependent
GRMZM2G098474	-6.53151	--	--	--	--	Uncharacterized protein [Source:UniProtKB/TrEMBL;Acc:B4FWY0]	-	-	GO:0000156//two-component response regulator activity	GO:0000160//two-component signal transduction system (phosphorelay);GO:0006355//regulation of transcription, DNA-dependent;GO:0035556//intracellular signal transduction
GRMZM2G098569	1.15848	--	--	--	--	Uncharacterized protein [Source:UniProtKB/TrEMBL;Acc:B4FVE3]	ko01100//Metabolic pathways;ko01110//Biosynthesis of secondary metabolites;ko00900//Terpenoid backbone biosynthesis	-	GO:0004161//dimethylallyltranstransferase activity;GO:0004337//geranyltranstransferase activity;GO:0016740//transferase activity	GO:0008299//isoprenoid biosynthetic process
GRMZM2G098867	--	-5.62796	--	--	--	Uncharacterized protein [Source:UniProtKB/TrEMBL;Acc:K7U6G9]	-	-	-	-
GRMZM2G098875	--	6.00825	--	--	--	Uncharacterized protein [Source:UniProtKB/TrEMBL;Acc:C0HHT5]	ko01100//Metabolic pathways;ko01110//Biosynthesis of secondary metabolites;ko00250//Alanine, aspartate and glutamate metabolism;ko00410//beta-Alanine metabolism;ko00650//Butanoate metabolism;ko00430//Taurine and hypotaurine metabolism	GO:0005634//nucleus;GO:0005829//cytosol	GO:0003824//catalytic activity;GO:0004351//glutamate decarboxylase activity;GO:0005516//calmodulin binding;GO:0016829//lyase activity;GO:0016831//carboxy-lyase activity;GO:0030170//pyridoxal phosphate binding	GO:0006536//glutamate metabolic process;GO:0019752//carboxylic acid metabolic process;GO:0046686//response to cadmium ion
GRMZM2G099052	--	1.49896	--	--	--	Uncharacterized protein [Source:UniProtKB/TrEMBL;Acc:B4FAC6]	-	-	GO:0003676//nucleic acid binding	-
GRMZM2G099097	--	-5.23535	--	--	--	Uncharacterized protein [Source:UniProtKB/TrEMBL;Acc:B4FX48]	ko01110//Biosynthesis of secondary metabolites	GO:0016020//membrane;GO:0016021//integral to membrane	GO:0005506//iron ion binding;GO:0016491//oxidoreductase activity	GO:0006633//fatty acid biosynthetic process;GO:0055114//oxidation-reduction process
GRMZM2G099191	1.07736	--	--	--	--	--	-	GO:0016021//integral to membrane	GO:0000166//nucleotide binding;GO:0019829//cation-transporting ATPase activity;GO:0046872//metal ion binding	GO:0006812//cation transport;GO:0030001//metal ion transport
GRMZM2G099376	1.44776	-2.39442	--	--	--	Uncharacterized protein [Source:UniProtKB/TrEMBL;Acc:B4FQD5]	-	-	GO:0005515//protein binding	-
GRMZM2G099609	--	8.61391	--	--	--	Uncharacterized protein [Source:UniProtKB/TrEMBL;Acc:K7VDX6]	-	GO:0005886//plasma membrane;GO:0016020//membrane;GO:0016021//integral to membrane	-	GO:0006810//transport;GO:0008643//carbohydrate transport
GRMZM2G099615	--	-2.05298	--	--	--	Putative uncharacterized protein [Source:UniProtKB/TrEMBL;Acc:B6UA97]	-	-	-	-
GRMZM2G099642	--	--	--	2.0966	--	Putative alcohol dehydrogenase superfamily protein [Source:UniProtKB/TrEMBL;Acc:K7VVX9]	-	-	GO:0000166//nucleotide binding;GO:0008270//zinc ion binding;GO:0016491//oxidoreductase activity	GO:0055114//oxidation-reduction process
GRMZM2G099678	--	--	--	0.808667	--	Vegetative storage protein PNI288 [Source:UniProtKB/TrEMBL;Acc:B6T4U2]	-	-	GO:0003824//catalytic activity	GO:0009116//nucleoside metabolic process
GRMZM2G099827	--	5.85152	--	--	--	--	-	-	GO:0008017//microtubule binding	GO:0000226//microtubule cytoskeleton organization;GO:0000910//cytokinesis
GRMZM2G099967	8.52023	--	--	--	--	Embryogeneis transmembrane protein [Source:UniProtKB/TrEMBL;Acc:K7W823]	-	GO:0016021//integral to membrane	-	-
GRMZM2G100381	-10.0009	--	--	--	--	--	-	-	-	-
GRMZM2G100403	--	--	-1.19004	--	--	Uncharacterized protein [Source:UniProtKB/TrEMBL;Acc:C0P455]	ko03010//Ribosome	GO:0005618//cell wall;GO:0005730//nucleolus;GO:0005773//vacuole;GO:0005840//ribosome;GO:0005886//plasma membrane;GO:0009507//chloroplast;GO:0016020//membrane;GO:0022625//cytosolic large ribosomal subunit;GO:0022626//cytosolic ribosome	GO:0003735//structural constituent of ribosome	GO:0006412//translation
GRMZM2G100454	--	3.22638	--	--	--	Uncharacterized protein [Source:UniProtKB/TrEMBL;Acc:B8A2F1]	-	-	GO:0004672//protein kinase activity;GO:0005524//ATP binding;GO:0016772//transferase activity, transferring phosphorus-containing groups	GO:0006468//protein phosphorylation
GRMZM2G100652	1.81983	1.80058	--	--	--	Uncharacterized protein [Source:UniProtKB/TrEMBL;Acc:B4FB67]	ko01100//Metabolic pathways;ko00561//Glycerolipid metabolism	GO:0009507//chloroplast;GO:0009941//chloroplast envelope	GO:0008194//UDP-glycosyltransferase activity;GO:0046510//UDP-sulfoquinovose:DAG sulfoquinovosyltransferase activity	GO:0009058//biosynthetic process;GO:0009247//glycolipid biosynthetic process;GO:0016036//cellular response to phosphate starvation
GRMZM2G100722	8.43552	--	--	--	--	Putative uncharacterized protein orf105-b [Source:UniProtKB/TrEMBL;Acc:Q6R9H7]	-	GO:0005739//mitochondrion	-	-
GRMZM2G100750	--	4.30336	--	--	--	Uncharacterized protein [Source:UniProtKB/TrEMBL;Acc:B6U0H6]	-	-	-	-
GRMZM2G100776	3.97587	8.82599	--	--	--	rRNA N-glycosidase [Source:UniProtKB/TrEMBL;Acc:K7USD0]	-	-	GO:0016787//hydrolase activity;GO:0030598//rRNA N-glycosylase activity	GO:0006952//defense response;GO:0017148//negative regulation of translation
GRMZM2G101463	--	--	-0.600416	--	--	Uncharacterized protein [Source:UniProtKB/TrEMBL;Acc:B7ZXF6]	ko00970//Aminoacyl-tRNA biosynthesis	GO:0005737//cytoplasm	GO:0000049//tRNA binding;GO:0000166//nucleotide binding;GO:0004812//aminoacyl-tRNA ligase activity;GO:0004826//phenylalanine-tRNA ligase activity;GO:0005524//ATP binding;GO:0016874//ligase activity	GO:0006418//tRNA aminoacylation for protein translation;GO:0006432//phenylalanyl-tRNA aminoacylation;GO:0043039//tRNA aminoacylation
GRMZM2G101511	--	1.41004	--	--	--	Teosinte glume architecture1 [Source:UniProtKB/TrEMBL;Acc:K7TY18]	-	GO:0005634//nucleus	GO:0003677//DNA binding	-
GRMZM2G101545	--	-1.98845	--	--	--	Uncharacterized protein [Source:UniProtKB/TrEMBL;Acc:C4IZK5]	-	-	GO:0005515//protein binding	-
GRMZM2G101605	--	-8.5955	--	--	--	--	-	-	-	-
GRMZM2G101662	--	-1.52978	--	--	--	Uncharacterized protein [Source:UniProtKB/TrEMBL;Acc:K7V9Z1]	-	-	-	-
GRMZM2G101711	--	1.77355	--	--	--	Putative uncharacterized protein [Source:UniProtKB/TrEMBL;Acc:B6U7N8]	-	-	-	-
GRMZM2G101916	7.1901	--	--	--	--	Uncharacterized protein [Source:UniProtKB/TrEMBL;Acc:C4IYS1]	-	-	GO:0005507//copper ion binding;GO:0009055//electron carrier activity	-
GRMZM2G101920	--	7.62365	--	--	--	Uncharacterized protein [Source:UniProtKB/TrEMBL;Acc:K7US12]	-	-	-	-
GRMZM2G102149	--	-7.84396	--	--	--	Uncharacterized protein [Source:UniProtKB/TrEMBL;Acc:K7ULI0]	-	-	-	-
GRMZM2G102183	--	--	--	-0.962261	LIP	Malate synthase, glyoxysomal [Source:UniProtKB/Swiss-Prot;Acc:P49081]	ko01100//Metabolic pathways;ko00630//Glyoxylate and dicarboxylate metabolism;ko00620//Pyruvate metabolism	-	GO:0003824//catalytic activity;GO:0004474//malate synthase activity;GO:0016740//transferase activity	GO:0006097//glyoxylate cycle;GO:0006099//tricarboxylic acid cycle
GRMZM2G102238	--	2.71961	--	--	--	Acid phosphatase/vanadium-dependent haloperoxidase related; Uncharacterized protein [Source:UniProtKB/TrEMBL;Acc:B6SIP5]	-	-	GO:0004601//peroxidase activity	-
GRMZM2G102356	7.68582	--	--	--	--	Major latex protein 22; Pathogenesis-related protein 2 [Source:UniProtKB/TrEMBL;Acc:Q19VG6]	-	-	-	GO:0006952//defense response;GO:0009607//response to biotic stimulus
GRMZM2G102450	--	8.11103	--	--	--	--	-	-	-	-
GRMZM2G102490	--	8.11016	--	--	--	Uncharacterized protein [Source:UniProtKB/TrEMBL;Acc:K7VAW0]	-	-	-	-
GRMZM2G102605	--	1.41286	--	--	--	Cold acclimation protein COR413-TM1; Uncharacterized protein [Source:UniProtKB/TrEMBL;Acc:B7ZY82]	-	GO:0009507//chloroplast;GO:0009535//chloroplast thylakoid membrane;GO:0009941//chloroplast envelope;GO:0031357//integral to chloroplast inner membrane	-	GO:0009631//cold acclimation;GO:0009737//response to abscisic acid stimulus;GO:0042631//cellular response to water deprivation;GO:0070417//cellular response to cold
GRMZM2G102683	--	1.25011	--	--	--	Carbohydrate transporter/ sugar porter [Source:UniProtKB/TrEMBL;Acc:K7TK04]	-	GO:0016020//membrane;GO:0016021//integral to membrane	GO:0005215//transporter activity;GO:0022857//transmembrane transporter activity;GO:0022891//substrate-specific transmembrane transporter activity	GO:0006810//transport;GO:0055085//transmembrane transport
GRMZM2G102754	1.34161	--	--	--	--	Uncharacterized protein [Source:UniProtKB/TrEMBL;Acc:B4FJR5]	ko04075//Plant hormone signal transduction	GO:0016020//membrane	GO:0005215//transporter activity	GO:0006810//transport
GRMZM2G102802	3.90302	--	--	--	--	Uncharacterized protein [Source:UniProtKB/TrEMBL;Acc:B6U9K0]	-	-	-	-
GRMZM2G102862	--	4.00008	--	--	--	--	-	-	GO:0004672//protein kinase activity;GO:0016772//transferase activity, transferring phosphorus-containing groups	GO:0006468//protein phosphorylation
GRMZM2G103342	--	--	--	0.821622	--	--	-	GO:0005576//extracellular region;GO:0005618//cell wall;GO:0005773//vacuole;GO:0009505//plant-type cell wall;GO:0009506//plasmodesma;GO:0016020//membrane	GO:0004601//peroxidase activity;GO:0016491//oxidoreductase activity;GO:0020037//heme binding;GO:0046872//metal ion binding	GO:0006979//response to oxidative stress;GO:0010075//regulation of meristem growth;GO:0042744//hydrogen peroxide catabolic process;GO:0048653//anther development;GO:0055114//oxidation-reduction process
GRMZM2G103546	--	4.98914	--	--	--	Aldehyde dehydrogenase [Source:UniProtKB/TrEMBL;Acc:B8A0M2]	-	GO:0005773//vacuole;GO:0005783//endoplasmic reticulum;GO:0009507//chloroplast;GO:0016020//membrane	GO:0004030//aldehyde dehydrogenase [NAD(P)+] activity;GO:0016491//oxidoreductase activity;GO:0016620//oxidoreductase activity, acting on the aldehyde or oxo group of donors, NAD or NADP as acceptor	GO:0006081//cellular aldehyde metabolic process;GO:0008152//metabolic process;GO:0009269//response to desiccation;GO:0009414//response to water deprivation;GO:0009651//response to salt stress;GO:0009737//response to abscisic acid stimulus;GO:0055114//oxidation-reduction process
GRMZM2G103647	--	-3.38993	--	--	--	Light-inducible protein CPRF-2; Putative bZIP transcription factor superfamily protein; Uncharacterized protein [Source:UniProtKB/TrEMBL;Acc:B6TPC6]	-	-	GO:0003700//sequence-specific DNA binding transcription factor activity;GO:0043565//sequence-specific DNA binding	GO:0006355//regulation of transcription, DNA-dependent
GRMZM2G103881	--	3.45675	--	--	--	Senescence-inducible chloroplast stay-green protein 1; Uncharacterized protein [Source:UniProtKB/TrEMBL;Acc:B4FTC3]	-	GO:0009536//plastid	-	GO:0010304//PSII associated light-harvesting complex II catabolic process;GO:0015996//chlorophyll catabolic process
GRMZM2G104254	--	--	-0.637809	--	--	--	-	-	GO:0005509//calcium ion binding	-
GRMZM2G104291	--	6.38109	--	--	--	Uncharacterized protein [Source:UniProtKB/TrEMBL;Acc:K7TT14]	-	-	-	-
GRMZM2G104542	--	--	--	0.658963	--	Uncharacterized protein [Source:UniProtKB/TrEMBL;Acc:C0PHE6]	-	GO:0016020//membrane	GO:0005215//transporter activity	GO:0006810//transport
GRMZM2G104795	--	2.1257	--	--	--	Putative DEAD-box ATP-dependent RNA helicase family protein [Source:UniProtKB/TrEMBL;Acc:K7TEV9]	-	-	GO:0000166//nucleotide binding;GO:0003676//nucleic acid binding;GO:0003723//RNA binding;GO:0004386//helicase activity;GO:0005524//ATP binding;GO:0008026//ATP-dependent helicase activity;GO:0016787//hydrolase activity	-
GRMZM2G104847	--	9.66348	--	--	--	Acyl CoA synthetase; Putative AMP-dependent synthetase and ligase superfamily protein; Uncharacterized protein [Source:UniProtKB/TrEMBL;Acc:B6SYY5]	ko01100//Metabolic pathways;ko04146//Peroxisome;ko00071//Fatty acid metabolism	GO:0005783//endoplasmic reticulum;GO:0009506//plasmodesma	GO:0000166//nucleotide binding;GO:0003824//catalytic activity;GO:0004467//long-chain fatty acid-CoA ligase activity;GO:0005524//ATP binding;GO:0016874//ligase activity;GO:0031957//very long-chain fatty acid-CoA ligase activity	GO:0001676//long-chain fatty acid metabolic process;GO:0002213//defense response to insect;GO:0006629//lipid metabolic process;GO:0006631//fatty acid metabolic process;GO:0006633//fatty acid biosynthetic process;GO:0008152//metabolic process;GO:0010025//wax biosynthetic process;GO:0010143//cutin biosynthetic process;GO:0010311//lateral root formation;GO:0050832//defense response to fungus
GRMZM2G104942	--	5.8662	--	--	--	Uncharacterized protein [Source:UniProtKB/TrEMBL;Acc:B4FK78]	-	GO:0016021//integral to membrane	GO:0005215//transporter activity	GO:0006810//transport;GO:0055085//transmembrane transport
GRMZM2G105085	--	2.25497	--	--	--	--	-	GO:0005741//mitochondrial outer membrane	-	GO:0055085//transmembrane transport
GRMZM2G105348	--	3.17744	--	--	--	Uncharacterized protein [Source:UniProtKB/TrEMBL;Acc:B4FXG7]	-	GO:0005634//nucleus	GO:0003677//DNA binding;GO:0003700//sequence-specific DNA binding transcription factor activity;GO:0043565//sequence-specific DNA binding	GO:0006355//regulation of transcription, DNA-dependent;GO:0006950//response to stress;GO:0009408//response to heat
GRMZM2G105429	6.74118	--	--	--	--	Uncharacterized protein [Source:UniProtKB/TrEMBL;Acc:C0P3W4]	-	-	-	-
GRMZM2G105627	--	7.61206	--	--	--	Uncharacterized protein [Source:UniProtKB/TrEMBL;Acc:K7UAK4]	-	-	-	-
GRMZM2G105755	--	1.1801	--	--	--	Uncharacterized protein [Source:UniProtKB/TrEMBL;Acc:B7ZZJ2]	-	-	GO:0008168//methyltransferase activity;GO:0016740//transferase activity	GO:0006364//rRNA processing;GO:0006744//ubiquinone biosynthetic process;GO:0032259//methylation
GRMZM2G105775	--	8.24668	--	--	--	Uncharacterized protein [Source:UniProtKB/TrEMBL;Acc:K7TVV0]	-	-	-	-
GRMZM2G105855	1.44316	--	--	--	--	Uncharacterized protein [Source:UniProtKB/TrEMBL;Acc:K7UKY8]	-	GO:0005737//cytoplasm;GO:0005783//endoplasmic reticulum;GO:0016020//membrane;GO:0016021//integral to membrane	GO:0016627//oxidoreductase activity, acting on the CH-CH group of donors	GO:0006629//lipid metabolic process
GRMZM2G105892	--	2.51061	--	--	--	Uncharacterized protein [Source:UniProtKB/TrEMBL;Acc:K7V6F4]	-	-	-	-
GRMZM2G106092	--	-9.62393	--	--	--	--	-	-	-	-
GRMZM2G106548	--	1.77411	--	--	--	Nodulation signaling pathway 2 protein [Source:UniProtKB/TrEMBL;Acc:B6SU23]	-	GO:0005634//nucleus	GO:0003700//sequence-specific DNA binding transcription factor activity	GO:0006351//transcription, DNA-dependent;GO:0006355//regulation of transcription, DNA-dependent
GRMZM2G106591	--	11.8504	--	--	--	Putative AP2/EREBP transcription factor superfamily protein [Source:UniProtKB/TrEMBL;Acc:K7UFP3]	-	GO:0005634//nucleus	GO:0003677//DNA binding;GO:0003700//sequence-specific DNA binding transcription factor activity	GO:0006351//transcription, DNA-dependent;GO:0006355//regulation of transcription, DNA-dependent
GRMZM2G106752	3.12458	--	--	--	--	Uncharacterized protein [Source:UniProtKB/TrEMBL;Acc:K7UG45]	-	-	-	-
GRMZM2G106980	--	2.67159	--	--	--	Uncharacterized protein [Source:UniProtKB/TrEMBL;Acc:B8A121]	-	-	-	-
GRMZM2G106985	--	-5.15187	--	--	--	--	-	-	-	-
GRMZM2G106996	-7.92823	--	--	--	--	--	-	-	-	-
GRMZM2G107003	--	6.95627	--	--	--	GASA-like protein; Gibberellin-regulated protein 1; Uncharacterized protein [Source:UniProtKB/TrEMBL;Acc:Q19VG5]	-	-	-	-
GRMZM2G107226	-2.05109	--	--	--	--	Uncharacterized protein [Source:UniProtKB/TrEMBL;Acc:K7TX07]	-	-	-	-
GRMZM2G107380	--	5.59031	--	--	--	Putative uncharacterized protein [Source:UniProtKB/TrEMBL;Acc:B6U3L6]	-	-	-	-
GRMZM2G107481	5.38304	--	--	--	--	Uncharacterized protein [Source:UniProtKB/TrEMBL;Acc:C4J2G3]	-	GO:0016020//membrane;GO:0016021//integral to membrane	GO:0000166//nucleotide binding;GO:0000287//magnesium ion binding;GO:0004012//phospholipid-translocating ATPase activity;GO:0005524//ATP binding;GO:0016787//hydrolase activity;GO:0019829//cation-transporting ATPase activity;GO:0046872//metal ion binding	GO:0006812//cation transport;GO:0015914//phospholipid transport
GRMZM2G107570	--	-6.61994	--	--	--	Secreted protein [Source:UniProtKB/TrEMBL;Acc:K7V532]	-	-	-	-
GRMZM2G107645	1.20034	--	--	--	--	Uncharacterized protein [Source:UniProtKB/TrEMBL;Acc:B4FP09]	-	GO:0000775//chromosome, centromeric region;GO:0005634//nucleus;GO:0005819//spindle	GO:0004672//protein kinase activity;GO:0004674//protein serine/threonine kinase activity;GO:0005524//ATP binding;GO:0016772//transferase activity, transferring phosphorus-containing groups;GO:0035175//histone kinase activity (H3-S10 specific)	GO:0006468//protein phosphorylation;GO:0016572//histone phosphorylation;GO:0043987//histone H3-S10 phosphorylation
GRMZM2G107672	-7.31479	--	--	--	--	--	-	-	GO:0046983//protein dimerization activity	-
GRMZM2G107818	1.01695	--	--	--	--	--	-	-	-	-
GRMZM2G107851	6.37406	--	--	--	--	Transferase family protein; Uncharacterized protein [Source:UniProtKB/TrEMBL;Acc:B4FUS4]	-	-	GO:0016740//transferase activity;GO:0016747//transferase activity, transferring acyl groups other than amino-acyl groups	-
GRMZM2G107931	--	-7.43786	--	--	--	Putative uncharacterized protein [Source:UniProtKB/TrEMBL;Acc:B6SGT9]	-	-	-	-
GRMZM2G108076	--	--	--	-0.631116	--	--	-	-	GO:0004491//methylmalonate-semialdehyde dehydrogenase (acylating) activity;GO:0016491//oxidoreductase activity;GO:0016620//oxidoreductase activity, acting on the aldehyde or oxo group of donors, NAD or NADP as acceptor	GO:0008152//metabolic process;GO:0055114//oxidation-reduction process
GRMZM2G108338	--	6.08675	--	--	--	Steroleosin [Source:UniProtKB/TrEMBL;Acc:B6UGU4]	-	-	GO:0000166//nucleotide binding;GO:0016491//oxidoreductase activity	GO:0008152//metabolic process;GO:0055114//oxidation-reduction process
GRMZM2G108597	8.60722	--	--	--	--	Uncharacterized protein [Source:UniProtKB/TrEMBL;Acc:B4FGJ5]	-	GO:0016020//membrane;GO:0016021//integral to membrane	-	-
GRMZM2G108663	--	-8.13736	--	--	--	--	-	-	-	-
GRMZM2G108668	--	3.31693	--	--	--	Uncharacterized protein [Source:UniProtKB/TrEMBL;Acc:K7VY82]	-	-	GO:0003950//NAD+ ADP-ribosyltransferase activity	-
GRMZM2G108723	--	-9.77649	--	--	--	Uncharacterized protein [Source:UniProtKB/TrEMBL;Acc:K7VK05]	-	-	-	-
GRMZM2G108849	--	--	0.667192	--	--	Cathepsin B-like cysteine proteinase 3 [Source:UniProtKB/TrEMBL;Acc:B6TLR9]	-	GO:0005773//vacuole	GO:0004197//cysteine-type endopeptidase activity;GO:0008234//cysteine-type peptidase activity	GO:0006508//proteolysis;GO:0050790//regulation of catalytic activity
GRMZM2G108933	7.10066	--	--	--	--	Homeobox domain containing protein; Putative wuschel homeobox protein; Uncharacterized protein [Source:UniProtKB/TrEMBL;Acc:A8Y7V6]	-	GO:0005634//nucleus	GO:0003677//DNA binding;GO:0003700//sequence-specific DNA binding transcription factor activity;GO:0043565//sequence-specific DNA binding	GO:0006355//regulation of transcription, DNA-dependent
GRMZM2G109071	5.96916	--	--	--	--	Uncharacterized protein [Source:UniProtKB/TrEMBL;Acc:B7ZWY6]	-	GO:0005773//vacuole	GO:0003993//acid phosphatase activity;GO:0016787//hydrolase activity;GO:0016791//phosphatase activity	GO:0016311//dephosphorylation;GO:0030643//cellular phosphate ion homeostasis;GO:0042542//response to hydrogen peroxide
GRMZM2G109144	--	7.88661	--	--	--	Uncharacterized protein [Source:UniProtKB/TrEMBL;Acc:K7V3R7]	-	-	-	-
GRMZM2G109165	--	--	-1.03467	--	--	Uncharacterized protein [Source:UniProtKB/TrEMBL;Acc:B4FGN4]	ko03010//Ribosome	GO:0005622//intracellular;GO:0005840//ribosome;GO:0009507//chloroplast;GO:0009570//chloroplast stroma;GO:0016020//membrane;GO:0030529//ribonucleoprotein complex	GO:0003735//structural constituent of ribosome	GO:0006412//translation
GRMZM2G109286	--	3.98127	--	--	--	Uncharacterized protein [Source:UniProtKB/TrEMBL;Acc:K7VL22]	-	-	GO:0008081//phosphoric diester hydrolase activity;GO:0016787//hydrolase activity	GO:0006629//lipid metabolic process;GO:0010048//vernalization response
GRMZM2G109332	1.16849	--	--	--	--	Cytochrome c oxidase subunit 2 [Source:UniProtKB/Swiss-Prot;Acc:P00412]	-	GO:0005739//mitochondrion;GO:0005743//mitochondrial inner membrane;GO:0005751//mitochondrial respiratory chain complex IV;GO:0009507//chloroplast;GO:0016020//membrane;GO:0016021//integral to membrane;GO:0016023//cytoplasmic membrane-bounded vesicle;GO:0070469//respiratory chain	GO:0004129//cytochrome-c oxidase activity;GO:0005507//copper ion binding;GO:0016491//oxidoreductase activity;GO:0046872//metal ion binding	GO:0006123//mitochondrial electron transport, cytochrome c to oxygen;GO:0009060//aerobic respiration;GO:0022900//electron transport chain;GO:0032940//secretion by cell;GO:0055114//oxidation-reduction process
GRMZM2G109352	--	--	--	1.02369	--	Uncharacterized protein [Source:UniProtKB/TrEMBL;Acc:K7UN52]	-	-	-	-
GRMZM2G109383	--	--	--	0.863074	--	Phosphoglucomutase, cytoplasmic 1 [Source:UniProtKB/Swiss-Prot;Acc:P93804]	ko01100//Metabolic pathways;ko01110//Biosynthesis of secondary metabolites;ko00230//Purine metabolism;ko00010//Glycolysis / Gluconeogenesis;ko00500//Starch and sucrose metabolism;ko00520//Amino sugar and nucleotide sugar metabolism;ko00030//Pentose phosphate pathway;ko00052//Galactose metabolism	GO:0005634//nucleus;GO:0005737//cytoplasm;GO:0005829//cytosol;GO:0005886//plasma membrane;GO:0009507//chloroplast;GO:0044445//cytosolic part	GO:0000287//magnesium ion binding;GO:0004614//phosphoglucomutase activity;GO:0016853//isomerase activity;GO:0016868//intramolecular transferase activity, phosphotransferases;GO:0046872//metal ion binding	GO:0005975//carbohydrate metabolic process;GO:0006006//glucose metabolic process;GO:0046686//response to cadmium ion;GO:0048229//gametophyte development
GRMZM2G109418	1.80128	--	--	--	--	DNA sequence T [Source:UniProtKB/TrEMBL;Acc:K7VE06]	-	GO:0000276//mitochondrial proton-transporting ATP synthase complex, coupling factor F(o);GO:0005739//mitochondrion;GO:0016020//membrane	GO:0008270//zinc ion binding;GO:0015078//hydrogen ion transmembrane transporter activity	GO:0015986//ATP synthesis coupled proton transport
GRMZM2G109425	--	--	-1.03983	--	--	T-complex protein 1 subunit zeta [Source:UniProtKB/TrEMBL;Acc:B6T8Q5]	-	GO:0005737//cytoplasm;GO:0016020//membrane	GO:0000166//nucleotide binding;GO:0005524//ATP binding;GO:0051082//unfolded protein binding	GO:0006457//protein folding;GO:0010043//response to zinc ion;GO:0044267//cellular protein metabolic process;GO:0046686//response to cadmium ion
GRMZM2G109677	--	--	-1.06056	--	--	60S ribosomal protein L3; Uncharacterized protein [Source:UniProtKB/TrEMBL;Acc:B4FFZ6]	-	GO:0005622//intracellular;GO:0005840//ribosome	GO:0003735//structural constituent of ribosome	GO:0006412//translation
GRMZM2G109789	--	9.18005	--	--	--	Putative uncharacterized protein orf128; Uncharacterized protein [Source:UniProtKB/TrEMBL;Acc:Q6R9I0]	-	GO:0005739//mitochondrion	-	-
GRMZM2G110057	--	3.33745	--	--	--	--	-	-	GO:0005515//protein binding	-
GRMZM2G110067	7.1631	--	--	--	--	--	-	-	-	-
GRMZM2G110168	6.09143	--	--	--	--	Uncharacterized protein [Source:UniProtKB/TrEMBL;Acc:K7V1J1]	-	-	GO:0004190//aspartic-type endopeptidase activity	GO:0006508//proteolysis
GRMZM2G110185	--	--	-0.595712	--	--	Uncharacterized protein [Source:UniProtKB/TrEMBL;Acc:B4FQJ6]	ko03050//Proteasome	GO:0000502//proteasome complex;GO:0005737//cytoplasm;GO:0005886//plasma membrane;GO:0008540//proteasome regulatory particle, base subcomplex;GO:0016020//membrane	GO:0000166//nucleotide binding;GO:0005524//ATP binding;GO:0016787//hydrolase activity;GO:0017111//nucleoside-triphosphatase activity	GO:0030163//protein catabolic process
GRMZM2G110277	--	1.1975	--	--	--	Uncharacterized protein [Source:UniProtKB/TrEMBL;Acc:B4FBR9]	-	GO:0009507//chloroplast;GO:0009535//chloroplast thylakoid membrane;GO:0009941//chloroplast envelope;GO:0010598//NAD(P)H dehydrogenase complex (plastoquinone);GO:0016020//membrane	GO:0016655//oxidoreductase activity, acting on NADH or NADPH, quinone or similar compound as acceptor	GO:0000023//maltose metabolic process;GO:0006098//pentose-phosphate shunt;GO:0009817//defense response to fungus, incompatible interaction;GO:0010207//photosystem II assembly;GO:0010258//NADH dehydrogenase complex (plastoquinone) assembly;GO:0016117//carotenoid biosynthetic process;GO:0016556//mRNA modification;GO:0019252//starch biosynthetic process;GO:0043085//positive regulation of catalytic a…
GRMZM2G110286	--	-13.1677	--	--	--	--	-	-	GO:0009055//electron carrier activity;GO:0015035//protein disulfide oxidoreductase activity	GO:0045454//cell redox homeostasis
GRMZM2G110299	--	9.84807	--	--	--	Xyloglucan endotransglucosylase/hydrolase protein 1 [Source:UniProtKB/TrEMBL;Acc:K7V8Z6]	-	GO:0005618//cell wall;GO:0048046//apoplast	GO:0004553//hydrolase activity, hydrolyzing O-glycosyl compounds;GO:0016762//xyloglucan:xyloglucosyl transferase activity;GO:0016787//hydrolase activity	GO:0005975//carbohydrate metabolic process;GO:0006073//cellular glucan metabolic process
GRMZM2G110509	--	--	-0.669983	--	--	Elongation factor 1-alpha [Source:UniProtKB/TrEMBL;Acc:K7UUB7]	-	GO:0005634//nucleus;GO:0005730//nucleolus;GO:0005737//cytoplasm;GO:0005739//mitochondrion;GO:0005773//vacuole;GO:0005886//plasma membrane;GO:0009507//chloroplast;GO:0016020//membrane	GO:0000166//nucleotide binding;GO:0003746//translation elongation factor activity;GO:0003924//GTPase activity;GO:0005525//GTP binding	GO:0006184//GTP catabolic process;GO:0006414//translational elongation;GO:0046686//response to cadmium ion
GRMZM2G110567	--	--	--	-0.652401	--	Protein binding protein; Uncharacterized protein [Source:UniProtKB/TrEMBL;Acc:C4J5Y0]	-	-	-	-
GRMZM2G110657	--	1.43204	--	--	--	PAP fibrillin family protein [Source:UniProtKB/TrEMBL;Acc:B6SR42]	-	GO:0009507//chloroplast;GO:0009536//plastid	GO:0005198//structural molecule activity	GO:0008150//biological_process
GRMZM2G110714	4.28721	2.50254	--	--	--	Uncharacterized protein [Source:UniProtKB/TrEMBL;Acc:K7VCJ9]	ko01100//Metabolic pathways;ko00710//Carbon fixation in photosynthetic organisms;ko00620//Pyruvate metabolism	GO:0005829//cytosol;GO:0048046//apoplast	GO:0003824//catalytic activity;GO:0008964//phosphoenolpyruvate carboxylase activity	GO:0006099//tricarboxylic acid cycle;GO:0015977//carbon fixation
GRMZM2G110735	--	--	--	1.1634	--	Uncharacterized protein [Source:UniProtKB/TrEMBL;Acc:C0P6G1]	ko01100//Metabolic pathways;ko00500//Starch and sucrose metabolism	-	GO:0003824//catalytic activity;GO:0004553//hydrolase activity, hydrolyzing O-glycosyl compounds	GO:0005975//carbohydrate metabolic process
GRMZM2G110908	--	-1.39473	--	--	--	Putative snRK/SAPK family protein kinase; Serine/threonine-protein kinase SAPK5; Uncharacterized protein [Source:UniProtKB/TrEMBL;Acc:B4FGF6]	ko04075//Plant hormone signal transduction	-	GO:0000166//nucleotide binding;GO:0004672//protein kinase activity;GO:0004674//protein serine/threonine kinase activity;GO:0005524//ATP binding;GO:0016301//kinase activity;GO:0016772//transferase activity, transferring phosphorus-containing groups	GO:0006468//protein phosphorylation;GO:0016310//phosphorylation
GRMZM2G110965	--	-2.23733	--	--	--	Putative alcohol dehydrogenase superfamily protein [Source:UniProtKB/TrEMBL;Acc:K7TVD1]	-	-	GO:0000166//nucleotide binding;GO:0008270//zinc ion binding;GO:0016491//oxidoreductase activity	GO:0055114//oxidation-reduction process
GRMZM2G111082	--	8.66767	--	--	--	Uncharacterized protein [Source:UniProtKB/TrEMBL;Acc:K7VG23]	-	GO:0030126//COPI vesicle coat	GO:0005198//structural molecule activity;GO:0016491//oxidoreductase activity;GO:0016706//oxidoreductase activity, acting on paired donors, with incorporation or reduction of molecular oxygen, 2-oxoglutarate as one donor, and incorporation of one atom each of oxygen into both donors	GO:0006890//retrograde vesicle-mediated transport, Golgi to ER;GO:0055114//oxidation-reduction process
GRMZM2G111117	7.45671	--	--	--	--	Putative MYB DNA-binding domain superfamily protein [Source:UniProtKB/TrEMBL;Acc:K7U482]	-	-	GO:0003677//DNA binding;GO:0003682//chromatin binding	GO:0000902//cell morphogenesis;GO:0009651//response to salt stress;GO:0009723//response to ethylene stimulus;GO:0009733//response to auxin stimulus;GO:0009739//response to gibberellin stimulus;GO:0009751//response to salicylic acid stimulus;GO:0009753//response to jasmonic acid stimulus;GO:0010091//trichome branching;GO:0046686//response to cadmium ion
GRMZM2G111152	--	1.60881	--	--	--	Uncharacterized protein [Source:UniProtKB/TrEMBL;Acc:C0P2S4]	-	-	GO:0000166//nucleotide binding;GO:0004672//protein kinase activity;GO:0004674//protein serine/threonine kinase activity;GO:0005524//ATP binding;GO:0016772//transferase activity, transferring phosphorus-containing groups	GO:0006468//protein phosphorylation
GRMZM2G111354	8.8771	--	--	--	--	Putative WRKY DNA-binding domain superfamily protein [Source:UniProtKB/TrEMBL;Acc:K7VQ78]	-	-	GO:0003677//DNA binding;GO:0003700//sequence-specific DNA binding transcription factor activity;GO:0043565//sequence-specific DNA binding	GO:0006355//regulation of transcription, DNA-dependent
GRMZM2G111462	--	8.75324	--	--	--	Uncharacterized protein [Source:UniProtKB/TrEMBL;Acc:K7U4E3]	-	GO:0016021//integral to membrane	GO:0000166//nucleotide binding;GO:0005524//ATP binding;GO:0016887//ATPase activity;GO:0017111//nucleoside-triphosphatase activity;GO:0042626//ATPase activity, coupled to transmembrane movement of substances	GO:0006200//ATP catabolic process;GO:0006810//transport;GO:0055085//transmembrane transport
GRMZM2G111501	--	-2.95668	--	--	--	Uncharacterized protein [Source:UniProtKB/TrEMBL;Acc:K7VC59]	-	-	-	-
GRMZM2G111609	9.19534	--	--	--	--	--	-	-	GO:0004650//polygalacturonase activity	GO:0005975//carbohydrate metabolic process
GRMZM2G111922	--	-1.57546	--	--	--	Uncharacterized protein [Source:UniProtKB/TrEMBL;Acc:B4FQZ5]	-	-	-	-
GRMZM2G111954	--	--	0.884581	--	--	Uncharacterized protein [Source:UniProtKB/TrEMBL;Acc:B4F9M8]	-	-	GO:0016491//oxidoreductase activity	GO:0055114//oxidation-reduction process
GRMZM2G112030	2.06496	--	--	--	--	Cytochrome b [Source:UniProtKB/Swiss-Prot;Acc:P04165]	-	GO:0005739//mitochondrion;GO:0005743//mitochondrial inner membrane;GO:0005750//mitochondrial respiratory chain complex III;GO:0016020//membrane;GO:0016021//integral to membrane;GO:0070469//respiratory chain	GO:0008121//ubiquinol-cytochrome-c reductase activity;GO:0009055//electron carrier activity;GO:0016491//oxidoreductase activity;GO:0046872//metal ion binding	GO:0006122//mitochondrial electron transport, ubiquinol to cytochrome c;GO:0022900//electron transport chain;GO:0022904//respiratory electron transport chain
GRMZM2G112050	--	--	-1.10783	--	--	Uncharacterized protein [Source:UniProtKB/TrEMBL;Acc:K7TTY3]	-	GO:0005622//intracellular;GO:0005840//ribosome	GO:0003735//structural constituent of ribosome	GO:0006412//translation
GRMZM2G112074	-5.82179	--	--	--	--	Uncharacterized protein [Source:UniProtKB/TrEMBL;Acc:C0PHT4]	ko03030//DNA replication	GO:0005634//nucleus;GO:0005737//cytoplasm;GO:0042555//MCM complex	GO:0000166//nucleotide binding;GO:0003677//DNA binding;GO:0003678//DNA helicase activity;GO:0005524//ATP binding	GO:0006260//DNA replication;GO:0006270//DNA-dependent DNA replication initiation;GO:0032508//DNA duplex unwinding
GRMZM2G112100	2.93251	--	--	--	--	Putative subtilase family protein [Source:UniProtKB/TrEMBL;Acc:K7TRW1]	-	-	GO:0004252//serine-type endopeptidase activity;GO:0008233//peptidase activity;GO:0008236//serine-type peptidase activity;GO:0016787//hydrolase activity;GO:0042802//identical protein binding	GO:0006508//proteolysis;GO:0043086//negative regulation of catalytic activity
GRMZM2G112247	--	10.0236	--	--	--	Uncharacterized protein [Source:UniProtKB/TrEMBL;Acc:B4FTH4]	-	-	-	GO:0008150//biological_process
GRMZM2G112285	15.1634	--	--	--	--	Nucleic acid binding protein [Source:UniProtKB/TrEMBL;Acc:K7TPN8]	-	-	GO:0000166//nucleotide binding;GO:0003676//nucleic acid binding	-
GRMZM2G112428	1.72769	--	--	--	--	Putative HLH DNA-binding domain superfamily protein [Source:UniProtKB/TrEMBL;Acc:B6SL41]	-	-	GO:0003677//DNA binding;GO:0046983//protein dimerization activity	-
GRMZM2G112681	--	1.3216	--	--	--	Putative NAC domain transcription factor superfamily protein; Uncharacterized protein [Source:UniProtKB/TrEMBL;Acc:C4JC70]	-	-	GO:0003677//DNA binding	GO:0006355//regulation of transcription, DNA-dependent
GRMZM2G112830	--	-1.26206	--	--	--	Uncharacterized protein [Source:UniProtKB/TrEMBL;Acc:B4FJF3]	-	-	GO:0003824//catalytic activity	GO:0005992//trehalose biosynthetic process;GO:0008152//metabolic process
GRMZM2G112956	2.10202	--	--	--	--	Uncharacterized protein [Source:UniProtKB/TrEMBL;Acc:K7UY79]	-	-	GO:0008137//NADH dehydrogenase (ubiquinone) activity;GO:0016491//oxidoreductase activity	GO:0042773//ATP synthesis coupled electron transport;GO:0055114//oxidation-reduction process
GRMZM2G113064	7.03148	--	--	--	--	Uncharacterized protein [Source:UniProtKB/TrEMBL;Acc:C0P9C8]	-	GO:0080008//CUL4 RING ubiquitin ligase complex	GO:0005515//protein binding	GO:0008150//biological_process
GRMZM2G113078	--	-2.11725	--	--	--	Putative AP2/EREBP transcription factor superfamily protein [Source:UniProtKB/TrEMBL;Acc:K7UYM6]	-	GO:0005634//nucleus	GO:0003677//DNA binding;GO:0003700//sequence-specific DNA binding transcription factor activity	GO:0006351//transcription, DNA-dependent;GO:0006355//regulation of transcription, DNA-dependent
GRMZM2G113093	--	--	-1.28291	--	--	Uncharacterized protein [Source:UniProtKB/TrEMBL;Acc:B4FZB8]	ko03060//Protein export	GO:0009507//chloroplast;GO:0009570//chloroplast stroma;GO:0048500//signal recognition particle;GO:0080085//signal recognition particle, chloroplast targeting	GO:0000166//nucleotide binding;GO:0003924//GTPase activity;GO:0005048//signal sequence binding;GO:0005525//GTP binding;GO:0008312//7S RNA binding;GO:0017111//nucleoside-triphosphatase activity	GO:0006184//GTP catabolic process;GO:0006614//SRP-dependent cotranslational protein targeting to membrane;GO:0045038//protein import into chloroplast thylakoid membrane
GRMZM2G113228	--	1.39328	--	--	--	Uncharacterized protein [Source:UniProtKB/TrEMBL;Acc:K7TEN6]	-	GO:0042644//chloroplast nucleoid	GO:0003677//DNA binding;GO:0003824//catalytic activity;GO:0004519//endonuclease activity;GO:0019104//DNA N-glycosylase activity;GO:0051539//4 iron, 4 sulfur cluster binding	GO:0006281//DNA repair;GO:0006284//base-excision repair
GRMZM2G113408	--	--	--	1.02039	ATPB	ATP synthase subunit beta, mitochondrial [Source:UniProtKB/Swiss-Prot;Acc:P19023]	ko01100//Metabolic pathways;ko00190//Oxidative phosphorylation	GO:0000275//mitochondrial proton-transporting ATP synthase complex, catalytic core F(1);GO:0005730//nucleolus;GO:0005739//mitochondrion;GO:0005743//mitochondrial inner membrane;GO:0005747//mitochondrial respiratory chain complex I;GO:0005754//mitochondrial proton-transporting ATP synthase, catalytic core;GO:0005886//plasma membrane;GO:0009507//chloroplast;GO:0009941//chloroplast envelope;GO:00160…	GO:0000166//nucleotide binding;GO:0005507//copper ion binding;GO:0005524//ATP binding;GO:0008266//poly(U) RNA binding;GO:0008270//zinc ion binding;GO:0016787//hydrolase activity;GO:0016820//hydrolase activity, acting on acid anhydrides, catalyzing transmembrane movement of substances;GO:0016887//ATPase activity;GO:0017111//nucleoside-triphosphatase activity;GO:0046933//hydrogen ion transporting A…	GO:0006200//ATP catabolic process;GO:0006754//ATP biosynthetic process;GO:0006810//transport;GO:0006811//ion transport;GO:0006979//response to oxidative stress;GO:0015986//ATP synthesis coupled proton transport;GO:0015991//ATP hydrolysis coupled proton transport;GO:0015992//proton transport;GO:0046034//ATP metabolic process;GO:0046686//response to cadmium ion
GRMZM2G113726	--	2.06288	--	--	--	Uncharacterized protein [Source:UniProtKB/TrEMBL;Acc:C4J075]	-	-	GO:0005515//protein binding	-
GRMZM2G113844	--	5.12094	--	--	--	Uncharacterized protein [Source:UniProtKB/TrEMBL;Acc:B4FUC5]	-	GO:0031227//intrinsic to endoplasmic reticulum membrane	GO:0004497//monooxygenase activity;GO:0004499//N,N-dimethylaniline monooxygenase activity;GO:0050660//flavin adenine dinucleotide binding;GO:0050661//NADP binding	GO:0055114//oxidation-reduction process
GRMZM2G114093	--	-1.33686	--	--	--	Uncharacterized protein [Source:UniProtKB/TrEMBL;Acc:C0P6Y8]	-	-	GO:0004672//protein kinase activity;GO:0004674//protein serine/threonine kinase activity;GO:0005524//ATP binding;GO:0016301//kinase activity;GO:0016772//transferase activity, transferring phosphorus-containing groups	GO:0006468//protein phosphorylation;GO:0016310//phosphorylation
GRMZM2G114126	--	-1.06002	--	--	--	Putative oxysterol binding domain family protein; Uncharacterized protein [Source:UniProtKB/TrEMBL;Acc:B4FPC4]	-	GO:0005783//endoplasmic reticulum	GO:0032934//sterol binding	GO:0009567//double fertilization forming a zygote and endosperm
GRMZM2G114127	--	7.79386	--	--	--	Uncharacterized protein [Source:UniProtKB/TrEMBL;Acc:B4FU50]	-	-	-	-
GRMZM2G114182	--	--	-0.925999	--	--	Uncharacterized protein [Source:UniProtKB/TrEMBL;Acc:K7TNK3]	-	-	-	-
GRMZM2G114578	8.12861	14.4447	--	--	--	Putative AMP-dependent synthetase and ligase superfamily protein [Source:UniProtKB/TrEMBL;Acc:K7VMX8]	-	-	GO:0003824//catalytic activity;GO:0016874//ligase activity	GO:0008152//metabolic process
GRMZM2G114660	--	7.43398	--	--	--	Cys2/His2 zinc-finger transcription factor [Source:UniProtKB/TrEMBL;Acc:K7UHQ6]	-	GO:0005622//intracellular	GO:0008270//zinc ion binding;GO:0046872//metal ion binding	-
GRMZM2G115131	1.34219	--	--	--	--	--	-	-	-	-
GRMZM2G115240	7.30572	--	--	--	--	Uncharacterized protein [Source:UniProtKB/TrEMBL;Acc:K7UQK5]	-	-	-	-
GRMZM2G115630	--	3.12403	--	--	--	--	-	-	GO:0003824//catalytic activity	GO:0008152//metabolic process
GRMZM2G115916	8.57258	--	--	--	--	--	-	GO:0016020//membrane	GO:0005215//transporter activity	GO:0006810//transport
GRMZM2G116135	--	--	-0.824597	--	--	Ribosomal protein L19 [Source:UniProtKB/TrEMBL;Acc:B4FL64]	ko03010//Ribosome	GO:0005622//intracellular;GO:0005730//nucleolus;GO:0005840//ribosome;GO:0005886//plasma membrane;GO:0016020//membrane;GO:0022625//cytosolic large ribosomal subunit;GO:0022626//cytosolic ribosome;GO:0030529//ribonucleoprotein complex	GO:0003735//structural constituent of ribosome	GO:0006412//translation
GRMZM2G116461	3.35746	6.66728	--	--	--	Putative uncharacterized protein [Source:UniProtKB/TrEMBL;Acc:B6U1U8]	-	-	-	-
GRMZM2G116542	-6.9857	--	--	--	--	Uncharacterized protein [Source:UniProtKB/TrEMBL;Acc:K7U600]	-	GO:0000922//spindle pole;GO:0005815//microtubule organizing center	-	GO:0000226//microtubule cytoskeleton organization
GRMZM2G117153	--	1.56981	--	--	--	Glycosyl transferase, group 1 family protein; Uncharacterized protein [Source:UniProtKB/TrEMBL;Acc:C0PGB9]	ko01100//Metabolic pathways;ko00561//Glycerolipid metabolism	GO:0009507//chloroplast;GO:0009941//chloroplast envelope	GO:0008194//UDP-glycosyltransferase activity;GO:0016740//transferase activity;GO:0046510//UDP-sulfoquinovose:DAG sulfoquinovosyltransferase activity	GO:0009058//biosynthetic process;GO:0009247//glycolipid biosynthetic process;GO:0016036//cellular response to phosphate starvation
GRMZM2G117238	1.21565	--	--	--	--	Origin recognition complex subunit 2 [Source:UniProtKB/TrEMBL;Acc:Q945C7]	-	GO:0000808//origin recognition complex;GO:0005634//nucleus	GO:0003688//DNA replication origin binding;GO:0005515//protein binding	GO:0006260//DNA replication
GRMZM2G117321	--	7.25036	--	--	--	Uncharacterized protein [Source:UniProtKB/TrEMBL;Acc:C0P4R3]	-	-	GO:0016491//oxidoreductase activity;GO:0016702//oxidoreductase activity, acting on single donors with incorporation of molecular oxygen, incorporation of two atoms of oxygen;GO:0046872//metal ion binding	GO:0055114//oxidation-reduction process
GRMZM2G117357	--	4.23017	--	0.964811	--	Uncharacterized protein [Source:UniProtKB/TrEMBL;Acc:K7UJ86]	-	-	GO:0000166//nucleotide binding;GO:0003824//catalytic activity;GO:0003857//3-hydroxyacyl-CoA dehydrogenase activity;GO:0016491//oxidoreductase activity;GO:0016616//oxidoreductase activity, acting on the CH-OH group of donors, NAD or NADP as acceptor;GO:0050662//coenzyme binding	GO:0006631//fatty acid metabolic process;GO:0008152//metabolic process;GO:0055114//oxidation-reduction process
GRMZM2G117632	--	7.44253	--	--	--	Uncharacterized protein [Source:UniProtKB/TrEMBL;Acc:K7TTB2]	-	-	GO:0000774//adenyl-nucleotide exchange factor activity;GO:0042803//protein homodimerization activity;GO:0051087//chaperone binding	GO:0006457//protein folding
GRMZM2G117642	--	1.217	--	--	--	Uncharacterized protein [Source:UniProtKB/TrEMBL;Acc:B4FQQ1]	-	GO:0005739//mitochondrion;GO:0005773//vacuole;GO:0009507//chloroplast;GO:0009536//plastid;GO:0009570//chloroplast stroma;GO:0009579//thylakoid;GO:0009941//chloroplast envelope	GO:0019239//deaminase activity	GO:0006094//gluconeogenesis;GO:0006096//glycolysis;GO:0009651//response to salt stress;GO:0019761//glucosinolate biosynthetic process;GO:0046686//response to cadmium ion
GRMZM2G117707	--	--	--	1.17741	--	Phospho-2-dehydro-3-deoxyheptonate aldolase 1 [Source:UniProtKB/TrEMBL;Acc:B6TUB8]	ko01100//Metabolic pathways;ko01110//Biosynthesis of secondary metabolites;ko00400//Phenylalanine, tyrosine and tryptophan biosynthesis	GO:0016020//membrane	GO:0003849//3-deoxy-7-phosphoheptulonate synthase activity	GO:0009073//aromatic amino acid family biosynthetic process;GO:0009423//chorismate biosynthetic process;GO:0009611//response to wounding;GO:0009617//response to bacterium
GRMZM2G117878	1.35751	--	--	--	--	Uncharacterized protein [Source:UniProtKB/TrEMBL;Acc:C0PPB8]	-	-	GO:0016740//transferase activity;GO:0016757//transferase activity, transferring glycosyl groups;GO:0016758//transferase activity, transferring hexosyl groups;GO:0047807//cytokinin 7-beta-glucosyltransferase activity;GO:0050403//trans-zeatin O-beta-D-glucosyltransferase activity;GO:0050502//cis-zeatin O-beta-D-glucosyltransferase activity;GO:0080062//cytokinin 9-beta-glucosyltransferase activity	GO:0008152//metabolic process
GRMZM2G117956	--	-5.52502	--	--	--	Proline oxidase [Source:UniProtKB/TrEMBL;Acc:B6STU5]	-	GO:0005739//mitochondrion	GO:0004657//proline dehydrogenase activity	GO:0006537//glutamate biosynthetic process;GO:0006562//proline catabolic process;GO:0006979//response to oxidative stress;GO:0055114//oxidation-reduction process
GRMZM2G117963	-5.60022	--	--	--	--	--	-	-	-	-
GRMZM2G118344	1.06616	--	--	--	--	Putative RING zinc finger domain superfamily protein; Uncharacterized protein [Source:UniProtKB/TrEMBL;Acc:C0HG98]	-	-	GO:0005515//protein binding;GO:0008270//zinc ion binding;GO:0046872//metal ion binding	-
GRMZM2G118579	-1.29207	--	--	--	--	Uncharacterized protein [Source:UniProtKB/TrEMBL;Acc:B4FWW4]	-	GO:0005618//cell wall;GO:0048046//apoplast	GO:0004553//hydrolase activity, hydrolyzing O-glycosyl compounds;GO:0016762//xyloglucan:xyloglucosyl transferase activity	GO:0005975//carbohydrate metabolic process;GO:0006073//cellular glucan metabolic process
GRMZM2G118610	--	3.85443	--	--	--	Putative cinnamyl-alcohol dehydrogenase family protein [Source:UniProtKB/TrEMBL;Acc:K7TH21]	-	GO:0048046//apoplast	GO:0000166//nucleotide binding;GO:0008270//zinc ion binding;GO:0016491//oxidoreductase activity;GO:0018456//aryl-alcohol dehydrogenase (NAD+) activity;GO:0046872//metal ion binding	GO:0009617//response to bacterium;GO:0009626//plant-type hypersensitive response;GO:0055114//oxidation-reduction process
GRMZM2G118737	--	-1.87521	--	-0.599441	--	Uncharacterized protein [Source:UniProtKB/TrEMBL;Acc:C0P5I5]	-	GO:0005634//nucleus;GO:0005829//cytosol;GO:0005886//plasma membrane;GO:0016020//membrane	GO:0003824//catalytic activity;GO:0004575//sucrose alpha-glucosidase activity;GO:0033926	GO:0005975//carbohydrate metabolic process;GO:0006520//cellular amino acid metabolic process;GO:0048364//root development
GRMZM2G119105	-8.80012	--	--	--	--	--	-	-	-	-
GRMZM2G119219	--	1.36786	--	--	--	Uncharacterized protein [Source:UniProtKB/TrEMBL;Acc:K7U3E6]	-	-	-	-
GRMZM2G119265	7.28271	--	--	--	--	Beta-1,3-galactosyltransferase sqv-2; Uncharacterized protein [Source:UniProtKB/TrEMBL;Acc:B8A0Q2]	-	GO:0005794//Golgi apparatus;GO:0016020//membrane;GO:0016021//integral to membrane	GO:0008378//galactosyltransferase activity;GO:0016740//transferase activity;GO:0016757//transferase activity, transferring glycosyl groups	GO:0006486//protein glycosylation;GO:0010584//pollen exine formation
GRMZM2G119270	--	7.51987	--	--	--	Uncharacterized protein [Source:UniProtKB/TrEMBL;Acc:K7UVM1]	-	-	-	-
GRMZM2G119370	1.50887	--	--	--	--	Uncharacterized protein [Source:UniProtKB/TrEMBL;Acc:K7TN67]	-	-	-	GO:0006952//defense response;GO:0009607//response to biotic stimulus
GRMZM2G119471	--	--	-1.15077	--	--	50S ribosomal protein L5 [Source:UniProtKB/TrEMBL;Acc:B6SST7]	-	GO:0005622//intracellular;GO:0005840//ribosome;GO:0009507//chloroplast;GO:0009536//plastid;GO:0009570//chloroplast stroma;GO:0009941//chloroplast envelope;GO:0016020//membrane;GO:0022626//cytosolic ribosome;GO:0030529//ribonucleoprotein complex	GO:0003723//RNA binding;GO:0003735//structural constituent of ribosome;GO:0019843//rRNA binding	GO:0006412//translation;GO:0019288//isopentenyl diphosphate biosynthetic process, mevalonate-independent pathway;GO:0019344//cysteine biosynthetic process
GRMZM2G119494	--	3.45858	--	--	--	Glycoside hydrolase, family 28; Uncharacterized protein [Source:UniProtKB/TrEMBL;Acc:B6TX01]	-	GO:0005576//extracellular region	GO:0004650//polygalacturonase activity;GO:0016787//hydrolase activity;GO:0016798//hydrolase activity, acting on glycosyl bonds	GO:0005975//carbohydrate metabolic process;GO:0008152//metabolic process
GRMZM2G119640	--	--	-0.923232	--	--	Uncharacterized protein [Source:UniProtKB/TrEMBL;Acc:B4FT02]	-	-	GO:0003676//nucleic acid binding;GO:0008270//zinc ion binding;GO:0046872//metal ion binding	-
GRMZM2G119761	--	--	-1.08814	-0.738892	--	Uncharacterized protein [Source:UniProtKB/TrEMBL;Acc:B4FQZ2]	ko03050//Proteasome	GO:0000502//proteasome complex;GO:0005886//plasma membrane;GO:0016020//membrane	GO:0005515//protein binding;GO:0030234//enzyme regulator activity	GO:0042176//regulation of protein catabolic process;GO:0050790//regulation of catalytic activity
GRMZM2G119782	--	--	0.703387	--	--	Membrane steroid-binding protein 1; Uncharacterized protein [Source:UniProtKB/TrEMBL;Acc:B4FPD1]	-	GO:0005634//nucleus;GO:0005829//cytosol	GO:0005496//steroid binding;GO:0008289//lipid binding;GO:0020037//heme binding	-
GRMZM2G119967	10.4714	--	--	--	--	--	-	-	-	-
GRMZM2G119998	-7.67136	--	--	--	--	Uncharacterized protein [Source:UniProtKB/TrEMBL;Acc:K7UGP9]	-	-	GO:0000166//nucleotide binding;GO:0005488//binding	-
GRMZM2G120475	-9.20839	--	--	--	--	Uncharacterized protein [Source:UniProtKB/TrEMBL;Acc:B6SHQ5]	-	-	-	-
GRMZM2G120517	--	--	0.644365	--	--	Uncharacterized protein [Source:UniProtKB/TrEMBL;Acc:B4FHN3]	ko00480//Glutathione metabolism;ko00053//Ascorbate and aldarate metabolism	GO:0005739//mitochondrion;GO:0009507//chloroplast;GO:0009579//thylakoid;GO:0016020//membrane	GO:0004601//peroxidase activity;GO:0020037//heme binding	GO:0006979//response to oxidative stress;GO:0055114//oxidation-reduction process
GRMZM2G120574	5.86696	--	--	--	--	--	-	-	GO:0004672//protein kinase activity;GO:0004674//protein serine/threonine kinase activity;GO:0005515//protein binding;GO:0005524//ATP binding;GO:0016772//transferase activity, transferring phosphorus-containing groups	GO:0006468//protein phosphorylation
GRMZM2G120833	--	--	-0.616818	--	--	--	-	-	GO:0030170//pyridoxal phosphate binding	GO:0006520//cellular amino acid metabolic process
GRMZM2G121096	--	1.03038	--	--	--	Uncharacterized protein [Source:UniProtKB/TrEMBL;Acc:K7TH69]	-	-	GO:0005515//protein binding	GO:0045892//negative regulation of transcription, DNA-dependent
GRMZM2G121143	--	-4.7728	--	--	--	Putative RING zinc finger domain superfamily protein [Source:UniProtKB/TrEMBL;Acc:K7VH86]	-	-	GO:0005515//protein binding;GO:0008270//zinc ion binding;GO:0046872//metal ion binding	-
GRMZM2G121160	--	8.72545	--	--	--	--	-	-	-	-
GRMZM2G121223	--	2.58501	--	--	--	Uncharacterized protein [Source:UniProtKB/TrEMBL;Acc:B4G219]	-	-	GO:0008289//lipid binding	-
GRMZM2G121256	--	7.94753	--	--	--	Uncharacterized protein [Source:UniProtKB/TrEMBL;Acc:C4IYA0]	-	-	-	-
GRMZM2G121418	--	5.73714	--	--	--	Uncharacterized protein [Source:UniProtKB/TrEMBL;Acc:K7VCN8]	-	-	-	-
GRMZM2G121543	2.0089	--	--	--	RAD51A	DNA repair protein RAD51 homolog A [Source:UniProtKB/Swiss-Prot;Acc:Q67EU8]	ko03440//Homologous recombination	GO:0005634//nucleus	GO:0000166//nucleotide binding;GO:0003677//DNA binding;GO:0003684//damaged DNA binding;GO:0005524//ATP binding;GO:0008094//DNA-dependent ATPase activity;GO:0017111//nucleoside-triphosphatase activity	GO:0006259//DNA metabolic process;GO:0006281//DNA repair;GO:0006302//double-strand break repair;GO:0006310//DNA recombination;GO:0006974//response to DNA damage stimulus;GO:0010332//response to gamma radiation
GRMZM2G121546	--	-6.93921	--	--	--	Uncharacterized protein [Source:UniProtKB/TrEMBL;Acc:B4FX81]	ko01100//Metabolic pathways;ko01110//Biosynthesis of secondary metabolites;ko00400//Phenylalanine, tyrosine and tryptophan biosynthesis	GO:0009507//chloroplast;GO:0009536//plastid;GO:0009570//chloroplast stroma	GO:0004664//prephenate dehydratase activity;GO:0016597//amino acid binding;GO:0016829//lyase activity;GO:0047769//arogenate dehydratase activity	GO:0008152//metabolic process;GO:0008652//cellular amino acid biosynthetic process;GO:0009073//aromatic amino acid family biosynthetic process;GO:0009094//L-phenylalanine biosynthetic process;GO:0010048//vernalization response;GO:0043481//anthocyanin accumulation in tissues in response to UV light;GO:0048440//carpel development
GRMZM2G121928	--	-5.12437	--	--	--	Uncharacterized protein [Source:UniProtKB/TrEMBL;Acc:K7U303]	-	-	-	-
GRMZM2G121948	1.50242	--	--	--	--	Uncharacterized protein [Source:UniProtKB/TrEMBL;Acc:B4FF26]	-	GO:0005771//multivesicular body;GO:0016020//membrane;GO:0030904//retromer complex	-	GO:0007034//vacuolar transport
GRMZM2G122223	-1.23825	--	--	--	--	Uncharacterized protein [Source:UniProtKB/TrEMBL;Acc:C0PB95]	-	-	GO:0005515//protein binding;GO:0008270//zinc ion binding;GO:0046872//metal ion binding	-
GRMZM2G122230	--	7.14426	--	--	--	Uncharacterized protein [Source:UniProtKB/TrEMBL;Acc:B4FMP9]	-	-	GO:0004857//enzyme inhibitor activity;GO:0030599//pectinesterase activity	GO:0043086//negative regulation of catalytic activity
GRMZM2G122418	-6.97705	--	--	--	--	--	-	-	-	-
GRMZM2G122584	--	--	-0.723594	--	--	--	-	GO:0009507//chloroplast;GO:0009570//chloroplast stroma	-	GO:0008150//biological_process
GRMZM2G122670	--	7.67775	--	--	--	--	-	-	-	-
GRMZM2G122687	11.097	3.66545	--	--	--	Nodulin-like protein [Source:UniProtKB/TrEMBL;Acc:K7VUU6]	-	GO:0016020//membrane	-	-
GRMZM2G122712	--	-1.8464	--	--	--	Uncharacterized protein [Source:UniProtKB/TrEMBL;Acc:K7V4E8]	-	GO:0016020//membrane	GO:0005215//transporter activity	GO:0006810//transport
GRMZM2G122846	--	1.23852	--	--	--	Putative bZIP transcription factor superfamily protein [Source:UniProtKB/TrEMBL;Acc:K7U0H2]	-	-	GO:0003700//sequence-specific DNA binding transcription factor activity;GO:0043565//sequence-specific DNA binding	GO:0006355//regulation of transcription, DNA-dependent
GRMZM2G122873	6.30359	--	--	--	--	Putative leucine-rich repeat protein kinase family protein [Source:UniProtKB/TrEMBL;Acc:K7TUP8]	-	-	GO:0004672//protein kinase activity;GO:0005515//protein binding;GO:0005524//ATP binding;GO:0016301//kinase activity;GO:0016772//transferase activity, transferring phosphorus-containing groups	GO:0006468//protein phosphorylation;GO:0016310//phosphorylation
GRMZM2G122979	--	6.57129	--	--	--	Uncharacterized protein [Source:UniProtKB/TrEMBL;Acc:K7TXW5]	-	-	-	-
GRMZM2G123365	--	-7.53278	--	--	--	Uncharacterized protein [Source:UniProtKB/TrEMBL;Acc:K7UYN1]	-	-	GO:0016787//hydrolase activity;GO:0016788//hydrolase activity, acting on ester bonds	GO:0006629//lipid metabolic process
GRMZM2G123446	--	--	--	0.711022	--	Putative cytochrome P450 superfamily protein [Source:UniProtKB/TrEMBL;Acc:K7UZ24]	-	-	GO:0004497//monooxygenase activity;GO:0005506//iron ion binding;GO:0009055//electron carrier activity;GO:0016491//oxidoreductase activity;GO:0016705//oxidoreductase activity, acting on paired donors, with incorporation or reduction of molecular oxygen;GO:0020037//heme binding;GO:0046872//metal ion binding	GO:0055114//oxidation-reduction process
GRMZM2G123776	6.17859	--	--	--	--	Uncharacterized protein [Source:UniProtKB/TrEMBL;Acc:B4FAT2]	-	-	-	GO:0009860//pollen tube growth;GO:0010183//pollen tube guidance;GO:0046686//response to cadmium ion
GRMZM2G123866	6.98361	--	--	--	--	--	-	GO:0005622//intracellular	-	GO:0007165//signal transduction
GRMZM2G124290	--	9.05181	--	--	--	--	-	-	-	-
GRMZM2G124339	-2.1897	--	--	--	--	--	-	-	-	-
GRMZM2G124353	-4.05346	-1.05555	--	--	--	--	-	GO:0005739//mitochondrion;GO:0005774//vacuolar membrane;GO:0016020//membrane	GO:0003824//catalytic activity;GO:0008270//zinc ion binding;GO:0008453//alanine-glyoxylate transaminase activity;GO:0008483//transaminase activity;GO:0016740//transferase activity;GO:0030170//pyridoxal phosphate binding	GO:0008152//metabolic process;GO:0009853//photorespiration;GO:0019544//arginine catabolic process to glutamate
GRMZM2G124409	6.70091	--	--	--	--	Transcriptional regulatory protein algP [Source:UniProtKB/TrEMBL;Acc:K7VD91]	-	-	-	-
GRMZM2G124495	--	-4.21072	--	--	--	Putative MYB DNA-binding domain superfamily protein; Transfactor; Uncharacterized protein [Source:UniProtKB/TrEMBL;Acc:B6SXM1]	-	-	GO:0003677//DNA binding;GO:0003682//chromatin binding	-
GRMZM2G124567	--	-2.80352	--	--	--	DNA binding protein; Putative HLH DNA-binding domain superfamily protein; Uncharacterized protein [Source:UniProtKB/TrEMBL;Acc:B4FHQ5]	-	-	GO:0003677//DNA binding	-
GRMZM2G124918	--	-1.20761	--	--	--	Uncharacterized protein [Source:UniProtKB/TrEMBL;Acc:C4J9F8]	-	GO:0005886//plasma membrane;GO:0016020//membrane;GO:0016021//integral to membrane	-	GO:0015031//protein transport
GRMZM2G125081	6.89419	--	--	--	--	Putative leucine-rich repeat protein kinase family protein [Source:UniProtKB/TrEMBL;Acc:K7U9S5]	-	-	GO:0004672//protein kinase activity;GO:0005515//protein binding;GO:0005524//ATP binding;GO:0016301//kinase activity;GO:0016772//transferase activity, transferring phosphorus-containing groups	GO:0006468//protein phosphorylation;GO:0016310//phosphorylation
GRMZM2G125162	--	7.39349	--	--	--	Uncharacterized protein [Source:UniProtKB/TrEMBL;Acc:K7UCB8]	-	-	GO:0005515//protein binding	-
GRMZM2G125196	9.68946	--	--	--	--	Uncharacterized protein [Source:UniProtKB/TrEMBL;Acc:C0PGX3]	-	-	GO:0000166//nucleotide binding;GO:0008270//zinc ion binding;GO:0016491//oxidoreductase activity	GO:0055114//oxidation-reduction process
GRMZM2G125356	--	5.42968	--	--	--	Pectinesterase [Source:UniProtKB/TrEMBL;Acc:B4FCY2]	-	GO:0005618//cell wall	GO:0004857//enzyme inhibitor activity;GO:0016787//hydrolase activity;GO:0030599//pectinesterase activity;GO:0045330	GO:0042545//cell wall modification;GO:0043086//negative regulation of catalytic activity
GRMZM2G125476	--	-6.89127	--	--	--	Uncharacterized protein [Source:UniProtKB/TrEMBL;Acc:K7U3N5]	-	-	-	-
GRMZM2G125557	-1.10092	--	--	--	--	Uncharacterized protein [Source:UniProtKB/TrEMBL;Acc:B4FBK9]	-	-	-	-
GRMZM2G125648	-7.81067	--	--	--	--	HMG type nucleosome/chromatin assembly factor DNucleasome/chromatin assembly factor D protein NFD106; HMG1/2-like protein; Uncharacterized protein [Source:UniProtKB/TrEMBL;Acc:B6T1S6]	-	GO:0005634//nucleus	GO:0003677//DNA binding;GO:0003700//sequence-specific DNA binding transcription factor activity	GO:0006261//DNA-dependent DNA replication;GO:0006355//regulation of transcription, DNA-dependent
GRMZM2G125704	--	2.50041	--	--	--	G2-like transcription factor [Source:UniProtKB/TrEMBL;Acc:K4JCD3]	-	-	GO:0003677//DNA binding;GO:0003682//chromatin binding;GO:0016301//kinase activity	GO:0016310//phosphorylation
GRMZM2G125731	--	1.79174	--	--	--	Uncharacterized protein [Source:UniProtKB/TrEMBL;Acc:B4FQX2]	-	-	-	-
GRMZM2G125838	--	5.60356	--	--	--	Calcineurin subunit B [Source:UniProtKB/TrEMBL;Acc:B6U4N5]	-	GO:0005773//vacuole	GO:0005509//calcium ion binding	GO:0030048//actin filament-based movement;GO:0051645//Golgi localization;GO:0051646//mitochondrion localization;GO:0060151//peroxisome localization
GRMZM2G126010	1.18012	--	--	--	ACT1	Actin-1 [Source:UniProtKB/Swiss-Prot;Acc:P02582]	-	GO:0005737//cytoplasm;GO:0005856//cytoskeleton	GO:0000166//nucleotide binding;GO:0005524//ATP binding	-
GRMZM2G126057	-9.18012	-7.45679	--	--	--	Uncharacterized protein [Source:UniProtKB/TrEMBL;Acc:K7UX05]	-	-	-	-
GRMZM2G126196	8.70135	10.0834	--	--	--	Uncharacterized protein [Source:UniProtKB/TrEMBL;Acc:K7UH66]	-	GO:0005576//extracellular region;GO:0016020//membrane	-	GO:0009664//plant-type cell wall organization
GRMZM2G126239	--	4.32058	--	--	--	Homeobox-leucine zipper protein ATHB-4 [Source:UniProtKB/TrEMBL;Acc:B6TMH5]	-	GO:0005634//nucleus	GO:0003677//DNA binding;GO:0003700//sequence-specific DNA binding transcription factor activity;GO:0043565//sequence-specific DNA binding	GO:0006351//transcription, DNA-dependent;GO:0006355//regulation of transcription, DNA-dependent
GRMZM2G126260	--	1.22926	--	--	--	Putative auxin efflux carrier PIN10a; Uncharacterized protein [Source:UniProtKB/TrEMBL;Acc:C0PGY4]	-	GO:0000323//lytic vacuole;GO:0005886//plasma membrane;GO:0009925//basal plasma membrane;GO:0016021//integral to membrane	GO:0010329//auxin efflux transmembrane transporter activity	GO:0009723//response to ethylene stimulus;GO:0009733//response to auxin stimulus;GO:0009958//positive gravitropism;GO:0010315//auxin efflux;GO:0055085//transmembrane transport
GRMZM2G126601	1.7191	--	--	--	--	Uncharacterized protein [Source:UniProtKB/TrEMBL;Acc:B4G0C9]	-	GO:0005774//vacuolar membrane;GO:0016020//membrane;GO:0016021//integral to membrane	GO:0015491//cation:cation antiporter activity	GO:0006826//iron ion transport;GO:0006829//zinc ion transport;GO:0015693//magnesium ion transport;GO:0055085//transmembrane transport
GRMZM2G126691	1.12036	--	--	--	--	Uncharacterized protein [Source:UniProtKB/TrEMBL;Acc:C0PFY8]	-	-	GO:0003723//RNA binding	GO:0006396//RNA processing
GRMZM2G126763	9.0548	--	--	--	--	Uncharacterized protein [Source:UniProtKB/TrEMBL;Acc:K7W305]	-	-	GO:0004364//glutathione transferase activity;GO:0005515//protein binding;GO:0016740//transferase activity	-
GRMZM2G126900	--	-4.61084	--	--	--	Uncharacterized protein [Source:UniProtKB/TrEMBL;Acc:B4FA10]	-	GO:0005737//cytoplasm	GO:0005506//iron ion binding;GO:0050113//inositol oxygenase activity	GO:0006949//syncytium formation;GO:0019310//inositol catabolic process;GO:0019853//L-ascorbic acid biosynthetic process;GO:0055114//oxidation-reduction process
GRMZM2G126972	9.34832	--	--	--	--	Uncharacterized protein [Source:UniProtKB/TrEMBL;Acc:B4FDS8]	-	-	-	-
GRMZM2G127121	--	4.09128	--	--	--	ZCN16 [Source:UniProtKB/TrEMBL;Acc:A8WES7]	-	-	-	-
GRMZM2G127134	--	-1.30105	--	--	--	--	-	GO:0016020//membrane	GO:0005215//transporter activity	GO:0006810//transport
GRMZM2G127294	--	-2.33254	--	--	--	Uncharacterized protein [Source:UniProtKB/TrEMBL;Acc:K7UHF9]	-	GO:0016020//membrane;GO:0016021//integral to membrane	-	-
GRMZM2G127386	--	1.39365	--	--	--	Nitrilase-associated protein [Source:UniProtKB/TrEMBL;Acc:B6SPJ4]	-	-	-	-
GRMZM2G127720	--	9.73214	--	--	--	Uncharacterized protein [Source:UniProtKB/TrEMBL;Acc:K7UZM7]	-	-	-	-
GRMZM2G127798	--	--	--	-0.666505	--	6-phosphogluconate dehydrogenase, decarboxylating [Source:UniProtKB/TrEMBL;Acc:B4FSV6]	-	GO:0005777//peroxisome	GO:0000166//nucleotide binding;GO:0004616//phosphogluconate dehydrogenase (decarboxylating) activity;GO:0016491//oxidoreductase activity;GO:0016616//oxidoreductase activity, acting on the CH-OH group of donors, NAD or NADP as acceptor;GO:0050661//NADP binding;GO:0050662//coenzyme binding	GO:0006098//pentose-phosphate shunt;GO:0009651//response to salt stress;GO:0055114//oxidation-reduction process
GRMZM2G127948	--	--	--	0.884578	--	Caffeoyl-CoA O-methyltransferase 1 [Source:UniProtKB/Swiss-Prot;Acc:Q9XGD6]	ko01100//Metabolic pathways;ko01110//Biosynthesis of secondary metabolites;ko00940//Phenylpropanoid biosynthesis;ko00360//Phenylalanine metabolism;ko00941//Flavonoid biosynthesis;ko00945//Stilbenoid, diarylheptanoid and gingerol biosynthesis	-	GO:0008168//methyltransferase activity;GO:0008171//O-methyltransferase activity;GO:0016740//transferase activity;GO:0042409//caffeoyl-CoA O-methyltransferase activity;GO:0046872//metal ion binding	GO:0009699//phenylpropanoid biosynthetic process;GO:0009805//coumarin biosynthetic process;GO:0009809//lignin biosynthetic process;GO:0032259//methylation;GO:0046686//response to cadmium ion
GRMZM2G127999	--	7.83835	--	--	--	--	-	-	-	-
GRMZM2G128256	-1.70188	--	--	--	--	--	-	-	-	-
GRMZM2G128466	--	1.7984	--	--	--	NADPH quinone oxidoreductase 2; Uncharacterized protein [Source:UniProtKB/TrEMBL;Acc:B4FWN1]	-	GO:0005886//plasma membrane;GO:0009507//chloroplast;GO:0009570//chloroplast stroma	GO:0016491//oxidoreductase activity	GO:0009651//response to salt stress;GO:0042742//defense response to bacterium
GRMZM2G128515	1.26011	--	--	--	--	Uncharacterized protein [Source:UniProtKB/TrEMBL;Acc:K7VE49]	-	-	-	-
GRMZM2G128564	1.99818	--	--	--	--	Uncharacterized protein [Source:UniProtKB/TrEMBL;Acc:B4FPA3]	-	-	GO:0016740//transferase activity;GO:0016747//transferase activity, transferring acyl groups other than amino-acyl groups	-
GRMZM2G128832	--	-12.283	--	--	--	Putative uncharacterized protein [Source:UniProtKB/TrEMBL;Acc:B6TRJ1]	-	-	-	-
GRMZM2G128934	--	--	--	0.680182	--	Uncharacterized protein [Source:UniProtKB/TrEMBL;Acc:K7TNC7]	-	-	-	-
GRMZM2G128935	--	--	-0.716896	--	--	Chloroplastic quinone-oxidoreductase [Source:UniProtKB/TrEMBL;Acc:B6SZC2]	-	GO:0005773//vacuole;GO:0005886//plasma membrane;GO:0009507//chloroplast;GO:0009535//chloroplast thylakoid membrane	GO:0000166//nucleotide binding;GO:0008270//zinc ion binding;GO:0016491//oxidoreductase activity	GO:0055114//oxidation-reduction process
GRMZM2G129450	--	2.67034	--	--	--	--	-	-	-	-
GRMZM2G129540	--	-1.32246	--	--	--	Transposon protein [Source:UniProtKB/TrEMBL;Acc:B6TIY2]	-	GO:0005829//cytosol	GO:0004067//asparaginase activity;GO:0008233//peptidase activity;GO:0008798//beta-aspartyl-peptidase activity;GO:0016787//hydrolase activity	GO:0006508//proteolysis
GRMZM2G129674	--	5.84949	--	--	--	Uncharacterized protein [Source:UniProtKB/TrEMBL;Acc:B4FIY3]	-	GO:0005634//nucleus	GO:0003677//DNA binding;GO:0003700//sequence-specific DNA binding transcription factor activity	GO:0006351//transcription, DNA-dependent;GO:0006355//regulation of transcription, DNA-dependent
GRMZM2G129860	--	3.55041	--	--	--	Cytochrome P450 monooxygenase CYP72A5; Uncharacterized protein [Source:UniProtKB/TrEMBL;Acc:Q8LGM8]	-	GO:0005783//endoplasmic reticulum	GO:0004497//monooxygenase activity;GO:0005506//iron ion binding;GO:0009055//electron carrier activity;GO:0016491//oxidoreductase activity;GO:0016705//oxidoreductase activity, acting on paired donors, with incorporation or reduction of molecular oxygen;GO:0020037//heme binding;GO:0046872//metal ion binding	GO:0055114//oxidation-reduction process
GRMZM2G130053	--	3.69778	--	--	--	Cysteine protease 1 [Source:UniProtKB/TrEMBL;Acc:B6TYT3]	-	-	GO:0008233//peptidase activity;GO:0008234//cysteine-type peptidase activity;GO:0016787//hydrolase activity	GO:0006508//proteolysis
GRMZM2G130131	1.80779	--	--	--	--	--	-	-	-	-
GRMZM2G130454	2.89451	--	--	--	--	Uncharacterized protein [Source:UniProtKB/TrEMBL;Acc:B4FBE2]	-	-	-	-
GRMZM2G130505	--	1.0941	--	--	--	BTB/POZ domain containing protein; Uncharacterized protein [Source:UniProtKB/TrEMBL;Acc:B6TM43]	-	-	GO:0005515//protein binding	GO:0008150//biological_process;GO:0016567//protein ubiquitination
GRMZM2G130555	-6.68552	--	--	--	--	--	-	-	-	-
GRMZM2G130686	-6.37611	--	--	--	--	--	-	-	GO:0004553//hydrolase activity, hydrolyzing O-glycosyl compounds	GO:0005975//carbohydrate metabolic process
GRMZM2G130739	3.31008	--	--	--	--	Uncharacterized protein [Source:UniProtKB/TrEMBL;Acc:B4FFD6]	-	-	-	-
GRMZM2G130950	-6.56984	--	--	--	--	--	-	-	GO:0005515//protein binding	-
GRMZM2G131118	--	1.37857	--	--	--	Uncharacterized protein [Source:UniProtKB/TrEMBL;Acc:K7UF02]	-	-	-	-
GRMZM2G131177	--	--	--	-0.669054	--	--	-	-	GO:0004252//serine-type endopeptidase activity	GO:0006508//proteolysis
GRMZM2G131421	--	4.8788	--	--	--	Early nodulin 93 [Source:UniProtKB/TrEMBL;Acc:B6SGD1]	-	-	-	-
GRMZM2G131638	2.52305	--	--	--	--	--	-	-	GO:0005515//protein binding	-
GRMZM2G131888	--	9.03991	--	--	--	Uncharacterized protein [Source:UniProtKB/TrEMBL;Acc:K7VQY6]	-	-	-	-
GRMZM2G131937	8.20519	--	--	--	--	--	-	-	GO:0003677//DNA binding;GO:0003682//chromatin binding	-
GRMZM2G132101	-1.17545	--	--	--	--	Putative uncharacterized protein [Source:UniProtKB/TrEMBL;Acc:B6SX21]	-	-	-	GO:0008150//biological_process
GRMZM2G132169	4.16598	--	--	--	--	Uncharacterized protein [Source:UniProtKB/TrEMBL;Acc:C0P4F2]	-	GO:0048046//apoplast	GO:0005507//copper ion binding;GO:0016491//oxidoreductase activity;GO:0046872//metal ion binding;GO:0052716//hydroquinone:oxygen oxidoreductase activity	GO:0046274//lignin catabolic process;GO:0046688//response to copper ion;GO:0055114//oxidation-reduction process
GRMZM2G132251	5.40658	--	--	--	--	Uncharacterized protein [Source:UniProtKB/TrEMBL;Acc:B7ZYP8]	-	-	-	-
GRMZM2G132303	--	-2.27592	--	--	--	Uncharacterized protein [Source:UniProtKB/TrEMBL;Acc:K7W3W1]	-	-	GO:0003824//catalytic activity	GO:0006281//DNA repair
GRMZM2G132693	--	3.53288	--	--	--	--	-	-	-	-
GRMZM2G132811	--	-2.0584	0.679072	--	--	Putative peptidyl-prolyl cis-trans isomerase family protein [Source:UniProtKB/TrEMBL;Acc:K7V9L0]	-	-	GO:0003755//peptidyl-prolyl cis-trans isomerase activity;GO:0016853//isomerase activity	GO:0000413//protein peptidyl-prolyl isomerization;GO:0006457//protein folding
GRMZM2G132880	-8.45133	--	--	--	--	RCN1-Corn Centroradialis/TFL1-like protein; RCN1-Corn Centroradialis/TFL1-like proteinZCN6; ZCN6 [Source:UniProtKB/TrEMBL;Acc:A9LLY0]	-	GO:0005737//cytoplasm;GO:0005773//vacuole;GO:0005886//plasma membrane;GO:0031982//vesicle	GO:0008429//phosphatidylethanolamine binding	GO:0006623//protein targeting to vacuole;GO:0009744//response to sucrose stimulus;GO:0009910//negative regulation of flower development;GO:0010229//inflorescence development;GO:0048510//regulation of timing of transition from vegetative to reproductive phase;GO:0090344//negative regulation of cell aging
GRMZM2G132995	--	-2.26043	--	--	--	Putative MATE efflux family protein [Source:UniProtKB/TrEMBL;Acc:K7UMM4]	-	GO:0005886//plasma membrane;GO:0016020//membrane	GO:0015238//drug transmembrane transporter activity;GO:0015297//antiporter activity	GO:0006855//drug transmembrane transport;GO:0009624//response to nematode;GO:0055085//transmembrane transport
GRMZM2G133012	--	--	--	-0.607879	--	Uncharacterized protein [Source:UniProtKB/TrEMBL;Acc:B4FL07]	-	GO:0005739//mitochondrion;GO:0009507//chloroplast;GO:0009536//plastid;GO:0009706//chloroplast inner membrane;GO:0009941//chloroplast envelope;GO:0016020//membrane	-	GO:0048366//leaf development
GRMZM2G133173	--	--	-0.735617	--	--	Uncharacterized protein [Source:UniProtKB/TrEMBL;Acc:B4FXY5]	ko01100//Metabolic pathways;ko04141//Protein processing in endoplasmic reticulum;ko00510//N-Glycan biosynthesis	GO:0005739//mitochondrion;GO:0005783//endoplasmic reticulum;GO:0005789//endoplasmic reticulum membrane;GO:0005886//plasma membrane;GO:0008250//oligosaccharyltransferase complex;GO:0009505//plant-type cell wall;GO:0016020//membrane;GO:0016021//integral to membrane	GO:0004579//dolichyl-diphosphooligosaccharide-protein glycotransferase activity	GO:0006487//protein N-linked glycosylation;GO:0009409//response to cold;GO:0018279//protein N-linked glycosylation via asparagine
GRMZM2G133394	-5.87473	--	--	--	--	Uncharacterized protein [Source:UniProtKB/TrEMBL;Acc:C0P522]	-	GO:0048046//apoplast	GO:0004190//aspartic-type endopeptidase activity;GO:0008233//peptidase activity;GO:0016787//hydrolase activity	GO:0006508//proteolysis
GRMZM2G133413	--	3.13252	--	--	--	Uncharacterized protein [Source:UniProtKB/TrEMBL;Acc:B8A1Q3]	-	GO:0005634//nucleus	-	-
GRMZM2G133555	-5.18346	--	--	--	--	Uncharacterized protein [Source:UniProtKB/TrEMBL;Acc:B4FXU6]	-	-	GO:0005515//protein binding	-
GRMZM2G133752	--	2.03094	--	--	--	--	-	-	-	-
GRMZM2G134054	--	5.54473	--	--	--	Uncharacterized protein [Source:UniProtKB/TrEMBL;Acc:B4FRV6]	-	-	GO:0003993//acid phosphatase activity;GO:0016787//hydrolase activity;GO:0046872//metal ion binding	GO:0009845//seed germination;GO:0009846//pollen germination
GRMZM2G134066	--	8.41572	--	--	--	Uncharacterized protein [Source:UniProtKB/TrEMBL;Acc:K7UHC9]	-	-	GO:0005515//protein binding	-
GRMZM2G134182	--	-6.14172	--	--	--	Uncharacterized protein [Source:UniProtKB/TrEMBL;Acc:B4FV63]	-	GO:0005622//intracellular;GO:0009507//chloroplast;GO:0009535//chloroplast thylakoid membrane	-	GO:0006810//transport;GO:0015996//chlorophyll catabolic process
GRMZM2G134194	--	11.5131	--	--	--	--	-	-	GO:0005509//calcium ion binding	-
GRMZM2G134797	--	1.72661	--	1.29277	--	Uncharacterized protein [Source:UniProtKB/TrEMBL;Acc:C0HHC4]	ko01100//Metabolic pathways;ko01110//Biosynthesis of secondary metabolites;ko00230//Purine metabolism;ko00240//Pyrimidine metabolism	GO:0005773//vacuole;GO:0005777//peroxisome;GO:0005886//plasma membrane;GO:0009507//chloroplast;GO:0048046//apoplast	GO:0000166//nucleotide binding;GO:0004550//nucleoside diphosphate kinase activity;GO:0005524//ATP binding;GO:0016301//kinase activity;GO:0016740//transferase activity;GO:0046872//metal ion binding	GO:0006165//nucleoside diphosphate phosphorylation;GO:0006183//GTP biosynthetic process;GO:0006228//UTP biosynthetic process;GO:0006241//CTP biosynthetic process;GO:0009117//nucleotide metabolic process;GO:0009651//response to salt stress;GO:0016310//phosphorylation;GO:0046686//response to cadmium ion
GRMZM2G134941	-2.88312	--	--	--	--	FPF1 [Source:UniProtKB/TrEMBL;Acc:K7VP08]	-	-	-	GO:0009739//response to gibberellin stimulus;GO:0009911//positive regulation of flower development
GRMZM2G135044	--	3.54319	--	--	--	Uncharacterized protein [Source:UniProtKB/TrEMBL;Acc:K7V7X0]	-	GO:0016020//membrane;GO:0016021//integral to membrane	-	-
GRMZM2G135073	-5.87423	--	--	--	--	Uncharacterized protein [Source:UniProtKB/TrEMBL;Acc:K7U1I5]	-	-	GO:0000166//nucleotide binding;GO:0004672//protein kinase activity;GO:0005524//ATP binding;GO:0016301//kinase activity;GO:0016772//transferase activity, transferring phosphorus-containing groups	GO:0006468//protein phosphorylation;GO:0016310//phosphorylation
GRMZM2G135228	--	-6.52532	--	--	--	Uncharacterized protein [Source:UniProtKB/TrEMBL;Acc:B4FBW0]	-	-	-	-
GRMZM2G135314	1.35854	--	--	--	--	--	-	-	-	-
GRMZM2G135378	7.64094	--	--	--	--	Serine/threonine-protein kinase [Source:UniProtKB/TrEMBL;Acc:K7TKD2]	-	-	GO:0000166//nucleotide binding;GO:0004672//protein kinase activity;GO:0004674//protein serine/threonine kinase activity;GO:0005524//ATP binding;GO:0016301//kinase activity;GO:0016740//transferase activity;GO:0016772//transferase activity, transferring phosphorus-containing groups	GO:0006468//protein phosphorylation;GO:0016310//phosphorylation;GO:0048544//recognition of pollen
GRMZM2G135513	--	8.77248	--	--	--	--	-	-	GO:0005515//protein binding;GO:0008270//zinc ion binding	-
GRMZM2G135530	8.05851	--	--	--	--	Uncharacterized protein [Source:UniProtKB/TrEMBL;Acc:B6TSI5]	-	-	-	-
GRMZM2G135586	--	3.50992	--	1.33857	--	Uncharacterized protein [Source:UniProtKB/TrEMBL;Acc:C0PMP2]	-	-	GO:0008531//riboflavin kinase activity;GO:0008967//phosphoglycolate phosphatase activity;GO:0016787//hydrolase activity	GO:0008152//metabolic process;GO:0009231//riboflavin biosynthetic process
GRMZM2G135664	--	8.175	--	--	--	Putative uncharacterized protein [Source:UniProtKB/TrEMBL;Acc:B6U0M3]	-	-	-	-
GRMZM2G135739	--	--	--	-0.777323	--	Uncharacterized protein [Source:UniProtKB/TrEMBL;Acc:C0PHL2]	-	GO:0005634//nucleus;GO:0005773//vacuole;GO:0005886//plasma membrane;GO:0016020//membrane;GO:0016021//integral to membrane	GO:0005215//transporter activity;GO:0008506//sucrose:hydrogen symporter activity;GO:0015145//monosaccharide transmembrane transporter activity;GO:0022857//transmembrane transporter activity;GO:0022891//substrate-specific transmembrane transporter activity	GO:0006810//transport;GO:0008643//carbohydrate transport;GO:0009624//response to nematode;GO:0015749//monosaccharide transport;GO:0055085//transmembrane transport
GRMZM2G135746	-5.92057	--	--	--	--	Uncharacterized protein [Source:UniProtKB/TrEMBL;Acc:B4FPU0]	-	GO:0005886//plasma membrane;GO:0009507//chloroplast	GO:0005274//allantoin uptake transmembrane transporter activity;GO:0015210//uracil transmembrane transporter activity;GO:0015505//uracil:cation symporter activity;GO:0042907//xanthine transmembrane transporter activity	GO:0015720//allantoin transport;GO:0015857//uracil transport;GO:0042906//xanthine transport
GRMZM2G135808	1.49868	--	--	--	--	Uncharacterized protein [Source:UniProtKB/TrEMBL;Acc:C0PF64]	-	-	GO:0004674//protein serine/threonine kinase activity;GO:0005515//protein binding	GO:0046777//protein autophosphorylation
GRMZM2G135839	--	3.88696	--	--	--	--	-	-	GO:0016787//hydrolase activity	-
GRMZM2G135960	9.31	--	--	--	--	Uncharacterized protein [Source:UniProtKB/TrEMBL;Acc:C4J5C1]	-	-	-	-
GRMZM2G136032	--	--	--	-1.75966	PIP1-6	Aquaporin PIP1-6 [Source:UniProtKB/Swiss-Prot;Acc:Q9ATN0]	-	GO:0005739//mitochondrion;GO:0005773//vacuole;GO:0005886//plasma membrane;GO:0009507//chloroplast;GO:0009941//chloroplast envelope;GO:0016020//membrane;GO:0016021//integral to membrane;GO:0046658//anchored to plasma membrane	GO:0005215//transporter activity	GO:0006810//transport;GO:0006833//water transport;GO:0009414//response to water deprivation;GO:0009651//response to salt stress
GRMZM2G136081	--	2.70262	--	--	--	Plant-specific domain TIGR01615 family protein [Source:UniProtKB/TrEMBL;Acc:B6TU09]	-	-	-	-
GRMZM2G136100	--	-8.13134	--	--	--	Uncharacterized protein [Source:UniProtKB/TrEMBL;Acc:C4IZS3]	-	-	-	-
GRMZM2G136283	--	--	-1.24486	--	--	Uncharacterized protein [Source:UniProtKB/TrEMBL;Acc:C0PH60]	ko01100//Metabolic pathways;ko00230//Purine metabolism	GO:0005829//cytosol	GO:0003922//GMP synthase (glutamine-hydrolyzing) activity;GO:0004066//asparagine synthase (glutamine-hydrolyzing) activity;GO:0005524//ATP binding;GO:0016462//pyrophosphatase activity;GO:0016740//transferase activity	GO:0001510//RNA methylation;GO:0006164//purine nucleotide biosynthetic process;GO:0006177//GMP biosynthetic process;GO:0006529//asparagine biosynthetic process;GO:0006541//glutamine metabolic process;GO:0006606//protein import into nucleus;GO:0009220//pyrimidine ribonucleotide biosynthetic process
GRMZM2G136313	--	7.12487	--	--	--	--	-	-	GO:0004842//ubiquitin-protein ligase activity;GO:0005488//binding;GO:0005515//protein binding	GO:0016567//protein ubiquitination
GRMZM2G136400	--	8.4439	--	--	--	Putative CBL-interacting protein kinase family protein [Source:UniProtKB/TrEMBL;Acc:K7VCH4]	-	-	GO:0000166//nucleotide binding;GO:0004672//protein kinase activity;GO:0004674//protein serine/threonine kinase activity;GO:0005524//ATP binding;GO:0016301//kinase activity;GO:0016740//transferase activity;GO:0016772//transferase activity, transferring phosphorus-containing groups	GO:0006468//protein phosphorylation;GO:0007165//signal transduction;GO:0016310//phosphorylation
GRMZM2G136559	--	--	-0.766844	--	--	50S ribosomal protein L35 [Source:UniProtKB/TrEMBL;Acc:Q84K87]	-	GO:0005622//intracellular;GO:0005840//ribosome;GO:0009507//chloroplast;GO:0030529//ribonucleoprotein complex	GO:0003735//structural constituent of ribosome	GO:0006412//translation
GRMZM2G136687	--	8.1901	--	--	--	--	-	-	-	-
GRMZM2G136838	1.34075	--	--	--	--	Kinesin heavy chain [Source:UniProtKB/TrEMBL;Acc:K7VBT1]	-	GO:0005634//nucleus;GO:0005737//cytoplasm;GO:0005856//cytoskeleton;GO:0005871//kinesin complex;GO:0005874//microtubule;GO:0005875//microtubule associated complex;GO:0009524//phragmoplast	GO:0000166//nucleotide binding;GO:0003777//microtubule motor activity;GO:0005524//ATP binding;GO:0008017//microtubule binding	GO:0000226//microtubule cytoskeleton organization;GO:0000910//cytokinesis;GO:0000911//cytokinesis by cell plate formation;GO:0007018//microtubule-based movement;GO:0007049//cell cycle;GO:0007112//male meiosis cytokinesis;GO:0008283//cell proliferation;GO:0009555//pollen development;GO:0009558//embryo sac cellularization;GO:0010245//radial microtubular system formation;GO:0010583;GO:0016572//histo…
GRMZM2G136926	--	-1.00472	--	--	--	Uncharacterized protein [Source:UniProtKB/TrEMBL;Acc:K7UJI2]	-	-	-	-
GRMZM2G137064	--	2.08539	--	--	--	Uncharacterized protein [Source:UniProtKB/TrEMBL;Acc:B4F8A3]	-	-	GO:0005515//protein binding	-
GRMZM2G137161	--	-6.66863	--	--	--	Amino acid/polyamine transporter II [Source:UniProtKB/TrEMBL;Acc:B6U2N6]	-	GO:0016020//membrane;GO:0016021//integral to membrane	-	-
GRMZM2G137321	--	--	--	-1.20896	--	--	-	-	GO:0005524//ATP binding	-
GRMZM2G137326	-9.70431	--	--	--	--	Uncharacterized protein [Source:UniProtKB/TrEMBL;Acc:K7V4D1]	-	-	-	-
GRMZM2G137341	--	-1.49086	--	--	--	Dehydration-responsive element-binding protein 1A [Source:UniProtKB/TrEMBL;Acc:B6TU97]	-	GO:0005634//nucleus	GO:0003677//DNA binding;GO:0003700//sequence-specific DNA binding transcription factor activity	GO:0006351//transcription, DNA-dependent;GO:0006355//regulation of transcription, DNA-dependent
GRMZM2G137380	--	-2.1632	--	--	--	--	-	-	GO:0005506//iron ion binding;GO:0016705//oxidoreductase activity, acting on paired donors, with incorporation or reduction of molecular oxygen;GO:0020037//heme binding;GO:0046983//protein dimerization activity	GO:0055114//oxidation-reduction process
GRMZM2G137407	--	4.81989	--	--	--	Putative CBL-interacting protein kinase family protein [Source:UniProtKB/TrEMBL;Acc:K7TF91]	-	-	GO:0000166//nucleotide binding;GO:0004672//protein kinase activity;GO:0004674//protein serine/threonine kinase activity;GO:0005524//ATP binding;GO:0016301//kinase activity;GO:0016740//transferase activity;GO:0016772//transferase activity, transferring phosphorus-containing groups	GO:0006468//protein phosphorylation;GO:0007165//signal transduction;GO:0016310//phosphorylation
GRMZM2G137502	-1.81095	--	--	--	--	Uncharacterized protein [Source:UniProtKB/TrEMBL;Acc:B4FDW7]	-	-	GO:0003677//DNA binding;GO:0008270//zinc ion binding	GO:0006355//regulation of transcription, DNA-dependent
GRMZM2G137535	--	--	--	-0.941694	--	Lichenase-2; Putative O-Glycosyl hydrolase superfamily protein [Source:UniProtKB/TrEMBL;Acc:B6T391]	-	GO:0005618//cell wall;GO:0005773//vacuole;GO:0005886//plasma membrane;GO:0048046//apoplast	GO:0003824//catalytic activity;GO:0004553//hydrolase activity, hydrolyzing O-glycosyl compounds;GO:0016787//hydrolase activity;GO:0016798//hydrolase activity, acting on glycosyl bonds	GO:0005975//carbohydrate metabolic process;GO:0008152//metabolic process;GO:0009409//response to cold;GO:0009617//response to bacterium;GO:0009651//response to salt stress;GO:0009817//defense response to fungus, incompatible interaction
GRMZM2G137551	--	8.31878	--	--	--	--	-	-	-	-
GRMZM2G137710	--	1.22938	--	--	--	Uncharacterized protein [Source:UniProtKB/TrEMBL;Acc:K7U3F7]	-	-	GO:0004672//protein kinase activity;GO:0004674//protein serine/threonine kinase activity;GO:0005524//ATP binding;GO:0016772//transferase activity, transferring phosphorus-containing groups	GO:0006468//protein phosphorylation
GRMZM2G137779	--	4.33006	--	--	--	Uncharacterized protein [Source:UniProtKB/TrEMBL;Acc:K7VQ89]	-	GO:0016020//membrane	-	-
GRMZM2G137839	--	1.63723	1.6538	1.01429	--	APx1-Cytosolic Ascorbate Peroxidase; Ascorbate peroxidase [Source:UniProtKB/TrEMBL;Acc:B6U9S6]	ko00480//Glutathione metabolism;ko00053//Ascorbate and aldarate metabolism	GO:0005618//cell wall;GO:0005886//plasma membrane;GO:0009507//chloroplast;GO:0009570//chloroplast stroma	GO:0004601//peroxidase activity;GO:0020037//heme binding	GO:0000302//response to reactive oxygen species;GO:0006979//response to oxidative stress;GO:0009408//response to heat;GO:0009651//response to salt stress;GO:0009793//embryo development ending in seed dormancy;GO:0042744//hydrogen peroxide catabolic process;GO:0046686//response to cadmium ion;GO:0055114//oxidation-reduction process
GRMZM2G137954	--	-2.4711	--	--	--	Uncharacterized protein [Source:UniProtKB/TrEMBL;Acc:B4FX31]	-	GO:0005886//plasma membrane;GO:0009507//chloroplast;GO:0016020//membrane;GO:0016021//integral to membrane	-	GO:0006810//transport;GO:0008643//carbohydrate transport
GRMZM2G137980	--	6.90698	--	--	--	--	-	-	GO:0016758//transferase activity, transferring hexosyl groups	GO:0008152//metabolic process
GRMZM2G138198	--	6.50289	--	--	--	Putative leucine-rich repeat protein kinase family protein; Uncharacterized protein [Source:UniProtKB/TrEMBL;Acc:C4J1A4]	-	-	GO:0004672//protein kinase activity;GO:0005524//ATP binding;GO:0016301//kinase activity;GO:0016772//transferase activity, transferring phosphorus-containing groups	GO:0006468//protein phosphorylation;GO:0016310//phosphorylation
GRMZM2G138600	--	--	--	-0.606557	--	--	-	-	GO:0003824//catalytic activity;GO:0008270//zinc ion binding;GO:0016787//hydrolase activity	-
GRMZM2G138744	--	3.18546	--	--	--	Uncharacterized protein [Source:UniProtKB/TrEMBL;Acc:C0P6Z2]	-	GO:0005618//cell wall	GO:0004061//arylformamidase activity	GO:0009651//response to salt stress;GO:0019441//tryptophan catabolic process to kynurenine
GRMZM2G138997	--	-1.86034	--	--	--	Protein binding protein; Putative RING zinc finger domain superfamily protein isoform 1; Putative RING zinc finger domain superfamily protein isoform 2 [Source:UniProtKB/TrEMBL;Acc:B6TA78]	-	-	GO:0005515//protein binding;GO:0008270//zinc ion binding;GO:0046872//metal ion binding	-
GRMZM2G139041	--	1.17127	--	--	--	Uncharacterized protein [Source:UniProtKB/TrEMBL;Acc:B8A1P6]	ko01100//Metabolic pathways;ko00564//Glycerophospholipid metabolism;ko00562//Inositol phosphate metabolism;ko00565//Ether lipid metabolism	-	GO:0003824//catalytic activity;GO:0016787//hydrolase activity;GO:0016788//hydrolase activity, acting on ester bonds	GO:0008152//metabolic process
GRMZM2G139467	--	2.6838	--	--	--	Uncharacterized protein [Source:UniProtKB/TrEMBL;Acc:B8A110]	-	-	GO:0004497//monooxygenase activity;GO:0005506//iron ion binding;GO:0009055//electron carrier activity;GO:0016491//oxidoreductase activity;GO:0016705//oxidoreductase activity, acting on paired donors, with incorporation or reduction of molecular oxygen;GO:0020037//heme binding;GO:0046872//metal ion binding	GO:0055114//oxidation-reduction process
GRMZM2G139565	-1.03545	--	--	--	--	Uncharacterized protein [Source:UniProtKB/TrEMBL;Acc:K7UWB7]	-	GO:0005886//plasma membrane;GO:0016020//membrane	GO:0019210//kinase inhibitor activity	GO:0006629//lipid metabolic process;GO:0009741//response to brassinosteroid stimulus;GO:0009742//brassinosteroid mediated signaling pathway;GO:0042326//negative regulation of phosphorylation
GRMZM2G139797	--	7.33444	--	--	--	Uncharacterized protein [Source:UniProtKB/TrEMBL;Acc:B4FKP4]	-	GO:0005773//vacuole;GO:0016021//integral to membrane;GO:0031969//chloroplast membrane	GO:0004392//heme oxygenase (decyclizing) activity;GO:0004497//monooxygenase activity;GO:0005509//calcium ion binding;GO:0016165//lipoxygenase activity;GO:0071614//linoleic acid epoxygenase activity	GO:0009269//response to desiccation;GO:0009409//response to cold;GO:0009620//response to fungus;GO:0009628//response to abiotic stimulus;GO:0009651//response to salt stress;GO:0009737//response to abscisic acid stimulus;GO:0009751//response to salicylic acid stimulus;GO:0010118//stomatal movement;GO:0031407//oxylipin metabolic process;GO:0031408//oxylipin biosynthetic process;GO:0034389//lipid pa…
GRMZM2G139813	--	--	--	-0.786741	--	Uncharacterized protein [Source:UniProtKB/TrEMBL;Acc:B8A175]	ko01100//Metabolic pathways;ko01110//Biosynthesis of secondary metabolites;ko00360//Phenylalanine metabolism;ko00270//Cysteine and methionine metabolism;ko00400//Phenylalanine, tyrosine and tryptophan biosynthesis;ko00350//Tyrosine metabolism;ko00130//Ubiquinone and other terpenoid-quinone biosynthesis;ko00960//Tropane, piperidine and pyridine alkaloid biosynthesis;ko00950//Isoquinoline alkaloid …	-	GO:0003824//catalytic activity;GO:0008483//transaminase activity;GO:0030170//pyridoxal phosphate binding	GO:0006520//cellular amino acid metabolic process;GO:0009058//biosynthetic process;GO:0010189//vitamin E biosynthetic process
GRMZM2G139846	6.99716	--	--	--	--	--	-	-	GO:0008270//zinc ion binding	-
GRMZM2G139920	--	--	--	-0.603898	--	Uncharacterized protein [Source:UniProtKB/TrEMBL;Acc:C0P3V4]	-	GO:0005774//vacuolar membrane;GO:0005886//plasma membrane;GO:0009507//chloroplast;GO:0009536//plastid;GO:0016020//membrane;GO:0016021//integral to membrane;GO:0031969//chloroplast membrane	GO:0015171//amino acid transmembrane transporter activity	GO:0003333//amino acid transmembrane transport;GO:0006635//fatty acid beta-oxidation;GO:0006810//transport;GO:0006865//amino acid transport;GO:0016558//protein import into peroxisome matrix
GRMZM2G140223	--	3.58565	--	--	--	Uncharacterized protein [Source:UniProtKB/TrEMBL;Acc:K7UR27]	-	-	-	-
GRMZM2G140408	-2.43597	--	--	--	--	30S ribosomal protein S15, chloroplastic [Source:UniProtKB/Swiss-Prot;Acc:P17703]	ko03010//Ribosome	GO:0005622//intracellular;GO:0005840//ribosome;GO:0009507//chloroplast;GO:0009536//plastid;GO:0009570//chloroplast stroma;GO:0030529//ribonucleoprotein complex	GO:0003735//structural constituent of ribosome	GO:0006412//translation
GRMZM2G140667	--	--	1.05104	--	--	Uncharacterized protein [Source:UniProtKB/TrEMBL;Acc:B4FWL1]	-	GO:0005618//cell wall;GO:0005886//plasma membrane;GO:0009507//chloroplast;GO:0009570//chloroplast stroma	GO:0004601//peroxidase activity;GO:0020037//heme binding	GO:0000302//response to reactive oxygen species;GO:0006979//response to oxidative stress;GO:0009408//response to heat;GO:0009651//response to salt stress;GO:0009793//embryo development ending in seed dormancy;GO:0042744//hydrogen peroxide catabolic process;GO:0046686//response to cadmium ion;GO:0055114//oxidation-reduction process
GRMZM2G140694	--	1.9047	--	--	--	Uncharacterized protein [Source:UniProtKB/TrEMBL;Acc:B4FAN2]	-	-	GO:0003677//DNA binding;GO:0008270//zinc ion binding	GO:0006355//regulation of transcription, DNA-dependent
GRMZM2G141244	-6.44251	6.46221	--	--	--	--	-	-	GO:0005515//protein binding;GO:0008270//zinc ion binding	-
GRMZM2G141277	--	3.18257	--	--	--	Stem glycoprotein [Source:UniProtKB/TrEMBL;Acc:K7V3T7]	-	-	GO:0003993//acid phosphatase activity	-
GRMZM2G141320	11.4845	--	--	--	--	Uncharacterized protein [Source:UniProtKB/TrEMBL;Acc:C0PKE5]	ko01100//Metabolic pathways;ko00561//Glycerolipid metabolism	GO:0009707//chloroplast outer membrane	GO:0016758//transferase activity, transferring hexosyl groups;GO:0030246//carbohydrate binding;GO:0046509//1,2-diacylglycerol 3-beta-galactosyltransferase activity	GO:0005975//carbohydrate metabolic process;GO:0006631//fatty acid metabolic process;GO:0009247//glycolipid biosynthetic process;GO:0016036//cellular response to phosphate starvation;GO:0019374//galactolipid metabolic process;GO:0030259//lipid glycosylation
GRMZM2G141325	--	9.26354	--	--	--	Uncharacterized protein [Source:UniProtKB/TrEMBL;Acc:K7UJ40]	-	-	-	-
GRMZM2G141382	--	9.59805	--	--	--	Uncharacterized protein [Source:UniProtKB/TrEMBL;Acc:C0HDT7]	ko04075//Plant hormone signal transduction	-	-	GO:0009738//abscisic acid mediated signaling pathway
GRMZM2G141473	--	--	--	0.860761	--	--	-	-	GO:0003824//catalytic activity;GO:0005506//iron ion binding;GO:0009055//electron carrier activity;GO:0016491//oxidoreductase activity;GO:0016614//oxidoreductase activity, acting on CH-OH group of donors;GO:0046872//metal ion binding;GO:0050660//flavin adenine dinucleotide binding;GO:0051536//iron-sulfur cluster binding;GO:0051537//2 iron, 2 sulfur cluster binding	GO:0055114//oxidation-reduction process
GRMZM2G141584	--	4.78743	--	--	--	Tartrate-resistant acid phosphatase type 5; Uncharacterized protein [Source:UniProtKB/TrEMBL;Acc:B4FMZ1]	-	GO:0005773//vacuole	GO:0003993//acid phosphatase activity;GO:0016787//hydrolase activity;GO:0016791//phosphatase activity	GO:0016311//dephosphorylation;GO:0030643//cellular phosphate ion homeostasis;GO:0042542//response to hydrogen peroxide
GRMZM2G141600	1.02142	--	--	--	--	Putative uncharacterized protein [Source:UniProtKB/TrEMBL;Acc:B6U6Z3]	-	-	GO:0010181//FMN binding;GO:0016491//oxidoreductase activity	GO:0008150//biological_process;GO:0055114//oxidation-reduction process
GRMZM2G141605	1.67511	--	--	--	--	Uncharacterized protein [Source:UniProtKB/TrEMBL;Acc:K7VUY1]	-	GO:0016020//membrane;GO:0016021//integral to membrane	GO:0016491//oxidoreductase activity	GO:0055114//oxidation-reduction process
GRMZM2G141665	--	1.77849	0.888187	--	--	Uncharacterized protein [Source:UniProtKB/TrEMBL;Acc:B4FQ49]	-	GO:0005634//nucleus	GO:0016491//oxidoreductase activity	GO:0055114//oxidation-reduction process
GRMZM2G141762	--	-7.1848	--	--	--	Uncharacterized protein [Source:UniProtKB/TrEMBL;Acc:K7UQI9]	-	-	GO:0016787//hydrolase activity;GO:0016788//hydrolase activity, acting on ester bonds	GO:0006629//lipid metabolic process
GRMZM2G141819	6.66606	1.46519	--	--	--	Uncharacterized protein [Source:UniProtKB/TrEMBL;Acc:B4FXQ0]	-	-	-	-
GRMZM2G142207	2.47825	--	--	--	--	--	-	-	GO:0004672//protein kinase activity;GO:0004674//protein serine/threonine kinase activity;GO:0005515//protein binding;GO:0005524//ATP binding;GO:0016772//transferase activity, transferring phosphorus-containing groups	GO:0006468//protein phosphorylation;GO:0048544//recognition of pollen
GRMZM2G142363	--	1.06567	--	--	--	Uncharacterized protein [Source:UniProtKB/TrEMBL;Acc:B4FNF4]	ko04141//Protein processing in endoplasmic reticulum	GO:0005783//endoplasmic reticulum;GO:0016021//integral to membrane	-	GO:0006886//intracellular protein transport
GRMZM2G142544	--	2.33956	--	--	--	Uncharacterized protein [Source:UniProtKB/TrEMBL;Acc:B8A1Z7]	-	-	GO:0004672//protein kinase activity;GO:0004674//protein serine/threonine kinase activity;GO:0005524//ATP binding;GO:0016772//transferase activity, transferring phosphorus-containing groups	GO:0006468//protein phosphorylation
GRMZM2G142718	--	-2.73049	--	--	--	Uncharacterized protein [Source:UniProtKB/TrEMBL;Acc:B4FRV3]	-	-	GO:0003677//DNA binding;GO:0008270//zinc ion binding	GO:0006355//regulation of transcription, DNA-dependent
GRMZM2G142748	--	8.72276	--	--	--	Putative homeodomain-like superfamily protein [Source:UniProtKB/TrEMBL;Acc:K7VWZ4]	-	-	GO:0003677//DNA binding	-
GRMZM2G142802	--	--	--	-1.60538	--	Stem-specific protein TSJT1 [Source:UniProtKB/TrEMBL;Acc:K7TXM3]	-	GO:0005634//nucleus;GO:0005829//cytosol;GO:0005886//plasma membrane	-	-
GRMZM2G143522	-1.43089	--	--	--	--	Uncharacterized protein [Source:UniProtKB/TrEMBL;Acc:K7V6K4]	-	-	-	-
GRMZM2G143599	--	-1.12721	--	--	--	Mps one binder kinase activator-like 1A [Source:UniProtKB/TrEMBL;Acc:B6TBL6]	-	-	GO:0016301//kinase activity	GO:0016310//phosphorylation
GRMZM2G143791	7.88867	--	--	--	--	GPI-anchored protein; Uncharacterized protein [Source:UniProtKB/TrEMBL;Acc:B7ZY01]	-	-	-	-
GRMZM2G143871	--	-8.37715	--	--	--	Uncharacterized protein [Source:UniProtKB/TrEMBL;Acc:K7U4C6]	-	-	GO:0008168//methyltransferase activity	GO:0032259//methylation
GRMZM2G144011	--	-7.84953	--	--	--	--	-	-	-	-
GRMZM2G144034	--	8.95355	--	--	--	Uncharacterized protein [Source:UniProtKB/TrEMBL;Acc:C0P486]	-	-	-	-
GRMZM2G144180	--	1.4427	--	--	--	Uncharacterized protein [Source:UniProtKB/TrEMBL;Acc:B4FS86]	-	-	-	-
GRMZM2G144387	--	--	-1.15518	--	--	Ribosomal protein [Source:UniProtKB/TrEMBL;Acc:B6SIS5]	ko03010//Ribosome	GO:0005622//intracellular;GO:0005730//nucleolus;GO:0005840//ribosome;GO:0005886//plasma membrane;GO:0015934//large ribosomal subunit;GO:0022625//cytosolic large ribosomal subunit;GO:0022626//cytosolic ribosome;GO:0030529//ribonucleoprotein complex	GO:0003723//RNA binding;GO:0003735//structural constituent of ribosome	GO:0006412//translation;GO:0009955//adaxial/abaxial pattern specification;GO:0048569//post-embryonic organ development
GRMZM2G144483	-1.53751	--	--	--	--	Uncharacterized protein [Source:UniProtKB/TrEMBL;Acc:B4FDB9]	-	-	-	-
GRMZM2G144610	--	3.87093	--	--	--	Endosperm specific protein; Uncharacterized protein [Source:UniProtKB/TrEMBL;Acc:B4FDR7]	-	-	-	-
GRMZM2G144648	--	--	--	0.847355	--	Peroxidase 24; Uncharacterized protein [Source:UniProtKB/TrEMBL;Acc:B6SIU4]	-	-	GO:0004601//peroxidase activity;GO:0016491//oxidoreductase activity;GO:0020037//heme binding;GO:0046872//metal ion binding	GO:0006979//response to oxidative stress;GO:0055114//oxidation-reduction process
GRMZM2G144707	4.39147	--	--	--	--	Uncharacterized protein [Source:UniProtKB/TrEMBL;Acc:K7V8S0]	-	-	-	-
GRMZM2G144997	--	3.16298	--	--	--	--	-	-	-	-
GRMZM2G145019	--	-1.02005	--	--	--	Grave disease carrier protein; Uncharacterized protein [Source:UniProtKB/TrEMBL;Acc:B6T7U0]	-	GO:0005743//mitochondrial inner membrane;GO:0016020//membrane;GO:0016021//integral to membrane	-	GO:0006810//transport;GO:0055085//transmembrane transport
GRMZM2G145069	1.73524	--	--	--	--	Glutathione S-transferase GST 34 [Source:UniProtKB/TrEMBL;Acc:Q9FQA5]	-	GO:0009507//chloroplast	GO:0004364//glutathione transferase activity;GO:0005515//protein binding;GO:0016740//transferase activity	GO:0009704//de-etiolation;GO:0046686//response to cadmium ion;GO:0048527//lateral root development;GO:0060416//response to growth hormone stimulus;GO:0080167//response to karrikin
GRMZM2G145118	6.20028	7.45144	--	--	--	Putative DUF594 domain containing family protein [Source:UniProtKB/TrEMBL;Acc:B6SVL4]	-	-	-	-
GRMZM2G145158	--	-4.10158	--	--	--	Uncharacterized protein [Source:UniProtKB/TrEMBL;Acc:B4FTR9]	-	-	-	-
GRMZM2G145294	--	-1.57334	--	--	--	Uncharacterized protein [Source:UniProtKB/TrEMBL;Acc:K7VWP6]	-	-	-	-
GRMZM2G145308	--	-5.73902	--	--	--	--	-	GO:0005622//intracellular;GO:0005840//ribosome;GO:0015935//small ribosomal subunit	GO:0003735//structural constituent of ribosome	GO:0006412//translation
GRMZM2G145496	--	--	-1.3575	--	--	Uncharacterized protein [Source:UniProtKB/TrEMBL;Acc:K7V259]	-	GO:0005622//intracellular;GO:0005840//ribosome;GO:0009507//chloroplast;GO:0009536//plastid;GO:0009570//chloroplast stroma;GO:0009579//thylakoid;GO:0009941//chloroplast envelope;GO:0030529//ribonucleoprotein complex	GO:0003735//structural constituent of ribosome	GO:0006412//translation
GRMZM2G146015	-1.01009	--	--	--	--	Uncharacterized protein [Source:UniProtKB/TrEMBL;Acc:C4JAY1]	-	-	GO:0005507//copper ion binding;GO:0009055//electron carrier activity	-
GRMZM2G146161	--	5.0369	--	--	--	--	-	GO:0016020//membrane	GO:0015171//amino acid transmembrane transporter activity	GO:0003333//amino acid transmembrane transport
GRMZM2G146298	--	-4.69202	--	--	--	Uncharacterized protein [Source:UniProtKB/TrEMBL;Acc:B4FJA9]	-	-	-	-
GRMZM2G146315	--	-7.42539	--	--	--	Uncharacterized protein [Source:UniProtKB/TrEMBL;Acc:K7V640]	-	-	GO:0004672//protein kinase activity;GO:0004674//protein serine/threonine kinase activity;GO:0005524//ATP binding;GO:0016772//transferase activity, transferring phosphorus-containing groups	GO:0006468//protein phosphorylation
GRMZM2G146358	--	--	-0.646729	--	--	Ribosomal protein L19 [Source:UniProtKB/TrEMBL;Acc:K7V9W6]	ko03010//Ribosome	GO:0005622//intracellular;GO:0005730//nucleolus;GO:0005840//ribosome;GO:0005886//plasma membrane;GO:0016020//membrane;GO:0022625//cytosolic large ribosomal subunit;GO:0022626//cytosolic ribosome;GO:0030529//ribonucleoprotein complex	GO:0003735//structural constituent of ribosome	GO:0006412//translation
GRMZM2G146376	6.3199	--	--	--	--	Uncharacterized protein [Source:UniProtKB/TrEMBL;Acc:K7UY28]	-	-	-	-
GRMZM2G146437	--	5.98831	--	--	--	Undecaprenyl pyrophosphate synthetase [Source:UniProtKB/TrEMBL;Acc:K7V392]	ko01110//Biosynthesis of secondary metabolites;ko00900//Terpenoid backbone biosynthesis	GO:0009507//chloroplast	GO:0016740//transferase activity;GO:0016765//transferase activity, transferring alkyl or aryl (other than methyl) groups;GO:0045547//dehydrodolichyl diphosphate synthase activity	GO:0019408//dolichol biosynthetic process
GRMZM2G146745	--	6.39459	--	--	--	--	-	-	GO:0008233//peptidase activity;GO:0008234//cysteine-type peptidase activity;GO:0016787//hydrolase activity	GO:0006508//proteolysis
GRMZM2G146819	--	1.21845	--	--	--	--	-	GO:0005829//cytosol	-	-
GRMZM2G147172	--	3.72491	--	--	--	--	-	-	GO:0005515//protein binding	-
GRMZM2G147221	--	--	--	1.13382	--	Cellulase containing protein [Source:UniProtKB/TrEMBL;Acc:B6TTA1]	-	-	GO:0003824//catalytic activity;GO:0004553//hydrolase activity, hydrolyzing O-glycosyl compounds;GO:0030674//protein binding, bridging;GO:0051015//actin filament binding	GO:0005975//carbohydrate metabolic process;GO:0007015//actin filament organization
GRMZM2G147245	--	--	--	-0.645705	--	Putative cytochrome P450 superfamily protein; Uncharacterized protein [Source:UniProtKB/TrEMBL;Acc:B4FQH2]	ko01100//Metabolic pathways;ko01110//Biosynthesis of secondary metabolites;ko00940//Phenylpropanoid biosynthesis;ko00360//Phenylalanine metabolism;ko00941//Flavonoid biosynthesis;ko00945//Stilbenoid, diarylheptanoid and gingerol biosynthesis	-	GO:0004497//monooxygenase activity;GO:0005506//iron ion binding;GO:0009055//electron carrier activity;GO:0016491//oxidoreductase activity;GO:0016705//oxidoreductase activity, acting on paired donors, with incorporation or reduction of molecular oxygen;GO:0020037//heme binding;GO:0046872//metal ion binding	GO:0055114//oxidation-reduction process
GRMZM2G147268	--	-7.60793	--	-1.55129	--	Uncharacterized protein [Source:UniProtKB/TrEMBL;Acc:B4FZ62]	-	-	GO:0003824//catalytic activity;GO:0016829//lyase activity;GO:0030170//pyridoxal phosphate binding	GO:0006520//cellular amino acid metabolic process
GRMZM2G147399	--	4.69685	--	--	--	Uncharacterized protein [Source:UniProtKB/TrEMBL;Acc:K7V752]	-	-	-	-
GRMZM2G147467	--	5.40954	--	--	--	Flavonoid 3-monooxygenase [Source:UniProtKB/TrEMBL;Acc:B6TYK7]	-	-	GO:0004497//monooxygenase activity;GO:0005506//iron ion binding;GO:0009055//electron carrier activity;GO:0016491//oxidoreductase activity;GO:0016705//oxidoreductase activity, acting on paired donors, with incorporation or reduction of molecular oxygen;GO:0020037//heme binding;GO:0046872//metal ion binding	GO:0055114//oxidation-reduction process
GRMZM2G147491	--	9.54338	--	--	--	Uncharacterized protein [Source:UniProtKB/TrEMBL;Acc:B4FFG8]	-	-	GO:0008168//methyltransferase activity;GO:0008171//O-methyltransferase activity;GO:0046983//protein dimerization activity	GO:0032259//methylation
GRMZM2G147819	--	2.50851	--	--	--	Uncharacterized protein [Source:UniProtKB/TrEMBL;Acc:C4J4J7]	-	GO:0009507//chloroplast	GO:0000166//nucleotide binding;GO:0005524//ATP binding;GO:0016787//hydrolase activity;GO:0017111//nucleoside-triphosphatase activity	-
GRMZM2G148064	--	7.08525	--	--	--	Pollen allergen Phl p 11 [Source:UniProtKB/TrEMBL;Acc:K7URN8]	-	GO:0005615//extracellular space	-	-
GRMZM2G148099	1.78881	--	--	--	--	Uncharacterized protein [Source:UniProtKB/TrEMBL;Acc:K7V368]	-	-	-	-
GRMZM2G148176	--	2.95901	--	--	--	Uncharacterized protein [Source:UniProtKB/TrEMBL;Acc:B7ZXH6]	ko01100//Metabolic pathways;ko01110//Biosynthesis of secondary metabolites;ko00500//Starch and sucrose metabolism;ko00940//Phenylpropanoid biosynthesis;ko00460//Cyanoamino acid metabolism	GO:0005618//cell wall;GO:0009505//plant-type cell wall;GO:0022626//cytosolic ribosome	GO:0003824//catalytic activity;GO:0004553//hydrolase activity, hydrolyzing O-glycosyl compounds;GO:0047668//amygdalin beta-glucosidase activity;GO:0080079//cellobiose glucosidase activity;GO:0080081//4-methylumbelliferyl-beta-D-glucopyranoside beta-glucosidase activity;GO:0080082//esculin beta-glucosidase activity;GO:0080083//beta-gentiobiose beta-glucosidase activity	GO:0005975//carbohydrate metabolic process
GRMZM2G148374	1.29949	--	--	--	--	Uncharacterized protein [Source:UniProtKB/TrEMBL;Acc:K7U545]	ko00190//Oxidative phosphorylation	GO:0005634//nucleus;GO:0005773//vacuole;GO:0005886//plasma membrane;GO:0016020//membrane;GO:0016021//integral to membrane	GO:0000166//nucleotide binding;GO:0005524//ATP binding;GO:0008553//hydrogen-exporting ATPase activity, phosphorylative mechanism;GO:0016787//hydrolase activity;GO:0016887//ATPase activity;GO:0019829//cation-transporting ATPase activity;GO:0046872//metal ion binding	GO:0006200//ATP catabolic process;GO:0006754//ATP biosynthetic process;GO:0006812//cation transport;GO:0009414//response to water deprivation;GO:0009737//response to abscisic acid stimulus;GO:0010119//regulation of stomatal movement
GRMZM2G148400	-2.50955	--	--	--	--	Putative O-glycosyl hydrolase family 17 protein; Uncharacterized protein [Source:UniProtKB/TrEMBL;Acc:B4FA15]	-	-	GO:0003824//catalytic activity;GO:0004553//hydrolase activity, hydrolyzing O-glycosyl compounds;GO:0016787//hydrolase activity	GO:0005975//carbohydrate metabolic process
GRMZM2G148485	--	3.11212	--	--	--	Uncharacterized protein [Source:UniProtKB/TrEMBL;Acc:K7U736]	-	GO:0005576//extracellular region	-	GO:0019953//sexual reproduction
GRMZM2G148532	--	10.8457	--	--	--	Putative uncharacterized protein [Source:UniProtKB/TrEMBL;Acc:B6UI27]	-	-	-	-
GRMZM2G148744	--	--	-1.06728	--	--	Uncharacterized protein [Source:UniProtKB/TrEMBL;Acc:B4FNT0]	ko03010//Ribosome	GO:0005622//intracellular;GO:0005730//nucleolus;GO:0005773//vacuole;GO:0005840//ribosome;GO:0005886//plasma membrane;GO:0009507//chloroplast;GO:0015934//large ribosomal subunit;GO:0016020//membrane;GO:0022625//cytosolic large ribosomal subunit;GO:0022626//cytosolic ribosome;GO:0030529//ribonucleoprotein complex	GO:0003735//structural constituent of ribosome	GO:0006412//translation
GRMZM2G148768	-9.66231	--	--	--	--	--	-	-	-	-
GRMZM2G148783	-1.46856	-2.20888	--	--	--	Uncharacterized protein [Source:UniProtKB/TrEMBL;Acc:K7V700]	-	-	-	-
GRMZM2G148884	--	2.72909	--	--	--	Uclacyanin-2; Uncharacterized protein [Source:UniProtKB/TrEMBL;Acc:C0PD00]	-	-	GO:0005507//copper ion binding;GO:0009055//electron carrier activity	-
GRMZM2G148925	--	--	--	0.653277	--	Cystatin; Uncharacterized protein [Source:UniProtKB/TrEMBL;Acc:B6UGN8]	-	-	GO:0004869//cysteine-type endopeptidase inhibitor activity;GO:0030414//peptidase inhibitor activity	GO:0010466//negative regulation of peptidase activity
GRMZM2G149178	-3.80227	--	--	--	H4C7	Histone H4 [Source:UniProtKB/Swiss-Prot;Acc:P62787]	-	GO:0000786//nucleosome;GO:0005634//nucleus;GO:0005694//chromosome;GO:0005730//nucleolus;GO:0005886//plasma membrane;GO:0009507//chloroplast;GO:0009579//thylakoid	GO:0003677//DNA binding;GO:0046982//protein heterodimerization activity	GO:0006334//nucleosome assembly;GO:0009414//response to water deprivation
GRMZM2G149189	--	6.45291	--	--	--	--	-	-	-	-
GRMZM2G149265	--	1.60623	--	--	--	Uncharacterized protein [Source:UniProtKB/TrEMBL;Acc:B4FEP8]	ko01100//Metabolic pathways;ko01110//Biosynthesis of secondary metabolites;ko00520//Amino sugar and nucleotide sugar metabolism;ko00051//Fructose and mannose metabolism	-	GO:0004475//mannose-1-phosphate guanylyltransferase activity;GO:0016740//transferase activity;GO:0016779//nucleotidyltransferase activity	GO:0009058//biosynthetic process;GO:0009408//response to heat;GO:0009651//response to salt stress;GO:0009753//response to jasmonic acid stimulus;GO:0010193//response to ozone;GO:0019853//L-ascorbic acid biosynthetic process;GO:0030244//cellulose biosynthetic process;GO:0042742//defense response to bacterium;GO:0060359//response to ammonium ion
GRMZM2G149277	-7.22786	--	--	--	--	Uncharacterized protein [Source:UniProtKB/TrEMBL;Acc:C0PFC5]	-	-	GO:0004672//protein kinase activity;GO:0005524//ATP binding;GO:0016772//transferase activity, transferring phosphorus-containing groups	GO:0006468//protein phosphorylation
GRMZM2G149288	6.36773	1.00824	--	--	--	Uncharacterized protein [Source:UniProtKB/TrEMBL;Acc:C4J529]	-	-	GO:0005515//protein binding	-
GRMZM2G149511	-7.73288	--	--	--	--	--	-	-	-	-
GRMZM2G149698	--	1.65757	--	--	--	Zn-finger, RanBP-type, containing protein [Source:UniProtKB/TrEMBL;Acc:B6U4G4]	-	GO:0005622//intracellular	GO:0008270//zinc ion binding	-
GRMZM2G149700	--	3.48033	--	--	--	Uncharacterized protein [Source:UniProtKB/TrEMBL;Acc:B6U6L3]	-	-	-	-
GRMZM2G149841	1.59438	--	--	--	--	--	-	GO:0016020//membrane	GO:0008378//galactosyltransferase activity;GO:0030246//carbohydrate binding	GO:0006486//protein glycosylation
GRMZM2G149969	5.37145	5.21182	--	--	--	Uncharacterized protein [Source:UniProtKB/TrEMBL;Acc:K7TL64]	-	GO:0016020//membrane	GO:0008375//acetylglucosaminyltransferase activity	-
GRMZM2G150688	--	2.57492	--	--	--	Gibberellin-regulated protein 1 [Source:UniProtKB/TrEMBL;Acc:B6T406]	-	-	-	-
GRMZM2G150925	--	3.05831	--	--	--	Uncharacterized protein [Source:UniProtKB/TrEMBL;Acc:B4FKL4]	-	GO:0016020//membrane;GO:0016021//integral to membrane	-	-
GRMZM2G151021	--	8.0594	--	--	--	Uncharacterized protein [Source:UniProtKB/TrEMBL;Acc:B4FQZ0]	-	-	-	-
GRMZM2G151107	--	-8.04216	--	--	--	Uncharacterized protein [Source:UniProtKB/TrEMBL;Acc:C0HIF6]	-	-	-	-
GRMZM2G151162	--	6.63371	--	--	--	Uncharacterized protein [Source:UniProtKB/TrEMBL;Acc:C0PMD3]	-	-	-	-
GRMZM2G151397	-4.276	--	--	--	--	--	-	-	GO:0003676//nucleic acid binding	-
GRMZM2G151510	--	-10.6442	--	--	--	--	-	-	-	-
GRMZM2G151553	2.14096	--	--	--	--	Uncharacterized protein [Source:UniProtKB/TrEMBL;Acc:K7TIH9]	-	-	GO:0016747//transferase activity, transferring acyl groups other than amino-acyl groups	-
GRMZM2G151567	--	-1.82922	--	--	--	Putative leucine-rich repeat receptor-like protein kinase family protein [Source:UniProtKB/TrEMBL;Acc:K7UEJ0]	-	-	GO:0004672//protein kinase activity;GO:0005515//protein binding;GO:0005524//ATP binding;GO:0016301//kinase activity;GO:0016772//transferase activity, transferring phosphorus-containing groups	GO:0006468//protein phosphorylation;GO:0016310//phosphorylation
GRMZM2G151944	1.25083	--	--	--	--	Uncharacterized protein [Source:UniProtKB/TrEMBL;Acc:K7TJN3]	-	-	GO:0003676//nucleic acid binding;GO:0005524//ATP binding;GO:0008026//ATP-dependent helicase activity	-
GRMZM2G151967	--	--	--	-0.609452	--	Acid phosphatase; Uncharacterized protein [Source:UniProtKB/TrEMBL;Acc:B6TC70]	ko00562//Inositol phosphate metabolism	GO:0005774//vacuolar membrane;GO:0005783//endoplasmic reticulum;GO:0005886//plasma membrane	GO:0003993//acid phosphatase activity;GO:0016791//phosphatase activity	GO:0016311//dephosphorylation
GRMZM2G152447	--	8.49976	--	3.4942	--	Uncharacterized protein [Source:UniProtKB/TrEMBL;Acc:B4FM74]	-	GO:0005773//vacuole	GO:0003993//acid phosphatase activity;GO:0016787//hydrolase activity;GO:0016791//phosphatase activity	GO:0016311//dephosphorylation;GO:0030643//cellular phosphate ion homeostasis;GO:0042542//response to hydrogen peroxide
GRMZM2G152466	--	--	--	0.918123	TUBA4	Tubulin alpha-4 chain [Source:UniProtKB/Swiss-Prot;Acc:P33626]	ko04145//Phagosome	GO:0005737//cytoplasm;GO:0005856//cytoskeleton;GO:0005874//microtubule;GO:0043234//protein complex	GO:0000166//nucleotide binding;GO:0003924//GTPase activity;GO:0005200//structural constituent of cytoskeleton;GO:0005525//GTP binding	GO:0006184//GTP catabolic process;GO:0007017//microtubule-based process;GO:0051258//protein polymerization
GRMZM2G152477	3.09962	--	--	1.13294	--	Purple acid phosphatase 1 [Source:UniProtKB/TrEMBL;Acc:B6TE04]	-	GO:0005773//vacuole	GO:0003993//acid phosphatase activity;GO:0016787//hydrolase activity;GO:0016791//phosphatase activity	GO:0016311//dephosphorylation;GO:0030643//cellular phosphate ion homeostasis;GO:0042542//response to hydrogen peroxide
GRMZM2G152908	--	--	-0.814721	0.601871	--	Sucrose synthase 2 [Source:UniProtKB/Swiss-Prot;Acc:P49036]	-	GO:0005773//vacuole;GO:0005886//plasma membrane;GO:0016020//membrane	GO:0016157//sucrose synthase activity;GO:0016740//transferase activity;GO:0016757//transferase activity, transferring glycosyl groups	GO:0005985//sucrose metabolic process;GO:0006970//response to osmotic stress;GO:0009058//biosynthetic process;GO:0009409//response to cold;GO:0009413//response to flooding;GO:0046686//response to cadmium ion
GRMZM2G152925	--	--	0.808608	--	--	Cytochrome c oxidase subunit; Uncharacterized protein [Source:UniProtKB/TrEMBL;Acc:B4FCQ4]	ko01100//Metabolic pathways;ko00190//Oxidative phosphorylation	GO:0005739//mitochondrion;GO:0005751//mitochondrial respiratory chain complex IV;GO:0009507//chloroplast;GO:0009535//chloroplast thylakoid membrane;GO:0009579//thylakoid	GO:0004129//cytochrome-c oxidase activity;GO:0005507//copper ion binding	GO:0006123//mitochondrial electron transport, cytochrome c to oxygen;GO:0009060//aerobic respiration;GO:0009651//response to salt stress;GO:0009853//photorespiration;GO:0022900//electron transport chain
GRMZM2G153274	1.81038	--	--	1.04222	--	Uncharacterized protein [Source:UniProtKB/TrEMBL;Acc:K7V8K7]	-	GO:0005773//vacuole	GO:0008081//phosphoric diester hydrolase activity;GO:0008889//glycerophosphodiester phosphodiesterase activity	GO:0006071//glycerol metabolic process;GO:0006629//lipid metabolic process
GRMZM2G153383	1.19529	--	--	--	--	Uncharacterized protein [Source:UniProtKB/TrEMBL;Acc:K7TK92]	-	-	GO:0004672//protein kinase activity;GO:0004674//protein serine/threonine kinase activity;GO:0005524//ATP binding;GO:0016772//transferase activity, transferring phosphorus-containing groups	GO:0006468//protein phosphorylation
GRMZM2G153404	--	9.69038	--	--	--	--	-	-	GO:0005509//calcium ion binding	-
GRMZM2G153476	--	--	-0.990777	--	--	Uncharacterized protein [Source:UniProtKB/TrEMBL;Acc:C0PIV2]	-	GO:0005622//intracellular;GO:0005840//ribosome;GO:0009507//chloroplast;GO:0009536//plastid;GO:0009570//chloroplast stroma;GO:0009941//chloroplast envelope;GO:0030529//ribonucleoprotein complex	GO:0003676//nucleic acid binding;GO:0003723//RNA binding;GO:0003735//structural constituent of ribosome;GO:0019843//rRNA binding	GO:0006354//transcription elongation, DNA-dependent;GO:0006412//translation;GO:0009773//photosynthetic electron transport in photosystem I;GO:0019288//isopentenyl diphosphate biosynthetic process, mevalonate-independent pathway;GO:0019684//photosynthesis, light reaction;GO:0035304//regulation of protein dephosphorylation
GRMZM2G153531	--	-7.39603	--	--	--	--	-	-	-	-
GRMZM2G153541	--	--	-0.679199	--	--	Elongation factor 1-alpha [Source:UniProtKB/Swiss-Prot;Acc:Q41803]	ko03013//RNA transport	GO:0005634//nucleus;GO:0005730//nucleolus;GO:0005737//cytoplasm;GO:0005739//mitochondrion;GO:0005773//vacuole;GO:0005886//plasma membrane;GO:0009507//chloroplast;GO:0016020//membrane	GO:0000166//nucleotide binding;GO:0003746//translation elongation factor activity;GO:0003924//GTPase activity;GO:0005525//GTP binding	GO:0006184//GTP catabolic process;GO:0006412//translation;GO:0006414//translational elongation;GO:0046686//response to cadmium ion
GRMZM2G154090	3.62327	--	--	1.87608	--	Inorganic phosphate transporter 1; Uncharacterized protein [Source:UniProtKB/TrEMBL;Acc:Q49B46]	-	GO:0005634//nucleus;GO:0005773//vacuole;GO:0005886//plasma membrane;GO:0016021//integral to membrane	GO:0005315//inorganic phosphate transmembrane transporter activity;GO:0022857//transmembrane transporter activity	GO:0006817//phosphate ion transport;GO:0009737//response to abscisic acid stimulus;GO:0016036//cellular response to phosphate starvation;GO:0055085//transmembrane transport
GRMZM2G154223	--	3.14754	--	--	--	Putative uncharacterized protein [Source:UniProtKB/TrEMBL;Acc:B6TQA4]	-	-	-	-
GRMZM2G154484	--	-6.30794	--	--	--	Uncharacterized protein [Source:UniProtKB/TrEMBL;Acc:B4F9S9]	-	-	GO:0005515//protein binding;GO:0008270//zinc ion binding	-
GRMZM2G154578	--	9.17158	--	--	--	Uncharacterized protein [Source:UniProtKB/TrEMBL;Acc:K7UCC8]	-	-	-	-
GRMZM2G154626	--	-1.17197	--	--	--	Uncharacterized protein [Source:UniProtKB/TrEMBL;Acc:K7UMU0]	-	-	GO:0005515//protein binding	-
GRMZM2G154628	--	--	--	-1.44862	PIP2-4	Aquaporin PIP2-4 [Source:UniProtKB/Swiss-Prot;Acc:Q9ATM6]	-	GO:0005773//vacuole;GO:0005886//plasma membrane;GO:0009507//chloroplast;GO:0016020//membrane;GO:0016021//integral to membrane	GO:0005215//transporter activity	GO:0006810//transport;GO:0006833//water transport;GO:0006970//response to osmotic stress;GO:0009269//response to desiccation;GO:0009414//response to water deprivation;GO:0009624//response to nematode;GO:0009737//response to abscisic acid stimulus;GO:0080170//hydrogen peroxide transmembrane transport
GRMZM2G154752	--	-2.53332	--	--	--	Uncharacterized protein [Source:UniProtKB/TrEMBL;Acc:B4FW35]	-	-	GO:0004497//monooxygenase activity;GO:0005506//iron ion binding;GO:0009055//electron carrier activity;GO:0016491//oxidoreductase activity;GO:0016705//oxidoreductase activity, acting on paired donors, with incorporation or reduction of molecular oxygen;GO:0020037//heme binding;GO:0046872//metal ion binding	GO:0055114//oxidation-reduction process
GRMZM2G154828	5.89775	--	--	--	--	Uncharacterized protein [Source:UniProtKB/TrEMBL;Acc:B4FA61]	-	-	GO:0004497//monooxygenase activity;GO:0005506//iron ion binding;GO:0009055//electron carrier activity;GO:0016491//oxidoreductase activity;GO:0016705//oxidoreductase activity, acting on paired donors, with incorporation or reduction of molecular oxygen;GO:0020037//heme binding;GO:0046872//metal ion binding	GO:0055114//oxidation-reduction process
GRMZM2G154830	--	7.39672	--	--	--	Uncharacterized protein [Source:UniProtKB/TrEMBL;Acc:C0HIE5]	-	-	-	-
GRMZM2G154881	--	2.32979	1.2432	--	--	1,4-beta-D-glucanase; Endo-1,3;1,4-beta-D-glucanase; Uncharacterized protein [Source:UniProtKB/TrEMBL;Acc:B4FTK9]	-	GO:0005634//nucleus;GO:0005737//cytoplasm;GO:0005886//plasma membrane;GO:0048046//apoplast	GO:0016787//hydrolase activity	GO:0009651//response to salt stress
GRMZM2G155314	6.89782	--	--	--	--	Ankyrin-1; Uncharacterized protein [Source:UniProtKB/TrEMBL;Acc:B4FG08]	-	-	GO:0005515//protein binding	-
GRMZM2G155384	--	--	-0.661214	--	--	Uncharacterized protein [Source:UniProtKB/TrEMBL;Acc:K7UBS3]	-	GO:0000502//proteasome complex	GO:0005488//binding;GO:0030234//enzyme regulator activity	GO:0042176//regulation of protein catabolic process;GO:0050790//regulation of catalytic activity
GRMZM2G155432	4.64714	--	--	--	--	Uncharacterized protein [Source:UniProtKB/TrEMBL;Acc:K7U0N1]	-	-	-	-
GRMZM2G155561	--	-7.91746	--	--	--	Uncharacterized protein [Source:UniProtKB/TrEMBL;Acc:K7UG94]	-	GO:0005737//cytoplasm	GO:0016149//translation release factor activity, codon specific	GO:0006415//translational termination
GRMZM2G155602	6.33569	--	--	--	--	DNA-directed RNA polymerase [Source:UniProtKB/TrEMBL;Acc:Q6R9C0]	-	GO:0005739//mitochondrion	GO:0003677//DNA binding;GO:0003899//DNA-directed RNA polymerase activity;GO:0016740//transferase activity;GO:0016779//nucleotidyltransferase activity	GO:0006351//transcription, DNA-dependent
GRMZM2G155816	--	2.36689	--	--	--	--	-	-	GO:0003677//DNA binding	GO:0006355//regulation of transcription, DNA-dependent
GRMZM2G155868	--	1.05631	--	--	--	Hemoglobin-like protein HbO [Source:UniProtKB/TrEMBL;Acc:K7VVW1]	-	-	GO:0005344//oxygen transporter activity;GO:0005506//iron ion binding;GO:0019825//oxygen binding;GO:0020037//heme binding	GO:0001666//response to hypoxia;GO:0009733//response to auxin stimulus;GO:0015671//oxygen transport
GRMZM2G155911	--	1.78945	--	--	--	Anthocyanidin 3-O-glucosyltransferase [Source:UniProtKB/TrEMBL;Acc:B6T3B8]	-	-	GO:0016740//transferase activity;GO:0016757//transferase activity, transferring glycosyl groups;GO:0016758//transferase activity, transferring hexosyl groups	GO:0008152//metabolic process
GRMZM2G156054	8.36836	--	--	--	--	Uncharacterized protein [Source:UniProtKB/TrEMBL;Acc:K7UYL7]	-	-	-	-
GRMZM2G156105	--	-7.25959	--	--	--	Uncharacterized protein [Source:UniProtKB/TrEMBL;Acc:K7UVP7]	-	-	-	-
GRMZM2G156257	--	-9.64482	--	--	--	--	-	-	GO:0004601//peroxidase activity;GO:0020037//heme binding	GO:0006979//response to oxidative stress;GO:0055114//oxidation-reduction process
GRMZM2G156301	7.0952	--	--	--	--	Uncharacterized protein [Source:UniProtKB/TrEMBL;Acc:K7U7Q1]	-	-	-	-
GRMZM2G156372	--	-6.03631	--	--	--	Uncharacterized protein [Source:UniProtKB/TrEMBL;Acc:K7V826]	-	-	-	-
GRMZM2G156451	-8.7739	--	--	--	--	--	-	-	-	-
GRMZM2G156620	--	11.1761	--	--	--	3-ketoacyl-CoA synthase [Source:UniProtKB/TrEMBL;Acc:K7US10]	-	GO:0016020//membrane	GO:0003824//catalytic activity;GO:0016740//transferase activity;GO:0016746//transferase activity, transferring acyl groups;GO:0016747//transferase activity, transferring acyl groups other than amino-acyl groups	GO:0006633//fatty acid biosynthetic process;GO:0008152//metabolic process;GO:0008610//lipid biosynthetic process
GRMZM2G156632	--	--	--	-2.15849	--	Bowman-Birk type wound-induced proteinase inhibitor WIP1 [Source:UniProtKB/Swiss-Prot;Acc:P31862]	-	GO:0005576//extracellular region	GO:0004867//serine-type endopeptidase inhibitor activity;GO:0008233//peptidase activity;GO:0030414//peptidase inhibitor activity	GO:0006508//proteolysis;GO:0010466//negative regulation of peptidase activity
GRMZM2G157061	--	--	-0.721376	--	--	--	-	-	GO:0003723//RNA binding;GO:0005488//binding;GO:0005515//protein binding	-
GRMZM2G157113	--	--	--	-1.89217	--	Putative AMP-dependent synthetase and ligase superfamily protein [Source:UniProtKB/TrEMBL;Acc:K7UPS7]	-	GO:0005777//peroxisome	GO:0003824//catalytic activity;GO:0016874//ligase activity	GO:0008152//metabolic process
GRMZM2G157120	--	9.82996	--	--	--	Uncharacterized protein [Source:UniProtKB/TrEMBL;Acc:K7TP53]	-	-	-	-
GRMZM2G157210	-1.08286	--	--	--	--	Ornithine carbamoyltransferase [Source:UniProtKB/TrEMBL;Acc:Q8SA97]	-	-	GO:0008236//serine-type peptidase activity;GO:0016597//amino acid binding;GO:0016743//carboxyl- or carbamoyltransferase activity	GO:0006508//proteolysis;GO:0006520//cellular amino acid metabolic process
GRMZM2G157616	-3.76594	--	--	--	--	ATP binding protein; Uncharacterized protein [Source:UniProtKB/TrEMBL;Acc:B6U192]	-	GO:0005871//kinesin complex;GO:0005874//microtubule;GO:0005875//microtubule associated complex	GO:0000166//nucleotide binding;GO:0003777//microtubule motor activity;GO:0005524//ATP binding;GO:0008017//microtubule binding	GO:0007018//microtubule-based movement
GRMZM2G157675	--	1.3902	--	--	--	Seven-transmembrane-domain protein 1; Uncharacterized protein [Source:UniProtKB/TrEMBL;Acc:B6T9M1]	-	GO:0005886//plasma membrane;GO:0016020//membrane;GO:0016021//integral to membrane	-	GO:0006810//transport;GO:0008643//carbohydrate transport
GRMZM2G158024	--	--	-1.04469	--	--	GTP-binding protein era; Uncharacterized protein [Source:UniProtKB/TrEMBL;Acc:B4FIL9]	-	GO:0005622//intracellular;GO:0009507//chloroplast	GO:0000166//nucleotide binding;GO:0003723//RNA binding;GO:0005525//GTP binding	GO:0009793//embryo development ending in seed dormancy;GO:0016226//iron-sulfur cluster assembly;GO:0019288//isopentenyl diphosphate biosynthetic process, mevalonate-independent pathway;GO:0042793//transcription from plastid promoter;GO:0045036//protein targeting to chloroplast;GO:0045893//positive regulation of transcription, DNA-dependent
GRMZM2G158175	3.51308	6.28744	--	--	--	--	-	-	-	-
GRMZM2G158191	7.73138	--	--	--	--	--	-	-	GO:0005515//protein binding;GO:0008270//zinc ion binding	-
GRMZM2G158194	1.61683	--	--	--	--	--	-	-	GO:0005515//protein binding;GO:0008270//zinc ion binding;GO:0046872//metal ion binding	-
GRMZM2G158313	6.9617	--	--	--	--	BZIP transcription factor family protein; Uncharacterized protein [Source:UniProtKB/TrEMBL;Acc:B6SUN9]	-	-	GO:0003700//sequence-specific DNA binding transcription factor activity;GO:0043565//sequence-specific DNA binding	GO:0006355//regulation of transcription, DNA-dependent
GRMZM2G158333	-1.13975	--	--	--	--	--	-	-	GO:0003723//RNA binding;GO:0003735//structural constituent of ribosome	GO:0006412//translation
GRMZM2G158342	--	--	--	1.5289	--	--	-	-	GO:0005506//iron ion binding;GO:0016705//oxidoreductase activity, acting on paired donors, with incorporation or reduction of molecular oxygen;GO:0020037//heme binding	GO:0055114//oxidation-reduction process
GRMZM2G158657	9.07542	--	--	--	--	Carotenoid cleavage dioxygenase [Source:UniProtKB/TrEMBL;Acc:C4PJN3]	-	GO:0009507//chloroplast;GO:0009536//plastid;GO:0009570//chloroplast stroma	GO:0016491//oxidoreductase activity;GO:0016702//oxidoreductase activity, acting on single donors with incorporation of molecular oxygen, incorporation of two atoms of oxygen;GO:0045549//9-cis-epoxycarotenoid dioxygenase activity;GO:0046872//metal ion binding;GO:0051213//dioxygenase activity	GO:0009733//response to auxin stimulus;GO:0009926//auxin polar transport;GO:0010223//secondary shoot formation;GO:0016121//carotene catabolic process;GO:0016124//xanthophyll catabolic process;GO:0055114//oxidation-reduction process;GO:1901601
GRMZM2G158831	--	4.09463	--	--	--	--	-	-	GO:0003674//molecular_function	GO:0008150//biological_process
GRMZM2G159008	--	2.01527	--	--	--	Putative inositol polyphosphate phosphatase (Synaptogenin-like) family protein [Source:UniProtKB/TrEMBL;Acc:K7UVA5]	-	-	-	GO:0046854//phosphatidylinositol phosphorylation;GO:0046856//phosphatidylinositol dephosphorylation
GRMZM2G159094	-6.76495	--	--	--	--	--	-	-	GO:0003677//DNA binding	GO:0006355//regulation of transcription, DNA-dependent
GRMZM2G159119	4.293	4.63941	--	--	--	Putative MYB DNA-binding domain superfamily protein [Source:UniProtKB/TrEMBL;Acc:K7TM84]	-	-	GO:0003677//DNA binding;GO:0003682//chromatin binding	-
GRMZM2G159404	--	1.84143	--	--	--	UDP-glycosyltransferase/ transferase; UDP-glycosyltransferase/ transferase, transferring glycosyl groups [Source:UniProtKB/TrEMBL;Acc:B6SXT9]	-	-	GO:0016740//transferase activity;GO:0016757//transferase activity, transferring glycosyl groups;GO:0016758//transferase activity, transferring hexosyl groups	GO:0008152//metabolic process
GRMZM2G159503	--	--	--	-0.696072	--	--	-	-	-	-
GRMZM2G159732	--	2.07497	--	--	--	Uncharacterized protein [Source:UniProtKB/TrEMBL;Acc:C0HHN4]	-	-	-	-
GRMZM2G159768	--	7.67074	--	--	--	Uncharacterized protein [Source:UniProtKB/TrEMBL;Acc:K7WFI9]	-	-	-	-
GRMZM2G159822	--	10.4358	--	--	--	Uncharacterized protein [Source:UniProtKB/TrEMBL;Acc:K7VE52]	-	-	GO:0016491//oxidoreductase activity;GO:0016706//oxidoreductase activity, acting on paired donors, with incorporation or reduction of molecular oxygen, 2-oxoglutarate as one donor, and incorporation of one atom each of oxygen into both donors	GO:0055114//oxidation-reduction process
GRMZM2G160569	--	--	--	0.765121	--	Uncharacterized protein [Source:UniProtKB/TrEMBL;Acc:B4F9X6]	-	-	-	-
GRMZM2G160685	--	8.56728	--	--	--	Uncharacterized protein [Source:UniProtKB/TrEMBL;Acc:K7V5N7]	-	GO:0005871//kinesin complex;GO:0005875//microtubule associated complex	GO:0003777//microtubule motor activity;GO:0005524//ATP binding;GO:0008017//microtubule binding;GO:0016627//oxidoreductase activity, acting on the CH-CH group of donors;GO:0050660//flavin adenine dinucleotide binding	GO:0007018//microtubule-based movement;GO:0022900//electron transport chain;GO:0055114//oxidation-reduction process
GRMZM2G160990	--	2.13797	--	--	--	Putative DUF1421 domain family protein [Source:UniProtKB/TrEMBL;Acc:K7VKF7]	-	-	-	-
GRMZM2G161313	1.61118	--	--	--	--	Uncharacterized protein [Source:UniProtKB/TrEMBL;Acc:K7UWI7]	-	-	-	-
GRMZM2G161579	--	-7.97536	--	--	--	Uncharacterized protein [Source:UniProtKB/TrEMBL;Acc:C0PNV7]	-	-	-	-
GRMZM2G161696	1.98178	--	1.11363	--	--	Lysosomal protective protein; Uncharacterized protein [Source:UniProtKB/TrEMBL;Acc:B4G126]	-	-	GO:0004185//serine-type carboxypeptidase activity	GO:0006508//proteolysis
GRMZM2G161746	--	--	--	-0.693633	--	Uncharacterized protein [Source:UniProtKB/TrEMBL;Acc:C0HF51]	-	-	-	-
GRMZM2G161792	--	1.49115	--	--	--	Uncharacterized protein [Source:UniProtKB/TrEMBL;Acc:C0HHQ4]	ko01040//Biosynthesis of unsaturated fatty acids	-	GO:0016717//oxidoreductase activity, acting on paired donors, with oxidation of a pair of donors resulting in the reduction of molecular oxygen to two molecules of water;GO:0016720//delta12-fatty acid dehydrogenase activity;GO:0045485//omega-6 fatty acid desaturase activity	GO:0006629//lipid metabolic process;GO:0055114//oxidation-reduction process
GRMZM2G161846	--	8.31507	--	--	--	Uncharacterized protein [Source:UniProtKB/TrEMBL;Acc:C0P643]	-	-	GO:0046872//metal ion binding	GO:0030001//metal ion transport
GRMZM2G161891	--	--	--	-1.07148	--	Glutathione S-transferase GST 35 [Source:UniProtKB/TrEMBL;Acc:Q9FQA4]	ko00480//Glutathione metabolism	-	GO:0004364//glutathione transferase activity;GO:0005515//protein binding;GO:0016740//transferase activity	-
GRMZM2G162127	-1.58762	--	--	--	--	Uncharacterized protein [Source:UniProtKB/TrEMBL;Acc:B6SK20]	-	-	-	-
GRMZM2G162282	--	--	-0.800666	--	--	Uncharacterized protein [Source:UniProtKB/TrEMBL;Acc:C0P5X6]	-	GO:0005618//cell wall;GO:0005634//nucleus;GO:0009535//chloroplast thylakoid membrane;GO:0009570//chloroplast stroma;GO:0009579//thylakoid;GO:0009941//chloroplast envelope;GO:0010287//plastoglobule;GO:0010319//stromule;GO:0016020//membrane;GO:0048046//apoplast	GO:0005524//ATP binding;GO:0030234//enzyme regulator activity;GO:0043531//ADP binding;GO:0046863//ribulose-1,5-bisphosphate carboxylase/oxygenase activator activity	GO:0009409//response to cold;GO:0009416//response to light stimulus;GO:0042742//defense response to bacterium;GO:0050790//regulation of catalytic activity
GRMZM2G162359	-1.21947	--	--	--	--	Uncharacterized protein [Source:UniProtKB/TrEMBL;Acc:B4G1C2]	ko01110//Biosynthesis of secondary metabolites;ko00520//Amino sugar and nucleotide sugar metabolism	-	GO:0003824//catalytic activity;GO:0004553//hydrolase activity, hydrolyzing O-glycosyl compounds	GO:0005975//carbohydrate metabolic process
GRMZM2G162388	1.18825	--	--	--	--	Peptidyl-prolyl cis-trans isomerase [Source:UniProtKB/TrEMBL;Acc:K7TWV7]	-	-	GO:0003755//peptidyl-prolyl cis-trans isomerase activity;GO:0016853//isomerase activity	GO:0000413//protein peptidyl-prolyl isomerization;GO:0006457//protein folding
GRMZM2G162535	--	3.34285	--	--	--	Uncharacterized protein [Source:UniProtKB/TrEMBL;Acc:C4J6I1]	-	-	-	-
GRMZM2G162690	1.17954	--	0.707013	--	--	Uncharacterized protein [Source:UniProtKB/TrEMBL;Acc:B8A3P1]	ko00500//Starch and sucrose metabolism	GO:0005886//plasma membrane;GO:0016020//membrane;GO:0016021//integral to membrane	GO:0003824//catalytic activity;GO:0004555//alpha,alpha-trehalase activity;GO:0016787//hydrolase activity;GO:0016798//hydrolase activity, acting on glycosyl bonds	GO:0005991//trehalose metabolic process;GO:0005993//trehalose catabolic process;GO:0006950//response to stress;GO:0008152//metabolic process
GRMZM2G162758	6.81288	--	--	--	--	Uncharacterized protein [Source:UniProtKB/TrEMBL;Acc:B4FMC8]	-	GO:0005783//endoplasmic reticulum	GO:0004497//monooxygenase activity;GO:0005506//iron ion binding;GO:0009055//electron carrier activity;GO:0016491//oxidoreductase activity;GO:0016705//oxidoreductase activity, acting on paired donors, with incorporation or reduction of molecular oxygen;GO:0020037//heme binding;GO:0046872//metal ion binding	GO:0010345//suberin biosynthetic process;GO:0042761//very long-chain fatty acid biosynthetic process;GO:0055114//oxidation-reduction process
GRMZM2G162945	6.99193	--	--	--	--	Uncharacterized protein [Source:UniProtKB/TrEMBL;Acc:B4G247]	-	-	-	-
GRMZM2G163724	5.00389	--	--	--	--	Uncharacterized protein [Source:UniProtKB/TrEMBL;Acc:C0PG70]	-	-	GO:0000166//nucleotide binding;GO:0004672//protein kinase activity;GO:0005515//protein binding;GO:0005524//ATP binding;GO:0016772//transferase activity, transferring phosphorus-containing groups	GO:0006468//protein phosphorylation
GRMZM2G163883	--	-1.4854	--	--	--	Uncharacterized protein [Source:UniProtKB/TrEMBL;Acc:K7UN75]	-	-	-	-
GRMZM2G164062	--	1.07597	--	--	--	GMP synthase; Uncharacterized protein [Source:UniProtKB/TrEMBL;Acc:B4FL85]	ko03410//Base excision repair	-	GO:0003824//catalytic activity;GO:0008725//DNA-3-methyladenine glycosylase activity	GO:0006281//DNA repair;GO:0006284//base-excision repair
GRMZM2G164084	--	-6.13495	--	--	--	Sigma factor SIG2B [Source:UniProtKB/TrEMBL;Acc:Q9ZPL1]	-	-	GO:0003677//DNA binding;GO:0003700//sequence-specific DNA binding transcription factor activity;GO:0016987//sigma factor activity	GO:0006352//transcription initiation, DNA-dependent;GO:0006355//regulation of transcription, DNA-dependent
GRMZM2G164647	--	6.52944	--	--	--	--	-	-	-	-
GRMZM2G164929	--	-7.44191	--	--	--	--	-	-	GO:0004857//enzyme inhibitor activity;GO:0030599//pectinesterase activity	-
GRMZM2G164974	1.30951	--	--	--	--	3-ketoacyl-CoA synthase [Source:UniProtKB/TrEMBL;Acc:B4G0N2]	ko01110//Biosynthesis of secondary metabolites;ko00062//Fatty acid elongation in mitochondria	GO:0005783//endoplasmic reticulum;GO:0016020//membrane	GO:0003824//catalytic activity;GO:0009922//fatty acid elongase activity;GO:0016740//transferase activity;GO:0016746//transferase activity, transferring acyl groups;GO:0016747//transferase activity, transferring acyl groups other than amino-acyl groups	GO:0000038//very long-chain fatty acid metabolic process;GO:0006633//fatty acid biosynthetic process;GO:0008152//metabolic process;GO:0008610//lipid biosynthetic process;GO:0009409//response to cold;GO:0009416//response to light stimulus;GO:0009826//unidimensional cell growth;GO:0010025//wax biosynthetic process;GO:0042335//cuticle development;GO:0048868//pollen tube development
GRMZM2G165098	--	--	--	-0.794666	--	--	-	-	GO:0005515//protein binding	-
GRMZM2G165308	--	-4.34924	--	--	--	Uncharacterized protein [Source:UniProtKB/TrEMBL;Acc:B4FPN8]	-	-	-	-
GRMZM2G165530	2.2051	3.02414	--	--	--	Putative uncharacterized protein [Source:UniProtKB/TrEMBL;Acc:B6TPJ6]	-	GO:0005886//plasma membrane;GO:0016021//integral to membrane	GO:0005215//transporter activity	GO:0055085//transmembrane transport
GRMZM2G165817	--	--	-0.621755	--	--	Uncharacterized protein [Source:UniProtKB/TrEMBL;Acc:C0PGM6]	-	GO:0000502//proteasome complex;GO:0005618//cell wall;GO:0005730//nucleolus;GO:0005737//cytoplasm;GO:0005886//plasma membrane;GO:0008540//proteasome regulatory particle, base subcomplex;GO:0016020//membrane	GO:0000166//nucleotide binding;GO:0005524//ATP binding;GO:0016787//hydrolase activity;GO:0017111//nucleoside-triphosphatase activity	GO:0030163//protein catabolic process
GRMZM2G165828	--	6.19323	--	--	--	Uncharacterized protein [Source:UniProtKB/TrEMBL;Acc:C0PJ78]	-	GO:0005886//plasma membrane;GO:0009536//plastid;GO:0016020//membrane;GO:0016021//integral to membrane;GO:0030288//outer membrane-bounded periplasmic space	GO:0004930//G-protein coupled receptor activity;GO:0004970//ionotropic glutamate receptor activity;GO:0005215//transporter activity;GO:0005234//extracellular-glutamate-gated ion channel activity	GO:0006810//transport;GO:0006811//ion transport;GO:0007186//G-protein coupled receptor signaling pathway;GO:0035235//ionotropic glutamate receptor signaling pathway
GRMZM2G165998	--	--	--	-1.06319	--	Uncharacterized protein [Source:UniProtKB/TrEMBL;Acc:B4FIQ9]	-	GO:0005634//nucleus	GO:0010309//acireductone dioxygenase [iron(II)-requiring] activity;GO:0016491//oxidoreductase activity;GO:0016702//oxidoreductase activity, acting on single donors with incorporation of molecular oxygen, incorporation of two atoms of oxygen	GO:0019509//L-methionine salvage from methylthioadenosine;GO:0055114//oxidation-reduction process
GRMZM2G166141	--	5.76108	--	--	--	Uncharacterized protein [Source:UniProtKB/TrEMBL;Acc:K7TJE4]	-	GO:0005576//extracellular region;GO:0048046//apoplast	GO:0030145//manganese ion binding;GO:0045735//nutrient reservoir activity;GO:0046872//metal ion binding	-
GRMZM2G166208	7.3637	10.4502	--	--	--	Uncharacterized protein [Source:UniProtKB/TrEMBL;Acc:K7U988]	-	-	GO:0016747//transferase activity, transferring acyl groups other than amino-acyl groups	-
GRMZM2G166245	--	-1.82371	--	--	--	Uncharacterized protein [Source:UniProtKB/TrEMBL;Acc:C0P487]	-	GO:0005737//cytoplasm;GO:0009507//chloroplast;GO:0009536//plastid	GO:0016301//kinase activity;GO:0016773//phosphotransferase activity, alcohol group as acceptor	GO:0005975//carbohydrate metabolic process;GO:0016310//phosphorylation
GRMZM2G166445	-5.63678	--	--	--	--	Uncharacterized protein [Source:UniProtKB/TrEMBL;Acc:B4G1R7]	-	-	-	-
GRMZM2G166721	--	1.48077	--	--	--	Uncharacterized protein [Source:UniProtKB/TrEMBL;Acc:C0PJY2]	-	-	GO:0003677//DNA binding	GO:0006355//regulation of transcription, DNA-dependent
GRMZM2G166899	--	-1.02345	--	--	--	Uncharacterized protein [Source:UniProtKB/TrEMBL;Acc:K7TN14]	-	-	GO:0000166//nucleotide binding;GO:0016616//oxidoreductase activity, acting on the CH-OH group of donors, NAD or NADP as acceptor;GO:0048037//cofactor binding;GO:0051287//NAD binding	GO:0008152//metabolic process;GO:0055114//oxidation-reduction process
GRMZM2G166944	-1.26108	--	--	--	--	Uncharacterized protein [Source:UniProtKB/TrEMBL;Acc:B4F9C6]	-	GO:0005618//cell wall;GO:0005737//cytoplasm;GO:0005886//plasma membrane;GO:0009505//plant-type cell wall;GO:0048046//apoplast	GO:0004553//hydrolase activity, hydrolyzing O-glycosyl compounds;GO:0016762//xyloglucan:xyloglucosyl transferase activity;GO:0016787//hydrolase activity;GO:0080039//xyloglucan endotransglucosylase activity	GO:0005975//carbohydrate metabolic process;GO:0006073//cellular glucan metabolic process;GO:0007568//aging;GO:0009408//response to heat;GO:0009409//response to cold;GO:0009612//response to mechanical stimulus;GO:0009733//response to auxin stimulus;GO:0009739//response to gibberellin stimulus;GO:0009741//response to brassinosteroid stimulus;GO:0010411//xyloglucan metabolic process;GO:0042545//cell…
GRMZM2G166976	--	5.80517	--	--	--	Uncharacterized protein [Source:UniProtKB/TrEMBL;Acc:C0P927]	-	GO:0000325//plant-type vacuole;GO:0005774//vacuolar membrane;GO:0016021//integral to membrane	-	GO:0055085//transmembrane transport
GRMZM2G167103	--	--	-0.625934	--	--	60S ribosomal protein L9; Uncharacterized protein [Source:UniProtKB/TrEMBL;Acc:B6TH42]	ko03010//Ribosome	GO:0005840//ribosome;GO:0016020//membrane	GO:0003735//structural constituent of ribosome;GO:0019843//rRNA binding	GO:0006412//translation
GRMZM2G167164	2.55211	--	--	--	--	Uncharacterized protein [Source:UniProtKB/TrEMBL;Acc:C4JBF3]	-	-	GO:0016787//hydrolase activity;GO:0016788//hydrolase activity, acting on ester bonds	GO:0006629//lipid metabolic process
GRMZM2G167438	--	5.08433	--	--	--	3-ketoacyl-CoA synthase [Source:UniProtKB/TrEMBL;Acc:B4FQN3]	-	GO:0005783//endoplasmic reticulum;GO:0016020//membrane	GO:0003824//catalytic activity;GO:0016740//transferase activity;GO:0016746//transferase activity, transferring acyl groups;GO:0016747//transferase activity, transferring acyl groups other than amino-acyl groups	GO:0006633//fatty acid biosynthetic process;GO:0008152//metabolic process;GO:0008610//lipid biosynthetic process;GO:0009409//response to cold;GO:0009416//response to light stimulus
GRMZM2G167549	--	4.16807	--	--	CYP71C2	indolin-2-one monooxygenase [Source:UniProtKB/Swiss-Prot;Acc:Q43255]	-	GO:0016020//membrane;GO:0016021//integral to membrane	GO:0004497//monooxygenase activity;GO:0005506//iron ion binding;GO:0009055//electron carrier activity;GO:0016491//oxidoreductase activity;GO:0016705//oxidoreductase activity, acting on paired donors, with incorporation or reduction of molecular oxygen;GO:0020037//heme binding;GO:0036191;GO:0046872//metal ion binding	GO:0055114//oxidation-reduction process
GRMZM2G167584	3.4167	3.59511	--	--	--	Putative uncharacterized protein [Source:UniProtKB/TrEMBL;Acc:B6UG05]	-	-	GO:0003674//molecular_function	GO:0008150//biological_process
GRMZM2G167594	--	1.92749	--	--	--	Uncharacterized protein [Source:UniProtKB/TrEMBL;Acc:K7V9R3]	-	-	GO:0042578//phosphoric ester hydrolase activity	-
GRMZM2G167658	--	5.48997	--	--	--	--	-	GO:0016021//integral to membrane	GO:0005524//ATP binding;GO:0016887//ATPase activity;GO:0042626//ATPase activity, coupled to transmembrane movement of substances	GO:0006810//transport;GO:0055085//transmembrane transport
GRMZM2G167865	11.0728	--	--	--	--	Uncharacterized protein [Source:UniProtKB/TrEMBL;Acc:K7VLC2]	-	-	-	-
GRMZM2G168149	--	--	-0.992675	--	--	40S ribosomal protein S2 [Source:UniProtKB/TrEMBL;Acc:B6TNR8]	ko03010//Ribosome	GO:0005618//cell wall;GO:0005622//intracellular;GO:0005730//nucleolus;GO:0005840//ribosome;GO:0005886//plasma membrane;GO:0009507//chloroplast;GO:0015935//small ribosomal subunit;GO:0016020//membrane;GO:0022626//cytosolic ribosome;GO:0022627//cytosolic small ribosomal subunit;GO:0030529//ribonucleoprotein complex	GO:0003723//RNA binding;GO:0003735//structural constituent of ribosome	GO:0006412//translation
GRMZM2G168240	--	1.82363	--	--	--	--	-	GO:0005739//mitochondrion	GO:0003674//molecular_function	GO:0008150//biological_process
GRMZM2G168364	--	--	--	0.858004	--	Endochitinase A2; Uncharacterized protein [Source:UniProtKB/TrEMBL;Acc:B4G1H3]	-	GO:0005886//plasma membrane	GO:0004568//chitinase activity	GO:0005975//carbohydrate metabolic process;GO:0006032//chitin catabolic process;GO:0009408//response to heat;GO:0009414//response to water deprivation;GO:0009651//response to salt stress;GO:0009735//response to cytokinin stimulus;GO:0009809//lignin biosynthetic process;GO:0009825//multidimensional cell growth;GO:0010053//root epidermal cell differentiation;GO:0010337//regulation of salicylic acid…
GRMZM2G168439	--	1.76308	--	-1.44554	TIP1-2	Aquaporin TIP1-2 [Source:UniProtKB/Swiss-Prot;Acc:Q9ATM0]	-	GO:0005773//vacuole;GO:0005774//vacuolar membrane;GO:0016020//membrane;GO:0016021//integral to membrane	GO:0005215//transporter activity;GO:0015204//urea transmembrane transporter activity;GO:0015250//water channel activity	GO:0006810//transport;GO:0006833//water transport;GO:0006950//response to stress;GO:0015840//urea transport;GO:0071918//urea transmembrane transport
GRMZM2G168669	-7.91647	--	--	--	--	--	-	-	-	-
GRMZM2G168704	--	7.61773	--	--	--	--	-	-	-	-
GRMZM2G168707	--	1.68774	--	--	--	Uncharacterized protein; Zinc finger, C3HC4 type family protein [Source:UniProtKB/TrEMBL;Acc:B4FUI7]	-	-	-	-
GRMZM2G168933	--	6.93201	--	--	--	Uncharacterized protein [Source:UniProtKB/TrEMBL;Acc:C0P2I9]	-	-	-	-
GRMZM2G168956	1.53348	2.96002	--	--	--	3-ketoacyl-CoA synthase [Source:UniProtKB/TrEMBL;Acc:K7VFX1]	-	GO:0016020//membrane	GO:0003824//catalytic activity;GO:0016740//transferase activity;GO:0016746//transferase activity, transferring acyl groups;GO:0016747//transferase activity, transferring acyl groups other than amino-acyl groups	GO:0006633//fatty acid biosynthetic process;GO:0008152//metabolic process;GO:0008610//lipid biosynthetic process
GRMZM2G169173	--	6.18652	--	--	--	Uncharacterized protein [Source:UniProtKB/TrEMBL;Acc:B4FWF0]	-	-	GO:0005515//protein binding	-
GRMZM2G169280	1.0682	--	--	--	--	--	-	-	GO:0005515//protein binding	-
GRMZM2G169382	--	4.63502	--	--	--	Uncharacterized protein [Source:UniProtKB/TrEMBL;Acc:B4FDY9]	-	GO:0005634//nucleus	GO:0003677//DNA binding;GO:0003700//sequence-specific DNA binding transcription factor activity	GO:0006351//transcription, DNA-dependent;GO:0006355//regulation of transcription, DNA-dependent
GRMZM2G169535	--	9.41205	--	--	--	--	-	-	-	-
GRMZM2G169562	--	2.17928	--	--	--	--	-	-	-	GO:0006629//lipid metabolic process
GRMZM2G169571	--	2.38931	--	--	--	Uncharacterized protein [Source:UniProtKB/TrEMBL;Acc:K7W0U9]	-	-	GO:0043531//ADP binding	-
GRMZM2G169636	--	9.15289	--	--	--	--	-	-	-	-
GRMZM2G170412	1.0146	--	--	--	--	Uncharacterized protein [Source:UniProtKB/TrEMBL;Acc:K7V421]	-	-	GO:0005515//protein binding;GO:0008270//zinc ion binding;GO:0046872//metal ion binding	-
GRMZM2G170742	--	-3.53204	--	--	--	Putative uncharacterized protein [Source:UniProtKB/TrEMBL;Acc:B6U3N0]	-	-	-	-
GRMZM2G170766	7.35729	--	--	--	--	Uncharacterized protein [Source:UniProtKB/TrEMBL;Acc:K7V3S6]	-	-	GO:0005515//protein binding	-
GRMZM2G170829	5.87812	--	--	--	--	Uncharacterized protein [Source:UniProtKB/TrEMBL;Acc:K7TT15]	-	GO:0005576//extracellular region;GO:0048046//apoplast	GO:0030145//manganese ion binding;GO:0045735//nutrient reservoir activity;GO:0046872//metal ion binding	-
GRMZM2G170842	--	-1.87493	--	--	--	Uncharacterized protein [Source:UniProtKB/TrEMBL;Acc:B4F9D4]	-	GO:0005634//nucleus;GO:0005829//cytosol;GO:0005886//plasma membrane;GO:0016020//membrane	GO:0003824//catalytic activity;GO:0004575//sucrose alpha-glucosidase activity;GO:0033926	GO:0005975//carbohydrate metabolic process;GO:0006520//cellular amino acid metabolic process;GO:0048364//root development
GRMZM2G170857	-7.68118	--	--	--	--	Uncharacterized protein [Source:UniProtKB/TrEMBL;Acc:K7URF9]	-	GO:0005576//extracellular region;GO:0048046//apoplast	GO:0030145//manganese ion binding;GO:0045735//nutrient reservoir activity;GO:0046872//metal ion binding	-
GRMZM2G170870	--	--	-0.838879	--	--	50S ribosomal protein L6; Uncharacterized protein [Source:UniProtKB/TrEMBL;Acc:B6T4J1]	ko03010//Ribosome	GO:0005622//intracellular;GO:0005840//ribosome;GO:0009507//chloroplast;GO:0009570//chloroplast stroma;GO:0009941//chloroplast envelope;GO:0016020//membrane;GO:0030529//ribonucleoprotein complex	GO:0003735//structural constituent of ribosome;GO:0019843//rRNA binding	GO:0006412//translation
GRMZM2G171036	1.64448	--	--	--	--	Plant viral-response family protein [Source:UniProtKB/TrEMBL;Acc:K7U8L4]	-	-	-	-
GRMZM2G171139	-1.68411	--	--	--	--	Putative cytochrome P450 superfamily protein [Source:UniProtKB/TrEMBL;Acc:K7UK10]	-	-	GO:0004497//monooxygenase activity;GO:0005506//iron ion binding;GO:0009055//electron carrier activity;GO:0016491//oxidoreductase activity;GO:0016705//oxidoreductase activity, acting on paired donors, with incorporation or reduction of molecular oxygen;GO:0018685//alkane 1-monooxygenase activity;GO:0020037//heme binding;GO:0046872//metal ion binding	GO:0055114//oxidation-reduction process
GRMZM2G171203	-8.43117	8.13209	--	--	--	Uncharacterized protein [Source:UniProtKB/TrEMBL;Acc:K7VD48]	-	-	-	-
GRMZM2G171279	--	-1.13516	--	--	--	Uncharacterized protein [Source:UniProtKB/TrEMBL;Acc:K7V3Z4]	-	GO:0016020//membrane;GO:0016021//integral to membrane	GO:0005216//ion channel activity;GO:0005249//voltage-gated potassium channel activity;GO:0005515//protein binding	GO:0006810//transport;GO:0006811//ion transport;GO:0006813//potassium ion transport;GO:0055085//transmembrane transport
GRMZM2G171346	--	6.68734	--	--	--	Uncharacterized protein [Source:UniProtKB/TrEMBL;Acc:B4F933]	-	-	-	-
GRMZM2G171383	--	2.23985	--	--	--	Anthranilate synthase component II; Putative anthranilate synthase component II; Uncharacterized protein [Source:UniProtKB/TrEMBL;Acc:B6UGS8]	ko01100//Metabolic pathways;ko01110//Biosynthesis of secondary metabolites;ko00400//Phenylalanine, tyrosine and tryptophan biosynthesis	GO:0009507//chloroplast	-	GO:0008152//metabolic process;GO:0009617//response to bacterium;GO:0009651//response to salt stress;GO:0009723//response to ethylene stimulus;GO:0009851//auxin biosynthetic process
GRMZM2G171423	3.24367	--	--	--	--	Uncharacterized protein [Source:UniProtKB/TrEMBL;Acc:B4FJD4]	-	-	-	-
GRMZM2G171426	--	--	-1.21848	--	--	40S ribosomal protein S24 [Source:UniProtKB/TrEMBL;Acc:C0PNT2]	-	GO:0005618//cell wall;GO:0005622//intracellular;GO:0005730//nucleolus;GO:0005840//ribosome;GO:0005886//plasma membrane;GO:0009507//chloroplast;GO:0016020//membrane;GO:0022626//cytosolic ribosome;GO:0022627//cytosolic small ribosomal subunit;GO:0030529//ribonucleoprotein complex	GO:0000166//nucleotide binding;GO:0003735//structural constituent of ribosome	GO:0006412//translation
GRMZM2G171444	--	--	-1.16436	--	--	Uncharacterized protein [Source:UniProtKB/TrEMBL;Acc:B4FZV7]	-	GO:0005622//intracellular;GO:0005840//ribosome;GO:0009507//chloroplast;GO:0009570//chloroplast stroma;GO:0009941//chloroplast envelope;GO:0016020//membrane	GO:0003735//structural constituent of ribosome	GO:0006412//translation
GRMZM2G172101	--	--	-0.879561	--	--	Uncharacterized protein [Source:UniProtKB/TrEMBL;Acc:B4FQC4]	ko00970//Aminoacyl-tRNA biosynthesis	GO:0005737//cytoplasm;GO:0005829//cytosol	GO:0000166//nucleotide binding;GO:0004812//aminoacyl-tRNA ligase activity;GO:0004828//serine-tRNA ligase activity;GO:0005524//ATP binding;GO:0016874//ligase activity	GO:0006094//gluconeogenesis;GO:0006096//glycolysis;GO:0006412//translation;GO:0006418//tRNA aminoacylation for protein translation;GO:0006434//seryl-tRNA aminoacylation;GO:0006499//N-terminal protein myristoylation;GO:0009165//nucleotide biosynthetic process;GO:0009651//response to salt stress;GO:0046686//response to cadmium ion;GO:0097056
GRMZM2G172248	6.26674	--	--	--	--	--	-	-	-	-
GRMZM2G172327	--	4.1128	--	--	--	R2R3MYB-domain protein [Source:UniProtKB/TrEMBL;Acc:Q9SQC9]	-	-	GO:0003677//DNA binding;GO:0003682//chromatin binding;GO:0003700//sequence-specific DNA binding transcription factor activity	GO:0006355//regulation of transcription, DNA-dependent
GRMZM2G172342	--	--	-0.620497	--	--	--	-	GO:0005622//intracellular;GO:0005840//ribosome	GO:0003735//structural constituent of ribosome	GO:0006412//translation
GRMZM2G172365	--	5.91811	--	--	--	Uncharacterized protein [Source:UniProtKB/TrEMBL;Acc:K7TYQ0]	-	-	GO:0008176//tRNA (guanine-N7-)-methyltransferase activity	GO:0006400//tRNA modification;GO:0036265
GRMZM2G172491	--	3.7942	--	1.19708	--	3-hydroxyindolin-2-one monooxygenase [Source:UniProtKB/Swiss-Prot;Acc:Q43250]	ko01110//Biosynthesis of secondary metabolites;ko00402//Benzoxazinoid biosynthesis	GO:0016020//membrane;GO:0016021//integral to membrane	GO:0004497//monooxygenase activity;GO:0005506//iron ion binding;GO:0009055//electron carrier activity;GO:0016491//oxidoreductase activity;GO:0016705//oxidoreductase activity, acting on paired donors, with incorporation or reduction of molecular oxygen;GO:0020037//heme binding;GO:0036192;GO:0046872//metal ion binding	GO:0055114//oxidation-reduction process
GRMZM2G172596	2.18352	--	--	--	--	GAST1 protein [Source:UniProtKB/TrEMBL;Acc:K7TE59]	-	-	-	-
GRMZM2G173615	-1.99219	--	--	--	--	Uncharacterized protein [Source:UniProtKB/TrEMBL;Acc:K7VEX0]	-	-	-	-
GRMZM2G173668	--	-6.40953	--	--	--	--	-	-	GO:0016868//intramolecular transferase activity, phosphotransferases	GO:0005975//carbohydrate metabolic process
GRMZM2G173724	6.81228	--	--	--	--	Uncharacterized protein [Source:UniProtKB/TrEMBL;Acc:C0P6U5]	-	-	-	-
GRMZM2G173771	-8.51428	--	--	--	--	Putative AP2/EREBP transcription factor superfamily protein [Source:UniProtKB/TrEMBL;Acc:K7U9V5]	-	GO:0005634//nucleus	GO:0003677//DNA binding;GO:0003700//sequence-specific DNA binding transcription factor activity	GO:0006351//transcription, DNA-dependent;GO:0006355//regulation of transcription, DNA-dependent
GRMZM2G174114	6.81044	--	--	--	--	--	-	-	-	-
GRMZM2G174129	-1.14874	--	--	--	--	Uncharacterized protein [Source:UniProtKB/TrEMBL;Acc:K7UKR8]	-	-	GO:0004190//aspartic-type endopeptidase activity;GO:0008233//peptidase activity;GO:0016787//hydrolase activity	GO:0006508//proteolysis
GRMZM2G174145	--	1.53906	--	--	--	Uncharacterized protein [Source:UniProtKB/TrEMBL;Acc:B8A3N3]	-	-	GO:0003824//catalytic activity;GO:0030170//pyridoxal phosphate binding	GO:0009058//biosynthetic process
GRMZM2G174249	--	--	--	-0.783369	--	Uncharacterized protein [Source:UniProtKB/TrEMBL;Acc:C4J4S1]	ko01100//Metabolic pathways;ko00500//Starch and sucrose metabolism;ko00052//Galactose metabolism	GO:0005618//cell wall;GO:0005773//vacuole	GO:0004553//hydrolase activity, hydrolyzing O-glycosyl compounds;GO:0004564//beta-fructofuranosidase activity;GO:0016787//hydrolase activity;GO:0016798//hydrolase activity, acting on glycosyl bonds;GO:0031219//levanase activity	GO:0005975//carbohydrate metabolic process;GO:0008152//metabolic process;GO:0009611//response to wounding;GO:0080167//response to karrikin
GRMZM2G174598	1.46226	--	--	--	--	Uncharacterized protein [Source:UniProtKB/TrEMBL;Acc:C0PDS0]	-	GO:0005576//extracellular region	GO:0004650//polygalacturonase activity;GO:0016787//hydrolase activity;GO:0016798//hydrolase activity, acting on glycosyl bonds	GO:0005975//carbohydrate metabolic process;GO:0008152//metabolic process
GRMZM2G174757	--	--	-0.708194	--	--	Uncharacterized protein [Source:UniProtKB/TrEMBL;Acc:C0P790]	ko03013//RNA transport	GO:0005634//nucleus;GO:0005737//cytoplasm;GO:0005829//cytosol;GO:0005852//eukaryotic translation initiation factor 3 complex	GO:0000166//nucleotide binding;GO:0003676//nucleic acid binding;GO:0003723//RNA binding;GO:0003743//translation initiation factor activity;GO:0005515//protein binding;GO:0031369//translation initiation factor binding	GO:0006412//translation;GO:0006413//translational initiation
GRMZM2G174883	--	-8.01713	--	--	--	Legumin 1; Putative rmlC-like cupins superfamily protein; Uncharacterized protein [Source:UniProtKB/TrEMBL;Acc:Q946V2]	-	-	GO:0045735//nutrient reservoir activity	-
GRMZM2G175089	1.47332	--	--	--	--	Uncharacterized protein [Source:UniProtKB/TrEMBL;Acc:B4FTK7]	-	-	-	-
GRMZM2G175258	--	-1.18685	--	--	--	--	-	-	GO:0004672//protein kinase activity;GO:0004674//protein serine/threonine kinase activity;GO:0005524//ATP binding;GO:0016772//transferase activity, transferring phosphorus-containing groups	GO:0006468//protein phosphorylation;GO:0048544//recognition of pollen
GRMZM2G175423	--	-2.45792	--	-1.0624	--	Sorbitol dehydrogenase [Source:UniProtKB/TrEMBL;Acc:Q0QWI2]	-	GO:0005737//cytoplasm;GO:0005739//mitochondrion;GO:0005829//cytosol;GO:0005886//plasma membrane;GO:0009506//plasmodesma;GO:0016020//membrane;GO:0031966//mitochondrial membrane	GO:0000166//nucleotide binding;GO:0003939//L-iditol 2-dehydrogenase activity;GO:0008270//zinc ion binding;GO:0016491//oxidoreductase activity;GO:0046872//metal ion binding	GO:0055114//oxidation-reduction process
GRMZM2G175562	--	--	0.910733	--	--	Uncharacterized protein [Source:UniProtKB/TrEMBL;Acc:B4FRF2]	ko01100//Metabolic pathways;ko00195//Photosynthesis	GO:0009279//cell outer membrane;GO:0009507//chloroplast;GO:0009523//photosystem II;GO:0009535//chloroplast thylakoid membrane;GO:0009543//chloroplast thylakoid lumen;GO:0009570//chloroplast stroma;GO:0009579//thylakoid;GO:0009654//oxygen evolving complex;GO:0010287//plastoglobule;GO:0016021//integral to membrane;GO:0019898//extrinsic to membrane;GO:0031977//thylakoid lumen;GO:0048046//apoplast	GO:0005509//calcium ion binding;GO:0008266//poly(U) RNA binding;GO:0010242//oxygen evolving activity	GO:0010205//photoinhibition;GO:0010207//photosystem II assembly;GO:0015979//photosynthesis;GO:0019684//photosynthesis, light reaction;GO:0035304//regulation of protein dephosphorylation;GO:0042549//photosystem II stabilization;GO:0042742//defense response to bacterium
GRMZM2G175816	--	-1.78807	--	--	--	Uncharacterized protein [Source:UniProtKB/TrEMBL;Acc:B4FHU5]	-	GO:0005829//cytosol	GO:0016787//hydrolase activity;GO:0046872//metal ion binding	GO:0009611//response to wounding
GRMZM2G175860	--	3.64253	--	--	--	Uncharacterized protein [Source:UniProtKB/TrEMBL;Acc:B4FVP7]	-	-	GO:0051082//unfolded protein binding	GO:0006457//protein folding
GRMZM2G175995	--	2.92973	--	--	--	Auxin regulated gene involved in organ size 5; Uncharacterized protein [Source:UniProtKB/TrEMBL;Acc:G8H382]	-	-	-	-
GRMZM2G176131	--	7.90158	--	--	--	--	-	GO:0005874//microtubule	GO:0005200//structural constituent of cytoskeleton;GO:0005525//GTP binding	GO:0007017//microtubule-based process
GRMZM2G176289	1.5583	--	--	--	--	Putative HLH DNA-binding domain superfamily protein; Uncharacterized protein [Source:UniProtKB/TrEMBL;Acc:B4FVV0]	-	-	GO:0003677//DNA binding;GO:0046983//protein dimerization activity	-
GRMZM2G176354	--	-9.27809	--	--	--	Uncharacterized protein [Source:UniProtKB/TrEMBL;Acc:K7UC27]	-	-	-	-
GRMZM2G176519	--	-1.04951	--	--	--	CBL-interacting serine/threonine-protein kinase 11; Putative CBL-interacting protein kinase family protein; Uncharacterized protein [Source:UniProtKB/TrEMBL;Acc:B6SK56]	-	-	GO:0000166//nucleotide binding;GO:0004672//protein kinase activity;GO:0004674//protein serine/threonine kinase activity;GO:0005524//ATP binding;GO:0016301//kinase activity;GO:0016740//transferase activity;GO:0016772//transferase activity, transferring phosphorus-containing groups	GO:0006468//protein phosphorylation;GO:0007165//signal transduction;GO:0016310//phosphorylation
GRMZM2G176568	--	-2.69454	--	--	--	Putative MYB DNA-binding domain superfamily protein [Source:UniProtKB/TrEMBL;Acc:K7VAA0]	-	GO:0005634//nucleus	GO:0003677//DNA binding;GO:0003682//chromatin binding	-
GRMZM2G176595	--	3.37153	--	--	--	Beta-expansin 1a; Beta-expansin 6; Uncharacterized protein [Source:UniProtKB/TrEMBL;Acc:Q94KS8]	-	GO:0005576//extracellular region	-	GO:0019953//sexual reproduction
GRMZM2G176707	--	--	-0.697909	--	--	Nucleosome/chromatin assembly factor group A; Uncharacterized protein [Source:UniProtKB/TrEMBL;Acc:B8A161]	-	GO:0005634//nucleus;GO:0005737//cytoplasm;GO:0005886//plasma membrane	GO:0003682//chromatin binding	GO:0006281//DNA repair;GO:0006289//nucleotide-excision repair;GO:0006334//nucleosome assembly;GO:0009294//DNA mediated transformation;GO:0046686//response to cadmium ion
GRMZM2G176905	--	7.45286	--	--	--	--	-	-	GO:0016491//oxidoreductase activity	GO:0008152//metabolic process
GRMZM2G177061	5.66173	--	--	--	--	--	-	-	GO:0004672//protein kinase activity;GO:0004674//protein serine/threonine kinase activity;GO:0005524//ATP binding;GO:0016772//transferase activity, transferring phosphorus-containing groups	GO:0006468//protein phosphorylation
GRMZM2G177110	--	7.81948	--	--	--	Seed specific protein Bn15D17A [Source:UniProtKB/TrEMBL;Acc:B6UCF2]	-	-	-	-
GRMZM2G177242	--	--	--	1.29621	--	Uncharacterized protein [Source:UniProtKB/TrEMBL;Acc:B4FU73]	-	-	-	-
GRMZM2G177298	--	1.17934	--	--	--	Putative uncharacterized protein [Source:UniProtKB/TrEMBL;Acc:B6UIC0]	-	-	-	-
GRMZM2G177438	1.05633	--	--	--	--	--	-	-	GO:0016307//phosphatidylinositol phosphate kinase activity	GO:0046488//phosphatidylinositol metabolic process
GRMZM2G177535	-5.80952	-1.61378	--	--	--	--	-	-	GO:0004672//protein kinase activity;GO:0004674//protein serine/threonine kinase activity;GO:0005515//protein binding;GO:0005524//ATP binding;GO:0016772//transferase activity, transferring phosphorus-containing groups	GO:0006468//protein phosphorylation
GRMZM2G177915	--	10.2694	--	--	--	--	-	-	-	-
GRMZM2G178074	1.62668	--	--	--	--	Uncharacterized protein [Source:UniProtKB/TrEMBL;Acc:B4G074]	-	-	GO:0004672//protein kinase activity;GO:0004674//protein serine/threonine kinase activity;GO:0005524//ATP binding;GO:0016772//transferase activity, transferring phosphorus-containing groups	GO:0006468//protein phosphorylation
GRMZM2G178190	--	--	--	-1.01252	--	Metal transporter Nramp3; Uncharacterized protein [Source:UniProtKB/TrEMBL;Acc:B8A0P9]	-	GO:0005773//vacuole;GO:0005774//vacuolar membrane;GO:0005886//plasma membrane;GO:0016020//membrane	GO:0005215//transporter activity	GO:0006810//transport;GO:0006879//cellular iron ion homeostasis;GO:0009617//response to bacterium;GO:0009624//response to nematode;GO:0010039//response to iron ion;GO:0010043//response to zinc ion;GO:0042742//defense response to bacterium;GO:0055072//iron ion homeostasis
GRMZM2G178287	--	7.39484	--	--	--	Putative peptidyl-prolyl cis-trans isomerase family protein [Source:UniProtKB/TrEMBL;Acc:K7VFZ4]	-	-	GO:0003755//peptidyl-prolyl cis-trans isomerase activity;GO:0016853//isomerase activity	GO:0000413//protein peptidyl-prolyl isomerization;GO:0006457//protein folding
GRMZM2G178398	--	--	--	1.1104	--	Uncharacterized protein [Source:UniProtKB/TrEMBL;Acc:K7UK47]	-	-	-	-
GRMZM2G178415	--	--	0.63302	--	GDH1	Glutamate dehydrogenase [Source:UniProtKB/Swiss-Prot;Acc:Q43260]	ko01100//Metabolic pathways;ko00330//Arginine and proline metabolism;ko00910//Nitrogen metabolism;ko00250//Alanine, aspartate and glutamate metabolism	GO:0005739//mitochondrion	GO:0000166//nucleotide binding;GO:0004353//glutamate dehydrogenase [NAD(P)+] activity;GO:0005507//copper ion binding;GO:0005524//ATP binding;GO:0008270//zinc ion binding;GO:0016491//oxidoreductase activity;GO:0016639//oxidoreductase activity, acting on the CH-NH2 group of donors, NAD or NADP as acceptor;GO:0050897//cobalt ion binding	GO:0006520//cellular amino acid metabolic process;GO:0006807//nitrogen compound metabolic process;GO:0009646//response to absence of light;GO:0009651//response to salt stress;GO:0046686//response to cadmium ion;GO:0051171//regulation of nitrogen compound metabolic process;GO:0055114//oxidation-reduction process
GRMZM2G178486	--	1.46469	--	--	--	Zinc finger, C3HC4 type family protein [Source:UniProtKB/TrEMBL;Acc:B6SXD0]	-	-	GO:0005515//protein binding;GO:0008270//zinc ion binding;GO:0046872//metal ion binding	-
GRMZM2G178546	--	-2.84887	--	--	--	Trehalose-phosphate phosphatase [Source:UniProtKB/TrEMBL;Acc:K7VH00]	ko00500//Starch and sucrose metabolism	-	GO:0003824//catalytic activity	GO:0005992//trehalose biosynthetic process;GO:0008152//metabolic process
GRMZM2G179045	7.78978	--	--	--	--	Uncharacterized protein [Source:UniProtKB/TrEMBL;Acc:C0HIY7]	-	-	GO:0016491//oxidoreductase activity	GO:0008152//metabolic process
GRMZM2G179090	--	-1.2877	--	--	--	--	-	-	GO:0005525//GTP binding	GO:0007264//small GTPase mediated signal transduction
GRMZM2G179092	3.79825	--	--	--	TPS10	(E)-beta-farnesene synthase [Source:UniProtKB/Swiss-Prot;Acc:Q2NM15]	ko00909//Sesquiterpenoid biosynthesis	GO:0005737//cytoplasm	GO:0000287//magnesium ion binding;GO:0010333//terpene synthase activity;GO:0016829//lyase activity;GO:0046872//metal ion binding	GO:0006952//defense response;GO:0008152//metabolic process;GO:0016114//terpenoid biosynthetic process
GRMZM2G179143	5.59045	--	--	--	--	Putative cytochrome P450 superfamily protein [Source:UniProtKB/TrEMBL;Acc:K7UB11]	-	-	GO:0004497//monooxygenase activity;GO:0005506//iron ion binding;GO:0009055//electron carrier activity;GO:0016491//oxidoreductase activity;GO:0016705//oxidoreductase activity, acting on paired donors, with incorporation or reduction of molecular oxygen;GO:0020037//heme binding;GO:0046872//metal ion binding	GO:0055114//oxidation-reduction process
GRMZM2G179274	--	-6.17076	--	--	--	Uncharacterized protein [Source:UniProtKB/TrEMBL;Acc:K7V1B6]	-	-	-	-
GRMZM2G179424	-4.76619	--	--	--	--	--	-	GO:0005575//cellular_component	GO:0005515//protein binding	GO:0006260//DNA replication;GO:0006261//DNA-dependent DNA replication;GO:0006270//DNA-dependent DNA replication initiation;GO:0006275//regulation of DNA replication;GO:0006306//DNA methylation;GO:0008150//biological_process;GO:0008283//cell proliferation;GO:0009909//regulation of flower development;GO:0010389//regulation of G2/M transition of mitotic cell cycle;GO:0016458//gene silencing;GO:00165…
GRMZM2G179432	--	-1.8681	--	--	--	Uncharacterized protein [Source:UniProtKB/TrEMBL;Acc:B4FU26]	-	-	GO:0016787//hydrolase activity	GO:0008152//metabolic process
GRMZM2G179454	--	--	0.641072	--	--	Chorismate mutase; Uncharacterized protein [Source:UniProtKB/TrEMBL;Acc:B4FUP5]	ko01100//Metabolic pathways;ko01110//Biosynthesis of secondary metabolites;ko00400//Phenylalanine, tyrosine and tryptophan biosynthesis	-	GO:0004106//chorismate mutase activity	GO:0009073//aromatic amino acid family biosynthetic process;GO:0046417//chorismate metabolic process
GRMZM2G179679	--	3.50746	--	--	--	Uncharacterized protein [Source:UniProtKB/TrEMBL;Acc:C4J9H4]	-	GO:0005886//plasma membrane;GO:0016020//membrane;GO:0016021//integral to membrane	-	GO:0006810//transport;GO:0008643//carbohydrate transport
GRMZM2G179976	--	--	-0.769843	--	--	Uncharacterized protein [Source:UniProtKB/TrEMBL;Acc:B4FWI0]	ko03010//Ribosome	GO:0005622//intracellular;GO:0005634//nucleus;GO:0005730//nucleolus;GO:0005829//cytosol;GO:0005840//ribosome;GO:0005886//plasma membrane;GO:0009507//chloroplast;GO:0016020//membrane;GO:0022626//cytosolic ribosome;GO:0030529//ribonucleoprotein complex	GO:0003735//structural constituent of ribosome;GO:0005507//copper ion binding	GO:0006414//translational elongation;GO:0009409//response to cold;GO:0009651//response to salt stress;GO:0010043//response to zinc ion;GO:0042254//ribosome biogenesis;GO:0046686//response to cadmium ion
GRMZM2G180044	--	-2.87783	--	--	--	--	-	-	-	-
GRMZM2G180150	1.44158	--	--	--	--	Uncharacterized protein [Source:UniProtKB/TrEMBL;Acc:K7TI55]	-	-	-	-
GRMZM2G180262	--	3.38749	--	--	--	VQ [Source:UniProtKB/TrEMBL;Acc:B6UIL9]	-	-	-	-
GRMZM2G180418	--	--	-0.644329	--	--	--	-	-	-	-
GRMZM2G180430	--	1.20755	--	--	--	Uncharacterized protein [Source:UniProtKB/TrEMBL;Acc:B4F814]	-	-	GO:0003824//catalytic activity	GO:0008152//metabolic process
GRMZM2G180490	--	7.5212	--	--	--	--	-	-	GO:0005515//protein binding	-
GRMZM2G180559	--	7.3185	--	--	--	Uncharacterized protein [Source:UniProtKB/TrEMBL;Acc:K7VJS4]	-	-	-	-
GRMZM2G180836	--	-6.68641	--	--	--	Uncharacterized protein [Source:UniProtKB/TrEMBL;Acc:K7V904]	-	GO:0000126//transcription factor TFIIIB complex	GO:0000166//nucleotide binding;GO:0008270//zinc ion binding;GO:0017025//TBP-class protein binding	GO:0006352//transcription initiation, DNA-dependent;GO:0006355//regulation of transcription, DNA-dependent;GO:0006384//transcription initiation from RNA polymerase III promoter;GO:0009058//biosynthetic process
GRMZM2G180870	--	1.26607	--	--	--	Uncharacterized protein [Source:UniProtKB/TrEMBL;Acc:B4FWJ4]	-	-	GO:0004553//hydrolase activity, hydrolyzing O-glycosyl compounds	GO:0005975//carbohydrate metabolic process
GRMZM2G181135	--	2.24684	--	--	--	Uncharacterized protein [Source:UniProtKB/TrEMBL;Acc:C4J5E1]	-	-	GO:0003824//catalytic activity;GO:0016846//carbon-sulfur lyase activity;GO:0030170//pyridoxal phosphate binding	GO:0008152//metabolic process
GRMZM2G181151	--	--	0.676341	0.641865	--	Putative ATPase, V1 complex, subunit B protein isoform 1; Putative ATPase, V1 complex, subunit B protein isoform 2; Vacuolar ATP synthase subunit B isoform 1 [Source:UniProtKB/TrEMBL;Acc:B6T9C0]	-	GO:0005773//vacuole;GO:0005886//plasma membrane;GO:0009507//chloroplast;GO:0009941//chloroplast envelope;GO:0016020//membrane;GO:0033178//proton-transporting two-sector ATPase complex, catalytic domain;GO:0033180//proton-transporting V-type ATPase, V1 domain	GO:0005524//ATP binding;GO:0016820//hydrolase activity, acting on acid anhydrides, catalyzing transmembrane movement of substances	GO:0006810//transport;GO:0006811//ion transport;GO:0010255//glucose mediated signaling pathway;GO:0015991//ATP hydrolysis coupled proton transport;GO:0015992//proton transport;GO:0046034//ATP metabolic process;GO:0046686//response to cadmium ion
GRMZM2G181227	--	--	--	-1.0257	--	CHY1; Uncharacterized protein [Source:UniProtKB/TrEMBL;Acc:B4FIT7]	ko01100//Metabolic pathways;ko00280//Valine, leucine and isoleucine degradation;ko00410//beta-Alanine metabolism;ko00640//Propanoate metabolism	-	GO:0003860//3-hydroxyisobutyryl-CoA hydrolase activity	GO:0006574//valine catabolic process;GO:0009409//response to cold;GO:0009733//response to auxin stimulus
GRMZM2G181266	--	-6.09283	--	--	--	Uncharacterized protein [Source:UniProtKB/TrEMBL;Acc:C0PDA1]	ko01110//Biosynthesis of secondary metabolites;ko01040//Biosynthesis of unsaturated fatty acids;ko00062//Fatty acid elongation in mitochondria	-	-	-
GRMZM2G181362	--	--	--	-0.695365	--	Lysine-ketoglutarate reductase/saccharopine dehydrogenase1 [Source:UniProtKB/TrEMBL;Acc:K7U1S1]	-	GO:0005829//cytosol	GO:0000166//nucleotide binding;GO:0004753//saccharopine dehydrogenase activity;GO:0016491//oxidoreductase activity;GO:0047130//saccharopine dehydrogenase (NADP+, L-lysine-forming) activity	GO:0019477//L-lysine catabolic process;GO:0055114//oxidation-reduction process
GRMZM2G181566	1.59706	--	--	--	--	Uncharacterized protein [Source:UniProtKB/TrEMBL;Acc:B7ZY19]	-	GO:0005777//peroxisome	-	-
GRMZM2G181649	-5.15612	--	--	--	--	Putative ubiquitin-conjugating enzyme family [Source:UniProtKB/TrEMBL;Acc:K7UDY6]	-	-	GO:0000166//nucleotide binding;GO:0003676//nucleic acid binding	-
GRMZM2G300217	--	-7.12031	--	--	--	--	-	-	-	-
GRMZM2G300924	--	-2.62223	--	--	--	Putative AP2/EREBP transcription factor superfamily protein [Source:UniProtKB/TrEMBL;Acc:K7UHB4]	-	GO:0005634//nucleus	GO:0003677//DNA binding;GO:0003700//sequence-specific DNA binding transcription factor activity	GO:0006351//transcription, DNA-dependent;GO:0006355//regulation of transcription, DNA-dependent
GRMZM2G300965	--	5.12688	--	--	--	Uncharacterized protein [Source:UniProtKB/TrEMBL;Acc:K7UD35]	-	GO:0016020//membrane;GO:0016021//integral to membrane	GO:0004601//peroxidase activity;GO:0005509//calcium ion binding;GO:0016174//NAD(P)H oxidase activity;GO:0016491//oxidoreductase activity;GO:0050664//oxidoreductase activity, acting on NADH or NADPH, oxygen as acceptor	GO:0009408//response to heat;GO:0009845//seed germination;GO:0055114//oxidation-reduction process
GRMZM2G301297	7.8098	--	--	--	--	--	-	-	GO:0000166//nucleotide binding;GO:0003676//nucleic acid binding	-
GRMZM2G301512	-4.5394	--	--	--	--	Putative U-box domain protein kinase family [Source:UniProtKB/TrEMBL;Acc:K7V5S2]	-	GO:0000151//ubiquitin ligase complex	GO:0000166//nucleotide binding;GO:0004672//protein kinase activity;GO:0004674//protein serine/threonine kinase activity;GO:0004842//ubiquitin-protein ligase activity;GO:0005524//ATP binding;GO:0016301//kinase activity;GO:0016772//transferase activity, transferring phosphorus-containing groups	GO:0006468//protein phosphorylation;GO:0006950//response to stress;GO:0016310//phosphorylation;GO:0016567//protein ubiquitination
GRMZM2G301663	--	-1.52198	--	--	--	RALF [Source:UniProtKB/TrEMBL;Acc:B6SLP5]	-	-	-	-
GRMZM2G301699	-1.63742	--	--	--	--	--	-	-	-	-
GRMZM2G302195	--	--	-0.593212	--	--	Uncharacterized protein [Source:UniProtKB/TrEMBL;Acc:K7V7K3]	-	-	-	-
GRMZM2G302604	--	--	--	0.81777	--	Uncharacterized protein [Source:UniProtKB/TrEMBL;Acc:C0P2W9]	-	GO:0005886//plasma membrane;GO:0016020//membrane;GO:0016021//integral to membrane	GO:0005215//transporter activity;GO:0005354//galactose transmembrane transporter activity;GO:0005355//glucose transmembrane transporter activity;GO:0005365//myo-inositol transmembrane transporter activity;GO:0015145//monosaccharide transmembrane transporter activity;GO:0015148//D-xylose transmembrane transporter activity;GO:0015168//glycerol transmembrane transporter activity;GO:0015575//mannitol…	GO:0006810//transport;GO:0015749//monosaccharide transport;GO:0015752//D-ribose transport;GO:0015753//D-xylose transport;GO:0015757//galactose transport;GO:0015758//glucose transport;GO:0015793//glycerol transport;GO:0015795//sorbitol transport;GO:0015797//mannitol transport;GO:0015798//myo-inositol transport;GO:0055085//transmembrane transport
GRMZM2G302673	--	-1.88863	--	--	--	--	-	GO:0016020//membrane;GO:0016021//integral to membrane	GO:0004930//G-protein coupled receptor activity;GO:0004970//ionotropic glutamate receptor activity;GO:0005215//transporter activity;GO:0005234//extracellular-glutamate-gated ion channel activity	GO:0006810//transport;GO:0007186//G-protein coupled receptor signaling pathway
GRMZM2G304372	--	7.60403	--	--	--	Uncharacterized protein [Source:UniProtKB/TrEMBL;Acc:K7UYL6]	-	-	-	-
GRMZM2G304378	--	2.42916	--	--	--	36.4 kDa proline-rich protein; Hybrid proline-rich protein1; Proline rich protein; Uncharacterized protein [Source:UniProtKB/TrEMBL;Acc:Q41848]	-	-	-	-
GRMZM2G304840	--	-6.79602	--	--	--	Uncharacterized protein [Source:UniProtKB/TrEMBL;Acc:K7V4A7]	-	GO:0005634//nucleus;GO:0005737//cytoplasm	GO:0003677//DNA binding;GO:0003682//chromatin binding;GO:0016491//oxidoreductase activity;GO:0050660//flavin adenine dinucleotide binding	GO:0045454//cell redox homeostasis;GO:0055114//oxidation-reduction process
GRMZM2G305329	--	3.23187	--	--	--	Uncharacterized protein [Source:UniProtKB/TrEMBL;Acc:K7U7F7]	-	-	-	-
GRMZM2G306255	3.45501	--	--	--	--	Uncharacterized protein [Source:UniProtKB/TrEMBL;Acc:K7UVN7]	-	-	GO:0003723//RNA binding;GO:0003964//RNA-directed DNA polymerase activity	GO:0006278//RNA-dependent DNA replication
GRMZM2G306482	--	2.96294	--	--	--	Uncharacterized protein [Source:UniProtKB/TrEMBL;Acc:K7VJ11]	-	-	GO:0003674//molecular_function	GO:0008150//biological_process
GRMZM2G306643	--	1.45785	--	--	--	Uncharacterized protein [Source:UniProtKB/TrEMBL;Acc:K7TM29]	-	-	-	-
GRMZM2G306793	--	1.23311	--	--	--	--	-	-	-	-
GRMZM2G307241	--	6.99027	--	--	--	Uncharacterized protein [Source:UniProtKB/TrEMBL;Acc:K7U6L6]	-	-	-	-
GRMZM2G307323	-7.69292	--	--	--	--	--	-	-	GO:0005488//binding;GO:0005515//protein binding	-
GRMZM2G307397	-6.8405	--	--	--	--	--	-	GO:0005634//nucleus	GO:0003677//DNA binding;GO:0003700//sequence-specific DNA binding transcription factor activity;GO:0043565//sequence-specific DNA binding	GO:0006355//regulation of transcription, DNA-dependent
GRMZM2G308503	9.1828	--	--	--	--	Putative uncharacterized protein [Source:UniProtKB/TrEMBL;Acc:B6SIQ9]	-	-	-	GO:0008150//biological_process
GRMZM2G308597	--	10.5516	--	--	--	--	-	-	GO:0005509//calcium ion binding	-
GRMZM2G309188	--	6.30381	--	--	--	Uncharacterized protein [Source:UniProtKB/TrEMBL;Acc:K7VAD2]	-	-	-	-
GRMZM2G309731	-9.1172	--	--	--	--	--	-	-	GO:0003677//DNA binding;GO:0003700//sequence-specific DNA binding transcription factor activity	GO:0006355//regulation of transcription, DNA-dependent
GRMZM2G310144	--	-1.48416	--	--	--	Uncharacterized protein [Source:UniProtKB/TrEMBL;Acc:K7UZR1]	-	-	GO:0000166//nucleotide binding;GO:0005524//ATP binding;GO:0016887//ATPase activity;GO:0017111//nucleoside-triphosphatase activity	GO:0006200//ATP catabolic process
GRMZM2G310175	--	6.7527	--	--	--	Uncharacterized protein [Source:UniProtKB/TrEMBL;Acc:K7VE76]	-	-	-	-
GRMZM2G311036	--	-1.36038	--	--	--	Uncharacterized protein [Source:UniProtKB/TrEMBL;Acc:C0PKR0]	-	-	GO:0008168//methyltransferase activity;GO:0008171//O-methyltransferase activity;GO:0016740//transferase activity;GO:0046983//protein dimerization activity	GO:0032259//methylation
GRMZM2G311665	1.82618	--	--	--	--	Nucleic acid binding protein [Source:UniProtKB/TrEMBL;Acc:B6UER2]	-	-	GO:0000166//nucleotide binding;GO:0003676//nucleic acid binding;GO:0046872//metal ion binding	-
GRMZM2G312274	-7.80542	--	--	--	--	--	-	-	-	-
GRMZM2G312521	--	--	--	-0.697684	--	Putative trehalose phosphatase/synthase family protein [Source:UniProtKB/TrEMBL;Acc:K7V0H0]	-	-	GO:0003824//catalytic activity	GO:0005992//trehalose biosynthetic process;GO:0008152//metabolic process
GRMZM2G312672	--	4.93024	--	--	--	--	-	GO:0005634//nucleus	GO:0003677//DNA binding;GO:0005515//protein binding	GO:0006352//transcription initiation, DNA-dependent;GO:0016570//histone modification
GRMZM2G312732	--	4.96619	--	--	--	Uncharacterized protein [Source:UniProtKB/TrEMBL;Acc:K7V5X9]	-	-	-	-
GRMZM2G312736	--	10.035	--	--	--	Uncharacterized protein [Source:UniProtKB/TrEMBL;Acc:K7W5H8]	-	-	-	-
GRMZM2G312877	--	-3.45064	--	--	--	Lactoylglutathione lyase; Uncharacterized protein [Source:UniProtKB/TrEMBL;Acc:B4FQ23]	-	-	GO:0016829//lyase activity	-
GRMZM2G312974	1.43373	--	--	--	--	--	-	-	-	-
GRMZM2G312997	--	--	--	-1.26257	--	Uncharacterized protein [Source:UniProtKB/TrEMBL;Acc:K7VBB4]	-	-	GO:0004601//peroxidase activity;GO:0016491//oxidoreductase activity;GO:0016702//oxidoreductase activity, acting on single donors with incorporation of molecular oxygen, incorporation of two atoms of oxygen;GO:0020037//heme binding;GO:0046872//metal ion binding;GO:0051213//dioxygenase activity	GO:0001561//fatty acid alpha-oxidation;GO:0006629//lipid metabolic process;GO:0006631//fatty acid metabolic process;GO:0006633//fatty acid biosynthetic process;GO:0006826//iron ion transport;GO:0006952//defense response;GO:0006979//response to oxidative stress;GO:0009626//plant-type hypersensitive response;GO:0009627//systemic acquired resistance;GO:0009737//response to abscisic acid stimulus;GO:…
GRMZM2G313646	8.04939	--	--	--	--	--	-	-	-	-
GRMZM2G314364	8.29801	--	--	--	--	--	-	-	-	-
GRMZM2G314427	2.56497	--	--	--	--	Cytochrome b [Source:UniProtKB/Swiss-Prot;Acc:P04165]	-	GO:0005739//mitochondrion;GO:0005743//mitochondrial inner membrane;GO:0005750//mitochondrial respiratory chain complex III;GO:0016020//membrane;GO:0016021//integral to membrane;GO:0070469//respiratory chain	GO:0008121//ubiquinol-cytochrome-c reductase activity;GO:0009055//electron carrier activity;GO:0016491//oxidoreductase activity;GO:0046872//metal ion binding	GO:0006122//mitochondrial electron transport, ubiquinol to cytochrome c;GO:0022900//electron transport chain;GO:0022904//respiratory electron transport chain
GRMZM2G314593	--	-3.0027	--	--	--	Uncharacterized protein [Source:UniProtKB/TrEMBL;Acc:B6SR17]	-	-	-	-
GRMZM2G314692	--	1.91449	--	--	--	Uncharacterized protein [Source:UniProtKB/TrEMBL;Acc:B4FFR2]	-	-	GO:0016491//oxidoreductase activity;GO:0016706//oxidoreductase activity, acting on paired donors, with incorporation or reduction of molecular oxygen, 2-oxoglutarate as one donor, and incorporation of one atom each of oxygen into both donors	GO:0055114//oxidation-reduction process
GRMZM2G315140	--	-1.84099	--	--	--	--	-	-	GO:0003677//DNA binding	GO:0006355//regulation of transcription, DNA-dependent
GRMZM2G315848	--	4.67009	0.676935	1.45901	--	Nucleotide pyrophosphatase/phosphodiesterase [Source:UniProtKB/TrEMBL;Acc:B6U857]	-	-	GO:0003993//acid phosphatase activity;GO:0016787//hydrolase activity;GO:0046872//metal ion binding	-
GRMZM2G316073	6.0876	--	--	--	--	Uncharacterized protein [Source:UniProtKB/TrEMBL;Acc:K7WBU3]	-	-	-	-
GRMZM2G316362	--	4.54839	--	--	--	Acyl-desaturase; Uncharacterized protein [Source:UniProtKB/TrEMBL;Acc:B6UI69]	ko01040//Biosynthesis of unsaturated fatty acids;ko00061//Fatty acid biosynthesis	-	-	-
GRMZM2G316721	--	3.10053	--	--	--	Uncharacterized protein [Source:UniProtKB/TrEMBL;Acc:B6TP54]	-	-	-	-
GRMZM2G316778	--	--	--	0.926354	--	Uncharacterized protein [Source:UniProtKB/TrEMBL;Acc:K7V0D6]	-	-	-	-
GRMZM2G317085	--	-7.7385	--	--	--	--	-	-	-	-
GRMZM2G317270	--	-4.6786	--	--	--	Uncharacterized protein [Source:UniProtKB/TrEMBL;Acc:K7U845]	-	GO:0016020//membrane;GO:0016021//integral to membrane	GO:0000166//nucleotide binding;GO:0005388//calcium-transporting ATPase activity;GO:0005516//calmodulin binding;GO:0005524//ATP binding;GO:0016787//hydrolase activity;GO:0019829//cation-transporting ATPase activity;GO:0046872//metal ion binding	GO:0006812//cation transport;GO:0070588//calcium ion transmembrane transport
GRMZM2G317743	--	-2.16192	--	--	--	Uncharacterized protein [Source:UniProtKB/TrEMBL;Acc:K7U8N5]	-	-	-	-
GRMZM2G318156	--	6.66302	--	--	--	--	-	-	-	-
GRMZM2G318530	1.23634	--	--	--	--	Putative uncharacterized protein [Source:UniProtKB/TrEMBL;Acc:B6U4Z9]	-	-	-	-
GRMZM2G318767	--	9.2814	--	--	--	--	-	-	-	-
GRMZM2G319057	1.32588	2.99482	--	--	--	Uncharacterized protein [Source:UniProtKB/TrEMBL;Acc:B4G228]	-	-	-	-
GRMZM2G319397	-7.13691	--	--	--	--	Uncharacterized protein [Source:UniProtKB/TrEMBL;Acc:K7UI44]	-	-	-	-
GRMZM2G319781	4.20459	--	--	--	--	--	-	GO:0005622//intracellular	-	GO:0006810//transport
GRMZM2G320152	3.51029	--	--	--	--	Uncharacterized protein [Source:UniProtKB/TrEMBL;Acc:C0HIH1]	-	-	-	-
GRMZM2G320287	--	8.18344	--	--	--	--	-	-	GO:0003676//nucleic acid binding;GO:0046872//metal ion binding	-
GRMZM2G320689	5.31904	--	--	--	--	Kinesin heavy chain [Source:UniProtKB/TrEMBL;Acc:Q93XG0]	-	GO:0005871//kinesin complex;GO:0005874//microtubule;GO:0005875//microtubule associated complex	GO:0000166//nucleotide binding;GO:0003777//microtubule motor activity;GO:0005524//ATP binding;GO:0008017//microtubule binding	GO:0007018//microtubule-based movement
GRMZM2G321033	--	-1.50065	--	--	--	--	-	-	GO:0005506//iron ion binding;GO:0016705//oxidoreductase activity, acting on paired donors, with incorporation or reduction of molecular oxygen;GO:0020037//heme binding	GO:0055114//oxidation-reduction process
GRMZM2G322413	--	--	-0.796938	--	--	Uncharacterized protein [Source:UniProtKB/TrEMBL;Acc:B4FCY7]	ko03010//Ribosome	GO:0005622//intracellular;GO:0005773//vacuole;GO:0005840//ribosome;GO:0005886//plasma membrane;GO:0009507//chloroplast;GO:0016020//membrane;GO:0022625//cytosolic large ribosomal subunit;GO:0022626//cytosolic ribosome;GO:0030529//ribonucleoprotein complex	GO:0003735//structural constituent of ribosome	GO:0006412//translation
GRMZM2G322661	--	-1.11609	--	--	--	DNA-directed RNA polymerases I, II, and III 7.3 kDa polypeptide [Source:UniProtKB/TrEMBL;Acc:B6TU31]	ko01100//Metabolic pathways;ko00230//Purine metabolism;ko00240//Pyrimidine metabolism;ko03020//RNA polymerase	-	GO:0003676//nucleic acid binding;GO:0003677//DNA binding;GO:0003899//DNA-directed RNA polymerase activity;GO:0004527//exonuclease activity;GO:0008408//3'-5' exonuclease activity	GO:0006139//nucleobase-containing compound metabolic process;GO:0006351//transcription, DNA-dependent
GRMZM2G322748	4.21628	--	--	--	--	Disease resistance gene analog PIC15 [Source:UniProtKB/TrEMBL;Acc:Q9ZTJ0]	-	-	GO:0005515//protein binding;GO:0043531//ADP binding	GO:0006952//defense response
GRMZM2G322844	1.20905	--	--	--	--	--	-	GO:0016020//membrane	GO:0005215//transporter activity	GO:0006810//transport
GRMZM2G322892	6.19039	--	--	--	--	Uncharacterized protein [Source:UniProtKB/TrEMBL;Acc:C0P468]	-	-	GO:0016787//hydrolase activity;GO:0016788//hydrolase activity, acting on ester bonds	GO:0006629//lipid metabolic process;GO:0016042//lipid catabolic process
GRMZM2G323731	--	5.28051	--	--	--	Uncharacterized protein [Source:UniProtKB/TrEMBL;Acc:K7UWK1]	-	GO:0016020//membrane;GO:0016021//integral to membrane	GO:0004601//peroxidase activity;GO:0005509//calcium ion binding;GO:0016491//oxidoreductase activity;GO:0050664//oxidoreductase activity, acting on NADH or NADPH, oxygen as acceptor	GO:0055114//oxidation-reduction process
GRMZM2G323844	--	2.01371	--	--	--	Putative uncharacterized protein [Source:UniProtKB/TrEMBL;Acc:B6TF32]	-	GO:0005737//cytoplasm	GO:0017089//glycolipid transporter activity;GO:0051861//glycolipid binding	GO:0046836//glycolipid transport
GRMZM2G324111	--	3.47981	--	--	--	RING-H2 finger protein ATL5H [Source:UniProtKB/TrEMBL;Acc:B6UH48]	-	-	GO:0005515//protein binding;GO:0008270//zinc ion binding;GO:0046872//metal ion binding	-
GRMZM2G324231	--	4.63902	--	--	--	Uncharacterized protein [Source:UniProtKB/TrEMBL;Acc:K7TIJ3]	-	-	-	GO:0042744//hydrogen peroxide catabolic process
GRMZM2G324767	--	-6.94255	--	--	--	Uncharacterized protein [Source:UniProtKB/TrEMBL;Acc:K7TSN9]	-	-	-	-
GRMZM2G326114	--	-5.48113	--	--	--	Uncharacterized protein [Source:UniProtKB/TrEMBL;Acc:K7UCM6]	-	-	GO:0005506//iron ion binding;GO:0016491//oxidoreductase activity;GO:0016706//oxidoreductase activity, acting on paired donors, with incorporation or reduction of molecular oxygen, 2-oxoglutarate as one donor, and incorporation of one atom each of oxygen into both donors	GO:0055114//oxidation-reduction process
GRMZM2G326272	--	-1.501	--	--	--	Uncharacterized protein [Source:UniProtKB/TrEMBL;Acc:C0HHT3]	-	-	GO:0005525//GTP binding;GO:0016817//hydrolase activity, acting on acid anhydrides	-
GRMZM2G326707	--	--	--	0.929192	--	Uncharacterized protein [Source:UniProtKB/TrEMBL;Acc:B4FSY5]	-	GO:0005634//nucleus;GO:0005773//vacuole;GO:0005886//plasma membrane;GO:0016021//integral to membrane	GO:0005315//inorganic phosphate transmembrane transporter activity;GO:0022857//transmembrane transporter activity	GO:0006817//phosphate ion transport;GO:0009737//response to abscisic acid stimulus;GO:0016036//cellular response to phosphate starvation;GO:0055085//transmembrane transport
GRMZM2G327357	8.46633	--	--	--	--	--	-	-	-	-
GRMZM2G327595	--	-1.73822	--	--	--	Uncharacterized protein [Source:UniProtKB/TrEMBL;Acc:C0HHB1]	-	-	GO:0004180//carboxypeptidase activity;GO:0004185//serine-type carboxypeptidase activity	GO:0006508//proteolysis
GRMZM2G328500	--	--	--	0.652825	--	UDP-glucose 6-dehydrogenase [Source:UniProtKB/TrEMBL;Acc:B6T9P0]	ko01100//Metabolic pathways;ko01110//Biosynthesis of secondary metabolites;ko00500//Starch and sucrose metabolism;ko00520//Amino sugar and nucleotide sugar metabolism;ko00040//Pentose and glucuronate interconversions;ko00053//Ascorbate and aldarate metabolism	GO:0005618//cell wall;GO:0005634//nucleus;GO:0005829//cytosol	GO:0000166//nucleotide binding;GO:0003979//UDP-glucose 6-dehydrogenase activity;GO:0016491//oxidoreductase activity;GO:0016616//oxidoreductase activity, acting on the CH-OH group of donors, NAD or NADP as acceptor;GO:0051287//NAD binding	GO:0055114//oxidation-reduction process
GRMZM2G328671	--	7.62357	--	--	--	--	-	-	-	-
GRMZM2G329584	--	1.19164	--	--	--	Uncharacterized protein [Source:UniProtKB/TrEMBL;Acc:K7VFB0]	-	-	-	-
GRMZM2G330302	--	-2.11414	--	--	--	Putative CTP synthase [Source:UniProtKB/TrEMBL;Acc:Q4KWL6]	-	-	GO:0003883//CTP synthase activity	GO:0006221//pyrimidine nucleotide biosynthetic process
GRMZM2G330475	-8.17686	--	--	--	--	Putative MYB DNA-binding domain superfamily protein [Source:UniProtKB/TrEMBL;Acc:K7VXR5]	-	-	GO:0003677//DNA binding;GO:0003682//chromatin binding	-
GRMZM2G330684	--	9.04762	--	--	--	--	-	-	GO:0005515//protein binding;GO:0008270//zinc ion binding	-
GRMZM2G331088	2.22011	--	--	--	--	Uncharacterized protein [Source:UniProtKB/TrEMBL;Acc:K7UD39]	-	-	-	-
GRMZM2G331105	3.01094	--	--	--	--	Uncharacterized protein [Source:UniProtKB/TrEMBL;Acc:K7VCA4]	-	-	-	-
GRMZM2G331253	--	10.0708	--	--	--	--	-	-	GO:0008270//zinc ion binding	-
GRMZM2G331474	9.24328	-9.55402	--	--	--	--	-	-	-	-
GRMZM2G331701	--	10.1695	--	--	--	Uncharacterized protein [Source:UniProtKB/TrEMBL;Acc:C0P8J4]	-	-	-	GO:0006950//response to stress
GRMZM2G332562	-2.17181	--	--	--	--	Uncharacterized protein [Source:UniProtKB/TrEMBL;Acc:B4FGJ0]	-	GO:0005773//vacuole;GO:0005886//plasma membrane;GO:0016020//membrane;GO:0016021//integral to membrane	-	-
GRMZM2G333042	8.54289	--	--	--	--	Putative uncharacterized protein [Source:UniProtKB/TrEMBL;Acc:B6U026]	-	-	-	-
GRMZM2G333069	--	-1.99907	--	--	--	Oleosin [Source:UniProtKB/TrEMBL;Acc:B6SHN1]	-	GO:0005811//lipid particle;GO:0012511//monolayer-surrounded lipid storage body;GO:0016020//membrane;GO:0016021//integral to membrane	-	-
GRMZM2G334142	2.37812	--	--	--	--	--	-	-	GO:0003777//microtubule motor activity;GO:0005524//ATP binding;GO:0008017//microtubule binding	GO:0007018//microtubule-based movement
GRMZM2G334181	-1.03951	--	--	--	--	Putative DUF26 domain family protein [Source:UniProtKB/TrEMBL;Acc:K7UVH9]	-	-	GO:0016301//kinase activity	GO:0016310//phosphorylation
GRMZM2G334225	--	6.1831	--	--	--	Putative MADS-box transcription factor family protein [Source:UniProtKB/TrEMBL;Acc:K7UJQ6]	-	GO:0005634//nucleus	GO:0003677//DNA binding;GO:0046983//protein dimerization activity	GO:0006351//transcription, DNA-dependent;GO:0006355//regulation of transcription, DNA-dependent
GRMZM2G335046	--	-4.47921	--	--	--	--	-	-	GO:0004672//protein kinase activity;GO:0004674//protein serine/threonine kinase activity;GO:0005524//ATP binding;GO:0016772//transferase activity, transferring phosphorus-containing groups	GO:0006468//protein phosphorylation
GRMZM2G335589	-5.57735	--	--	--	--	--	-	-	GO:0010181//FMN binding;GO:0016491//oxidoreductase activity	GO:0055114//oxidation-reduction process
GRMZM2G335826	7.26805	--	--	--	--	--	-	-	GO:0004672//protein kinase activity;GO:0004674//protein serine/threonine kinase activity;GO:0005524//ATP binding;GO:0016772//transferase activity, transferring phosphorus-containing groups	GO:0006468//protein phosphorylation
GRMZM2G336326	--	-6.80412	--	--	--	Uncharacterized protein [Source:UniProtKB/TrEMBL;Acc:C4JC29]	-	-	-	-
GRMZM2G336824	--	-1.49561	--	--	--	Uncharacterized protein [Source:UniProtKB/TrEMBL;Acc:B4FR22]	-	-	GO:0008168//methyltransferase activity;GO:0008171//O-methyltransferase activity;GO:0046983//protein dimerization activity	GO:0032259//methylation
GRMZM2G337065	-6.32521	--	--	--	--	Uncharacterized protein [Source:UniProtKB/TrEMBL;Acc:K7VAK3]	-	-	GO:0005515//protein binding	-
GRMZM2G337594	4.73857	--	--	--	--	Uncharacterized protein [Source:UniProtKB/TrEMBL;Acc:K7WAB8]	-	-	-	-
GRMZM2G337881	--	6.33936	--	--	--	--	-	-	GO:0043531//ADP binding	-
GRMZM2G338056	--	-10.2946	--	--	--	Uncharacterized protein [Source:UniProtKB/TrEMBL;Acc:K7W652]	-	GO:0005622//intracellular	GO:0008270//zinc ion binding;GO:0046872//metal ion binding	-
GRMZM2G338661	--	1.62406	--	--	--	Uncharacterized protein [Source:UniProtKB/TrEMBL;Acc:K7V1R7]	-	-	GO:0016874//ligase activity	GO:0008150//biological_process
GRMZM2G339367	1.45219	--	--	--	--	Uncharacterized protein [Source:UniProtKB/TrEMBL;Acc:K7TYP8]	-	-	GO:0000166//nucleotide binding;GO:0005515//protein binding;GO:0016491//oxidoreductase activity	GO:0008152//metabolic process;GO:0055114//oxidation-reduction process
GRMZM2G339994	--	-5.76556	--	--	--	General stress protein 39; Short-chain dehydrogenase/reductase SDR family protein; Uncharacterized protein [Source:UniProtKB/TrEMBL;Acc:B4FNZ9]	-	-	GO:0000166//nucleotide binding;GO:0016491//oxidoreductase activity	GO:0008152//metabolic process;GO:0055114//oxidation-reduction process
GRMZM2G340251	--	--	-0.692411	--	--	Uncharacterized protein [Source:UniProtKB/TrEMBL;Acc:B7ZZ42]	-	-	GO:0000166//nucleotide binding;GO:0005524//ATP binding	GO:0006950//response to stress
GRMZM2G340408	2.01072	--	--	--	--	--	-	-	-	-
GRMZM2G340955	6.6297	--	--	--	--	--	-	-	GO:0003824//catalytic activity	-
GRMZM2G341405	1.20885	--	--	--	--	--	-	GO:0016020//membrane	GO:0004427//inorganic diphosphatase activity;GO:0009678//hydrogen-translocating pyrophosphatase activity	GO:0000160//two-component signal transduction system (phosphorelay);GO:0015992//proton transport
GRMZM2G342246	--	5.59134	--	1.4088	--	Beta-expansin 7 [Source:UniProtKB/TrEMBL;Acc:Q94KS7]	-	GO:0005576//extracellular region	-	GO:0019953//sexual reproduction
GRMZM2G343543	--	--	-0.735337	--	--	Elongation factor 1-alpha [Source:UniProtKB/TrEMBL;Acc:B6UHJ4]	ko03013//RNA transport	GO:0005634//nucleus;GO:0005730//nucleolus;GO:0005737//cytoplasm;GO:0005739//mitochondrion;GO:0005773//vacuole;GO:0005886//plasma membrane;GO:0009507//chloroplast;GO:0016020//membrane	GO:0000166//nucleotide binding;GO:0003746//translation elongation factor activity;GO:0003924//GTPase activity;GO:0005525//GTP binding	GO:0006184//GTP catabolic process;GO:0006414//translational elongation;GO:0046686//response to cadmium ion
GRMZM2G344416	1.15569	--	--	--	--	--	-	GO:0005634//nucleus	-	-
GRMZM2G344634	--	2.74182	--	--	--	Acyl-CoA-binding protein [Source:UniProtKB/TrEMBL;Acc:B6SRG5]	-	GO:0005829//cytosol;GO:0005886//plasma membrane	GO:0000062//fatty-acyl-CoA binding;GO:0031210//phosphatidylcholine binding	GO:0006869//lipid transport;GO:0009409//response to cold;GO:0050826//response to freezing
GRMZM2G344781	-5.77854	--	--	--	--	Uncharacterized protein [Source:UniProtKB/TrEMBL;Acc:K7UEE7]	-	-	GO:0003676//nucleic acid binding;GO:0005515//protein binding	-
GRMZM2G345700	--	8.39796	--	--	--	36.4 kDa proline-rich protein; Uncharacterized protein [Source:UniProtKB/TrEMBL;Acc:B4G127]	-	-	-	-
GRMZM2G345717	7.07396	5.13766	--	--	--	Leucoanthocyanidin dioxygenase [Source:UniProtKB/Swiss-Prot;Acc:P41213]	ko01100//Metabolic pathways;ko01110//Biosynthesis of secondary metabolites;ko00941//Flavonoid biosynthesis	-	GO:0016491//oxidoreductase activity;GO:0016702//oxidoreductase activity, acting on single donors with incorporation of molecular oxygen, incorporation of two atoms of oxygen;GO:0016706//oxidoreductase activity, acting on paired donors, with incorporation or reduction of molecular oxygen, 2-oxoglutarate as one donor, and incorporation of one atom each of oxygen into both donors;GO:0031418//L-ascor…	GO:0007033//vacuole organization;GO:0009611//response to wounding;GO:0009718//anthocyanin biosynthetic process;GO:0009753//response to jasmonic acid stimulus;GO:0009813//flavonoid biosynthetic process;GO:0010023//proanthocyanidin biosynthetic process;GO:0055114//oxidation-reduction process
GRMZM2G345776	13.6391	--	--	--	--	--	-	-	-	-
GRMZM2G346499	--	10.5226	--	--	--	--	-	-	-	-
GRMZM2G346863	7.20643	1.55008	--	--	--	--	-	-	GO:0051082//unfolded protein binding	GO:0006457//protein folding
GRMZM2G347056	--	--	-0.611393	--	--	Methylenetetrahydrofolate reductase 1 [Source:UniProtKB/Swiss-Prot;Acc:Q9SE94]	ko01100//Metabolic pathways;ko00670//One carbon pool by folate	-	GO:0004489//methylenetetrahydrofolate reductase (NADPH) activity;GO:0016491//oxidoreductase activity	GO:0006555//methionine metabolic process;GO:0035999;GO:0055114//oxidation-reduction process
GRMZM2G347743	--	1.23812	--	--	--	Serine carboxypeptidase 1; Uncharacterized protein [Source:UniProtKB/TrEMBL;Acc:B6TXF8]	-	-	GO:0004180//carboxypeptidase activity;GO:0004185//serine-type carboxypeptidase activity	GO:0006508//proteolysis
GRMZM2G348125	1.42486	--	--	--	--	Stress responsive protein [Source:UniProtKB/TrEMBL;Acc:B6TF92]	-	-	-	-
GRMZM2G348602	--	1.97363	--	--	--	Uncharacterized protein [Source:UniProtKB/TrEMBL;Acc:K7UI97]	-	GO:0005576//extracellular region	GO:0004650//polygalacturonase activity;GO:0016787//hydrolase activity;GO:0016798//hydrolase activity, acting on glycosyl bonds	GO:0005975//carbohydrate metabolic process;GO:0008152//metabolic process
GRMZM2G348666	--	--	-0.593625	--	--	Uncharacterized protein [Source:UniProtKB/TrEMBL;Acc:K7VAU5]	-	GO:0005737//cytoplasm	GO:0000166//nucleotide binding;GO:0002161//aminoacyl-tRNA editing activity;GO:0004812//aminoacyl-tRNA ligase activity;GO:0004822//isoleucine-tRNA ligase activity;GO:0005524//ATP binding	GO:0006418//tRNA aminoacylation for protein translation;GO:0006428//isoleucyl-tRNA aminoacylation;GO:0006450//regulation of translational fidelity;GO:0046686//response to cadmium ion
GRMZM2G348846	--	1.4585	--	--	--	Putative FAD-binding Berberine family protein; Uncharacterized protein [Source:UniProtKB/TrEMBL;Acc:B4F816]	-	GO:0005618//cell wall	GO:0003824//catalytic activity;GO:0008762//UDP-N-acetylmuramate dehydrogenase activity;GO:0016491//oxidoreductase activity;GO:0016614//oxidoreductase activity, acting on CH-OH group of donors;GO:0050660//flavin adenine dinucleotide binding	GO:0009793//embryo development ending in seed dormancy;GO:0010197//polar nucleus fusion;GO:0055114//oxidation-reduction process
GRMZM2G348890	--	-3.4035	--	--	--	Uncharacterized protein [Source:UniProtKB/TrEMBL;Acc:K7UMY3]	-	-	-	-
GRMZM2G349536	1.01115	--	--	--	--	Uncharacterized protein [Source:UniProtKB/TrEMBL;Acc:K7UCJ8]	-	-	GO:0005542//folic acid binding;GO:0016740//transferase activity	GO:0008152//metabolic process
GRMZM2G349670	--	-10.0948	--	--	--	Uncharacterized protein [Source:UniProtKB/TrEMBL;Acc:K7UES0]	-	-	-	-
GRMZM2G349983	8.55772	--	--	--	--	Uncharacterized protein [Source:UniProtKB/TrEMBL;Acc:K7V8X3]	-	-	-	-
GRMZM2G350020	--	5.00583	--	--	--	Putative cytochrome P450 superfamily protein; Uncharacterized protein [Source:UniProtKB/TrEMBL;Acc:B4FVQ1]	-	GO:0005773//vacuole	GO:0004497//monooxygenase activity;GO:0005506//iron ion binding;GO:0009055//electron carrier activity;GO:0016491//oxidoreductase activity;GO:0016705//oxidoreductase activity, acting on paired donors, with incorporation or reduction of molecular oxygen;GO:0018685//alkane 1-monooxygenase activity;GO:0020037//heme binding;GO:0046872//metal ion binding	GO:0006631//fatty acid metabolic process;GO:0010345//suberin biosynthetic process;GO:0055114//oxidation-reduction process
GRMZM2G350312	--	-2.21255	--	--	--	BHLH transcription factor; Uncharacterized protein [Source:UniProtKB/TrEMBL;Acc:B8A2P8]	-	-	GO:0046983//protein dimerization activity	-
GRMZM2G350687	--	-7.37248	--	--	--	Uncharacterized protein [Source:UniProtKB/TrEMBL;Acc:K7VXE7]	-	-	-	-
GRMZM2G350795	-7.08166	--	--	--	--	--	-	-	-	-
GRMZM2G351232	7.63084	--	--	--	--	--	-	GO:0005667//transcription factor complex	GO:0003700//sequence-specific DNA binding transcription factor activity;GO:0016787//hydrolase activity	GO:0006355//regulation of transcription, DNA-dependent
GRMZM2G351259	--	1.29435	--	--	--	Uncharacterized protein [Source:UniProtKB/TrEMBL;Acc:B4FS98]	-	-	GO:0004497//monooxygenase activity;GO:0005506//iron ion binding;GO:0009055//electron carrier activity;GO:0016491//oxidoreductase activity;GO:0016705//oxidoreductase activity, acting on paired donors, with incorporation or reduction of molecular oxygen;GO:0020037//heme binding;GO:0046872//metal ion binding	GO:0055114//oxidation-reduction process
GRMZM2G352274	6.05337	--	--	--	--	Uncharacterized protein [Source:UniProtKB/TrEMBL;Acc:C4J9A6]	-	-	-	-
GRMZM2G352281	--	3.77118	--	--	--	--	-	-	GO:0004672//protein kinase activity;GO:0004674//protein serine/threonine kinase activity;GO:0005524//ATP binding;GO:0016772//transferase activity, transferring phosphorus-containing groups	GO:0006468//protein phosphorylation
GRMZM2G352858	8.57058	--	--	--	--	--	-	-	GO:0004672//protein kinase activity;GO:0004674//protein serine/threonine kinase activity;GO:0005524//ATP binding;GO:0016772//transferase activity, transferring phosphorus-containing groups	GO:0006468//protein phosphorylation
GRMZM2G352891	--	4.25724	--	--	--	--	-	-	GO:0000166//nucleotide binding;GO:0003676//nucleic acid binding	-
GRMZM2G353043	2.27173	--	--	--	--	--	-	-	-	-
GRMZM2G353076	--	2.42761	--	--	--	ZHD9 ZF-HD type transcription factor [Source:UniProtKB/TrEMBL;Acc:K0DCQ7]	-	-	GO:0003677//DNA binding	GO:0007275//multicellular organismal development;GO:0009640//photomorphogenesis;GO:0009733//response to auxin stimulus;GO:0009735//response to cytokinin stimulus;GO:0009737//response to abscisic acid stimulus;GO:0009739//response to gibberellin stimulus;GO:0009741//response to brassinosteroid stimulus;GO:0043392//negative regulation of DNA binding
GRMZM2G353091	--	3.27943	--	--	--	--	-	-	GO:0005515//protein binding;GO:0008270//zinc ion binding	-
GRMZM2G353236	--	-7.10189	--	--	--	Uncharacterized protein [Source:UniProtKB/TrEMBL;Acc:K7W1P9]	-	-	-	-
GRMZM2G353250	--	-2.30045	--	--	--	Uncharacterized protein [Source:UniProtKB/TrEMBL;Acc:K7V260]	-	-	-	-
GRMZM2G353483	-5.71533	--	--	--	--	--	-	GO:0000145//exocyst	-	GO:0006887//exocytosis
GRMZM2G353895	--	-1.31019	--	--	--	Uncharacterized protein [Source:UniProtKB/TrEMBL;Acc:K7VQ77]	-	-	-	-
GRMZM2G354338	--	6.07983	--	--	--	Auxin regulated gene involved in organ size 8; Uncharacterized protein [Source:UniProtKB/TrEMBL;Acc:B6SMF1]	-	-	-	-
GRMZM2G354579	--	6.22926	--	--	--	--	-	-	-	-
GRMZM2G354593	--	5.74774	--	--	--	Putative homeodomain-like transcription factor superfamily protein [Source:UniProtKB/TrEMBL;Acc:K7UMV1]	-	-	GO:0003677//DNA binding	-
GRMZM2G354909	-2.24974	--	--	--	--	Uncharacterized protein [Source:UniProtKB/TrEMBL;Acc:B8A3Q4]	ko01110//Biosynthesis of secondary metabolites;ko00902//Monoterpenoid biosynthesis	-	GO:0000166//nucleotide binding;GO:0016491//oxidoreductase activity	GO:0008152//metabolic process;GO:0055114//oxidation-reduction process
GRMZM2G355389	--	8.28296	--	--	--	Uncharacterized protein [Source:UniProtKB/TrEMBL;Acc:K7V5I5]	-	-	-	-
GRMZM2G355574	5.22323	--	--	--	--	--	-	-	GO:0016787//hydrolase activity	-
GRMZM2G355940	--	5.28768	--	--	--	--	-	-	GO:0003747//translation release factor activity	GO:0006415//translational termination
GRMZM2G356128	--	2.24093	--	--	--	Putative CBL-interacting protein kinase family protein [Source:UniProtKB/TrEMBL;Acc:K7TM34]	-	-	GO:0000166//nucleotide binding;GO:0004672//protein kinase activity;GO:0004674//protein serine/threonine kinase activity;GO:0005524//ATP binding;GO:0016301//kinase activity;GO:0016740//transferase activity;GO:0016772//transferase activity, transferring phosphorus-containing groups	GO:0006468//protein phosphorylation;GO:0007165//signal transduction;GO:0016310//phosphorylation
GRMZM2G356155	6.37344	--	--	--	--	--	-	-	-	-
GRMZM2G356423	1.70598	--	--	--	--	Uncharacterized protein [Source:UniProtKB/TrEMBL;Acc:K7VDW4]	-	-	GO:0005488//binding	-
GRMZM2G356639	1.47051	--	--	--	--	Uncharacterized protein [Source:UniProtKB/TrEMBL;Acc:K7U0N7]	-	-	-	-
GRMZM2G357620	--	-1.29015	--	--	--	Uncharacterized protein [Source:UniProtKB/TrEMBL;Acc:K7UB12]	-	GO:0016020//membrane;GO:0016021//integral to membrane	GO:0000166//nucleotide binding;GO:0005388//calcium-transporting ATPase activity;GO:0005516//calmodulin binding;GO:0005524//ATP binding;GO:0016787//hydrolase activity;GO:0019829//cation-transporting ATPase activity;GO:0046872//metal ion binding	GO:0006812//cation transport;GO:0070588//calcium ion transmembrane transport
GRMZM2G357688	7.41777	--	--	--	--	Zinc finger protein 2 [Source:UniProtKB/TrEMBL;Acc:B6T6A7]	-	GO:0005622//intracellular	GO:0008270//zinc ion binding;GO:0046872//metal ion binding	-
GRMZM2G357955	-10.0513	--	--	--	--	Uncharacterized protein [Source:UniProtKB/TrEMBL;Acc:K7TV31]	-	-	-	-
GRMZM2G358153	--	--	--	-1.06021	--	Chitinase 1; Uncharacterized protein [Source:UniProtKB/TrEMBL;Acc:B4FBN8]	-	-	GO:0003824//catalytic activity;GO:0004553//hydrolase activity, hydrolyzing O-glycosyl compounds;GO:0016787//hydrolase activity;GO:0016798//hydrolase activity, acting on glycosyl bonds	GO:0005975//carbohydrate metabolic process;GO:0008152//metabolic process
GRMZM2G358161	--	9.32951	--	--	--	Uncharacterized protein [Source:UniProtKB/TrEMBL;Acc:K7TLZ6]	-	GO:0016020//membrane;GO:0016021//integral to membrane	GO:0005215//transporter activity	GO:0006810//transport
GRMZM2G358386	7.81312	--	--	--	--	Putative uncharacterized protein [Source:UniProtKB/TrEMBL;Acc:B6SQK0]	-	-	-	-
GRMZM2G358467	--	2.4243	--	--	--	Uncharacterized protein [Source:UniProtKB/TrEMBL;Acc:B4FFQ1]	-	-	-	-
GRMZM2G358540	--	1.89069	--	--	--	VAMP protein SEC22 [Source:UniProtKB/TrEMBL;Acc:B6TRZ2]	-	GO:0009505//plant-type cell wall	-	-
GRMZM2G358929	7.42077	--	--	--	--	--	-	-	-	-
GRMZM2G359105	--	-1.95728	--	--	--	--	-	-	GO:0016779//nucleotidyltransferase activity	-
GRMZM2G359142	--	7.40956	--	--	--	Putative uncharacterized protein [Source:UniProtKB/TrEMBL;Acc:B6TFV3]	-	-	-	-
GRMZM2G359298	--	--	--	0.82309	--	Uncharacterized protein [Source:UniProtKB/TrEMBL;Acc:K7U2E4]	-	-	GO:0005507//copper ion binding;GO:0008131//primary amine oxidase activity;GO:0048038//quinone binding	GO:0009308//amine metabolic process;GO:0055114//oxidation-reduction process
GRMZM2G359521	--	2.17497	--	--	--	--	-	-	-	-
[truncated: 579 more rows]
