# Supplementary material for: Combined Transcriptome and Proteome Analysis of Maize (Zea mays L.) Reveals A Complementary Profile in Response to Phosphate Deficiency
Source: Curr Issues Mol Biol. 2021 Sep 13;43(2):1142–55. doi: 10.3390/cimb43020081 (PMC8929058; doi:10.3390/cimb43020081)
Supplement: Supplementary file 1 [file cimb-43-00081-s001.zip › Table_S3.xlsx]

## Sheet: Table_supplementary_3
Table S3 Gene ontology (GO) enrichment analysis of DET and DEP.
GO_acc	Source	Tissue	term_type	Term	queryitem	querytotal	bgitem	bgtotal	pvalue	FDR	entries
GO:0005875	RNA-seq	shoot	C	microtubule associated complex	8	474	109	25864	0.0013	0.38	// GRMZM5G839416 // GRMZM5G860469 // GRMZM2G334142 // GRMZM2G320689 // GRMZM2G136838 // GRMZM2G157616 // GRMZM2G471186 // GRMZM2G037472
GO:0005856	RNA-seq	shoot	C	cytoskeleton	14	474	308	25864	0.0023	0.38	// GRMZM5G839416 // GRMZM2G107645 // GRMZM2G037140 // GRMZM2G097122 // GRMZM5G860469 // GRMZM2G116542 // GRMZM2G334142 // AC204070.3_FG004 // GRMZM2G320689 // GRMZM2G136838 // GRMZM2G157616 // GRMZM2G471186 // GRMZM2G037472 // GRMZM2G126010
GO:0044430	RNA-seq	shoot	C	cytoskeletal part	12	474	263	25864	0.0044	0.38	// GRMZM5G839416 // GRMZM2G107645 // AC204070.3_FG004 // GRMZM2G097122 // GRMZM5G860469 // GRMZM2G116542 // GRMZM2G334142 // GRMZM2G320689 // GRMZM2G136838 // GRMZM2G157616 // GRMZM2G471186 // GRMZM2G037472
GO:0005739	RNA-seq	shoot	C	mitochondrion	34	474	1139	25864	0.0046	0.38	// GRMZM5G853409 // GRMZM5G804814 // GRMZM2G037140 // GRMZM2G392101 // GRMZM2G051630 // GRMZM2G523904 // GRMZM2G028129 // AC207628.4_FG005 // GRMZM5G834128 // GRMZM5G897562 // GRMZM2G109418 // GRMZM2G155602 // GRMZM5G844030 // GRMZM5G863003 // GRMZM2G021095 // GRMZM5G889138 // GRMZM5G891801 // GRMZM2G575038 // GRMZM2G010933 // GRMZM5G889790 // GRMZM5G856027 // GRMZM2G463904 // GRMZM5G826875 // GR…
GO:0015630	RNA-seq	shoot	C	microtubule cytoskeleton	10	474	215	25864	0.0079	0.53	// GRMZM2G107645 // GRMZM5G839416 // GRMZM5G860469 // GRMZM2G116542 // GRMZM2G334142 // GRMZM2G320689 // GRMZM2G136838 // GRMZM2G157616 // GRMZM2G471186 // GRMZM2G037472
GO:0005746	RNA-seq	shoot	C	mitochondrial respiratory chain	6	474	102	25864	0.014	0.75	// GRMZM5G834128 // GRMZM2G314427 // GRMZM5G856027 // GRMZM2G109332 // GRMZM5G889138 // GRMZM2G112030
GO:0044428	RNA-seq	shoot	C	nuclear part	7	474	842	25864	0.99	1	// GRMZM2G351232 // GRMZM2G075978 // GRMZM2G091964 // GRMZM2G112074 // GRMZM2G053622 // AC207628.4_FG005 // GRMZM2G149178
GO:0044429	RNA-seq	shoot	C	mitochondrial part	9	474	299	25864	0.11	1	// GRMZM5G834128 // GRMZM2G010933 // GRMZM2G109418 // GRMZM2G314427 // GRMZM5G856027 // GRMZM2G112030 // GRMZM2G109332 // GRMZM5G889138 // AC207628.4_FG005
GO:0044424	RNA-seq	shoot	C	intracellular part	153	474	8943	25864	0.86	1	// GRMZM2G441115 // GRMZM2G059151 // GRMZM2G037140 // GRMZM2G152477 // GRMZM5G888934 // GRMZM2G110714 // GRMZM2G112074 // GRMZM5G839416 // GRMZM2G086880 // GRMZM5G897562 // GRMZM2G447551 // GRMZM2G009141 // GRMZM2G105855 // GRMZM2G155602 // GRMZM2G088409 // GRMZM2G123776 // GRMZM2G064360 // GRMZM2G054224 // GRMZM2G117238 // GRMZM2G173771 // GRMZM2G575038 // GRMZM2G121948 // GRMZM2G010933 // GRMZM…
GO:0044425	RNA-seq	shoot	C	membrane part	50	474	2755	25864	0.55	1	// GRMZM2G050561 // GRMZM2G148374 // GRMZM2G037140 // GRMZM2G051630 // GRMZM5G860469 // GRMZM5G800101 // GRMZM2G028129 // GRMZM2G110714 // GRMZM2G425206 // GRMZM2G119265 // GRMZM2G107481 // GRMZM2G416965 // GRMZM2G126010 // GRMZM2G047875 // GRMZM5G834128 // GRMZM2G075372 // AC225309.2_FG003 // GRMZM2G109418 // GRMZM2G105855 // GRMZM2G332562 // GRMZM2G180150 // GRMZM5G872392 // GRMZM2G040911 // GR…
GO:0044427	RNA-seq	shoot	C	chromosomal part	7	474	190	25864	0.066	1	// GRMZM2G107645 // GRMZM2G401308 // GRMZM2G418258 // GRMZM2G112074 // GRMZM2G117238 // GRMZM2G075978 // GRMZM2G149178
GO:0044422	RNA-seq	shoot	C	organelle part	50	474	3457	25864	0.97	1	// GRMZM2G107645 // AC204070.3_FG004 // GRMZM2G097122 // GRMZM5G860469 // GRMZM5G800101 // GRMZM2G418258 // GRMZM2G140408 // GRMZM2G112074 // GRMZM5G839416 // GRMZM2G053622 // GRMZM2G075978 // AC207628.4_FG005 // GRMZM2G126010 // GRMZM5G834128 // GRMZM2G109418 // GRMZM2G180150 // GRMZM2G334142 // GRMZM2G423137 // GRMZM5G889138 // GRMZM2G157616 // GRMZM5G851130 // GRMZM2G037472 // GRMZM2G124353 //…
GO:0044464	RNA-seq	shoot	C	cell part	207	474	12261	25864	0.95	1	// GRMZM2G441115 // GRMZM2G059151 // GRMZM2G037140 // GRMZM2G437859 // GRMZM2G126196 // GRMZM2G152477 // GRMZM5G888934 // GRMZM2G110714 // GRMZM2G112074 // GRMZM5G839416 // GRMZM2G122687 // GRMZM2G416965 // GRMZM2G135746 // GRMZM2G070392 // GRMZM5G897562 // GRMZM2G447551 // GRMZM2G109418 // GRMZM2G105855 // GRMZM2G155602 // GRMZM2G100652 // GRMZM2G088409 // GRMZM2G123776 // GRMZM5G872392 // AC185…
GO:0009941	RNA-seq	shoot	C	chloroplast envelope	6	474	560	25864	0.94	1	// GRMZM2G141320 // GRMZM2G051630 // GRMZM2G423137 // GRMZM2G100652 // AC207628.4_FG005 // GRMZM2G126010
GO:0005874	RNA-seq	shoot	C	microtubule	5	474	102	25864	0.044	1	// GRMZM2G471186 // GRMZM2G320689 // GRMZM2G136838 // GRMZM2G037472 // GRMZM2G157616
GO:0031224	RNA-seq	shoot	C	intrinsic to membrane	36	474	1790	25864	0.31	1	// GRMZM2G050561 // GRMZM2G148374 // GRMZM2G051630 // GRMZM5G800101 // GRMZM2G425206 // GRMZM2G119265 // GRMZM2G107481 // GRMZM2G416965 // GRMZM5G834128 // GRMZM2G075372 // AC225309.2_FG003 // GRMZM2G450705 // GRMZM2G105855 // GRMZM2G332562 // GRMZM5G872392 // GRMZM2G040911 // GRMZM2G112030 // GRMZM2G165530 // GRMZM2G019974 // GRMZM2G064657 // GRMZM2G108597 // GRMZM2G007909 // GRMZM2G068557 // GR…
GO:0030312	RNA-seq	shoot	C	external encapsulating structure	12	474	680	25864	0.59	1	// GRMZM2G056912 // GRMZM2G017555 // GRMZM2G062811 // GRMZM2G093101 // GRMZM2G051630 // GRMZM2G052422 // GRMZM2G161696 // GRMZM2G118579 // GRMZM2G166944 // GRMZM2G059151 // AC207628.4_FG005 // GRMZM2G002260
GO:0005911	RNA-seq	shoot	C	cell-cell junction	8	474	547	25864	0.78	1	// GRMZM2G093101 // GRMZM2G037140 // GRMZM5G860469 // GRMZM2G051630 // GRMZM2G028129 // GRMZM2G110714 // GRMZM2G149178 // GRMZM2G126010
GO:0009526	RNA-seq	shoot	C	plastid envelope	6	474	584	25864	0.96	1	// GRMZM2G141320 // GRMZM2G051630 // GRMZM2G423137 // GRMZM2G100652 // AC207628.4_FG005 // GRMZM2G126010
GO:0019866	RNA-seq	shoot	C	organelle inner membrane	8	474	237	25864	0.077	1	// GRMZM5G834128 // GRMZM2G109418 // GRMZM2G314427 // GRMZM5G856027 // GRMZM2G109332 // GRMZM5G889138 // GRMZM2G112030 // GRMZM2G423137
GO:0005618	RNA-seq	shoot	C	cell wall	12	474	659	25864	0.55	1	// GRMZM2G056912 // GRMZM2G017555 // GRMZM2G062811 // GRMZM2G093101 // GRMZM2G051630 // GRMZM2G052422 // GRMZM2G161696 // GRMZM2G118579 // GRMZM2G166944 // GRMZM2G059151 // AC207628.4_FG005 // GRMZM2G002260
GO:0055044	RNA-seq	shoot	C	symplast	8	474	547	25864	0.78	1	// GRMZM2G093101 // GRMZM2G037140 // GRMZM5G860469 // GRMZM2G051630 // GRMZM2G028129 // GRMZM2G110714 // GRMZM2G149178 // GRMZM2G126010
GO:0070013	RNA-seq	shoot	C	intracellular organelle lumen	7	474	810	25864	0.99	1	// GRMZM2G351232 // GRMZM2G075978 // GRMZM2G091964 // GRMZM2G112074 // GRMZM2G049877 // AC207628.4_FG005 // GRMZM2G149178
GO:0016021	RNA-seq	shoot	C	integral to membrane	36	474	1723	25864	0.23	1	// GRMZM2G050561 // GRMZM2G148374 // GRMZM2G051630 // GRMZM5G800101 // GRMZM2G425206 // GRMZM2G119265 // GRMZM2G107481 // GRMZM2G416965 // GRMZM5G834128 // GRMZM2G075372 // AC225309.2_FG003 // GRMZM2G450705 // GRMZM2G105855 // GRMZM2G332562 // GRMZM5G872392 // GRMZM2G040911 // GRMZM2G112030 // GRMZM2G165530 // GRMZM2G019974 // GRMZM2G064657 // GRMZM2G108597 // GRMZM2G007909 // GRMZM2G068557 // GR…
GO:0016020	RNA-seq	shoot	C	membrane	91	474	5709	25864	0.94	1	// GRMZM2G037140 // GRMZM2G126196 // GRMZM5G888934 // GRMZM2G110714 // GRMZM2G122687 // GRMZM2G416965 // GRMZM2G135746 // GRMZM2G070392 // GRMZM2G109418 // GRMZM2G105855 // GRMZM2G332562 // GRMZM5G872392 // AC185130.2_FG004 // GRMZM2G064360 // GRMZM2G054224 // GRMZM2G341405 // GRMZM2G084914 // GRMZM2G121948 // GRMZM2G064657 // GRMZM2G108597 // GRMZM2G051709 // GRMZM2G429781 // GRMZM2G102754 // GR…
GO:0043234	RNA-seq	shoot	C	protein complex	32	474	1572	25864	0.3	1	// AC204070.3_FG004 // AC208346.3_FG004 // GRMZM2G097122 // GRMZM5G860469 // GRMZM5G888934 // GRMZM5G879882 // GRMZM2G112074 // GRMZM5G839416 // GRMZM2G112030 // GRMZM2G353483 // GRMZM5G834128 // GRMZM2G109418 // GRMZM2G334142 // GRMZM5G889138 // GRMZM2G010488 // GRMZM2G157616 // GRMZM2G050556 // GRMZM2G301512 // GRMZM2G121948 // GRMZM2G117238 // GRMZM5G856027 // GRMZM2G091964 // GRMZM2G320689 //…
GO:0043231	RNA-seq	shoot	C	intracellular membrane-bounded organelle	120	474	6999	25864	0.82	1	// GRMZM2G441115 // GRMZM2G037140 // GRMZM2G152477 // GRMZM2G110714 // GRMZM2G112074 // GRMZM2G135746 // GRMZM5G897562 // GRMZM2G447551 // GRMZM2G009141 // GRMZM2G105855 // GRMZM2G332562 // GRMZM2G064360 // GRMZM2G054224 // GRMZM2G117238 // GRMZM2G173771 // GRMZM2G575038 // GRMZM2G121948 // GRMZM2G010933 // GRMZM2G429781 // GRMZM2G166944 // GRMZM2G153274 // GRMZM2G109071 // GRMZM5G844605 // GRMZM…
GO:0043232	RNA-seq	shoot	C	intracellular non-membrane-bounded organelle	26	474	1579	25864	0.74	1	// GRMZM2G107645 // GRMZM2G037140 // GRMZM2G097122 // GRMZM5G860469 // GRMZM2G418258 // GRMZM2G140408 // GRMZM2G112074 // GRMZM5G839416 // AC207628.4_FG005 // GRMZM2G126010 // GRMZM2G334142 // AC204070.3_FG004 // GRMZM2G364252 // GRMZM2G117238 // GRMZM2G136838 // GRMZM2G037472 // GRMZM2G401308 // GRMZM2G157616 // GRMZM2G116542 // GRMZM2G320689 // GRMZM2G474534 // GRMZM2G075978 // GRMZM5G851130 //…
GO:0043233	RNA-seq	shoot	C	organelle lumen	7	474	810	25864	0.99	1	// GRMZM2G351232 // GRMZM2G075978 // GRMZM2G091964 // GRMZM2G112074 // GRMZM2G049877 // AC207628.4_FG005 // GRMZM2G149178
GO:0005829	RNA-seq	shoot	C	cytosol	15	474	1316	25864	0.98	1	// GRMZM5G879882 // GRMZM2G112285 // GRMZM2G093101 // GRMZM2G037140 // GRMZM2G162388 // GRMZM2G061289 // GRMZM2G123776 // GRMZM2G429781 // GRMZM2G175089 // GRMZM2G045192 // GRMZM2G110714 // GRMZM2G059151 // GRMZM2G126010 // GRMZM2G149178 // GRMZM2G025072
GO:0009579	RNA-seq	shoot	C	thylakoid	5	474	546	25864	0.97	1	// GRMZM2G450705 // GRMZM2G383052 // GRMZM2G423137 // GRMZM5G800101 // GRMZM2G149178
GO:0044437	RNA-seq	shoot	C	vacuolar part	6	474	392	25864	0.72	1	// GRMZM2G051630 // GRMZM2G126601 // AC199911.5_FG001 // GRMZM2G124353 // GRMZM2G049877 // GRMZM2G149178
GO:0044435	RNA-seq	shoot	C	plastid part	11	474	1192	25864	1	1	// GRMZM2G383052 // GRMZM2G141320 // GRMZM2G450705 // GRMZM5G800101 // GRMZM2G423137 // GRMZM2G140408 // GRMZM2G051630 // GRMZM2G100652 // GRMZM2G158657 // AC207628.4_FG005 // GRMZM2G126010
GO:0044434	RNA-seq	shoot	C	chloroplast part	11	474	1174	25864	1	1	// GRMZM2G383052 // GRMZM2G141320 // GRMZM2G450705 // GRMZM5G800101 // GRMZM2G423137 // GRMZM2G140408 // GRMZM2G051630 // GRMZM2G100652 // GRMZM2G158657 // AC207628.4_FG005 // GRMZM2G126010
GO:0031090	RNA-seq	shoot	C	organelle membrane	20	474	1250	25864	0.76	1	// GRMZM5G834128 // GRMZM2G423137 // GRMZM2G314427 // GRMZM2G141320 // GRMZM2G109418 // GRMZM2G051630 // GRMZM2G007909 // GRMZM2G383052 // GRMZM5G800101 // GRMZM2G126601 // GRMZM5G856027 // GRMZM2G450705 // AC199911.5_FG001 // GRMZM2G109332 // GRMZM5G889138 // GRMZM2G112030 // GRMZM2G180150 // GRMZM2G149178 // AC207628.4_FG005 // GRMZM2G124353
GO:0048046	RNA-seq	shoot	C	apoplast	8	474	376	25864	0.39	1	// GRMZM2G062811 // GRMZM2G132169 // GRMZM2G170829 // GRMZM2G133394 // GRMZM2G118579 // GRMZM2G110714 // GRMZM2G170857 // GRMZM2G166944
GO:0009536	RNA-seq	shoot	C	plastid	23	474	2254	25864	1	1	// GRMZM2G018686 // GRMZM2G037140 // GRMZM2G392101 // GRMZM2G051630 // GRMZM2G145069 // GRMZM2G140408 // GRMZM2G110714 // AC207628.4_FG005 // GRMZM2G126010 // GRMZM2G135746 // GRMZM2G450705 // GRMZM2G423137 // GRMZM2G120574 // GRMZM2G100652 // GRMZM2G068557 // GRMZM5G800101 // GRMZM2G474534 // GRMZM2G383052 // GRMZM2G141320 // GRMZM2G047347 // GRMZM2G109332 // GRMZM2G158657 // GRMZM2G149178
GO:0005783	RNA-seq	shoot	C	endoplasmic reticulum	9	474	520	25864	0.61	1	// GRMZM2G064870 // GRMZM2G105855 // GRMZM2G075655 // GRMZM2G162758 // GRMZM2G180150 // GRMZM2G164974 // GRMZM2G028129 // GRMZM2G040911 // GRMZM2G086656
GO:0031974	RNA-seq	shoot	C	membrane-enclosed lumen	8	474	818	25864	0.98	1	// GRMZM2G351232 // GRMZM2G010933 // GRMZM2G075978 // GRMZM2G091964 // GRMZM2G112074 // GRMZM2G049877 // AC207628.4_FG005 // GRMZM2G149178
GO:0031975	RNA-seq	shoot	C	envelope	14	474	918	25864	0.79	1	// GRMZM5G834128 // GRMZM2G423137 // GRMZM2G010933 // GRMZM2G141320 // GRMZM2G109418 // GRMZM2G051630 // GRMZM2G314427 // GRMZM5G856027 // GRMZM2G112030 // GRMZM2G109332 // GRMZM5G889138 // GRMZM2G100652 // AC207628.4_FG005 // GRMZM2G126010
GO:0030054	RNA-seq	shoot	C	cell junction	8	474	547	25864	0.78	1	// GRMZM2G093101 // GRMZM2G037140 // GRMZM5G860469 // GRMZM2G051630 // GRMZM2G028129 // GRMZM2G110714 // GRMZM2G149178 // GRMZM2G126010
GO:0005773	RNA-seq	shoot	C	vacuole	18	474	867	25864	0.33	1	// GRMZM2G086294 // GRMZM2G132880 // GRMZM2G051630 // GRMZM2G148374 // GRMZM2G124353 // GRMZM2G332562 // GRMZM2G152477 // GRMZM2G154090 // GRMZM2G126601 // AC199911.5_FG001 // GRMZM2G064360 // GRMZM2G161696 // GRMZM2G153274 // GRMZM2G049877 // GRMZM2G109071 // GRMZM2G149178 // AC207628.4_FG005 // GRMZM2G126010
GO:0005774	RNA-seq	shoot	C	vacuolar membrane	5	474	387	25864	0.84	1	// AC199911.5_FG001 // GRMZM2G149178 // GRMZM2G124353 // GRMZM2G051630 // GRMZM2G126601
GO:0043229	RNA-seq	shoot	C	intracellular organelle	132	474	7690	25864	0.83	1	// GRMZM2G441115 // GRMZM2G037140 // GRMZM2G152477 // GRMZM2G110714 // GRMZM2G112074 // GRMZM5G839416 // GRMZM5G860469 // GRMZM2G135746 // GRMZM5G897562 // GRMZM2G447551 // GRMZM2G009141 // GRMZM2G105855 // GRMZM2G155602 // GRMZM2G064360 // GRMZM2G054224 // GRMZM2G117238 // GRMZM2G173771 // GRMZM2G575038 // GRMZM2G121948 // GRMZM2G010933 // GRMZM2G100652 // GRMZM2G116542 // GRMZM2G429781 // GRMZM…
GO:0043228	RNA-seq	shoot	C	non-membrane-bounded organelle	26	474	1579	25864	0.74	1	// GRMZM2G107645 // GRMZM2G037140 // GRMZM2G097122 // GRMZM5G860469 // GRMZM2G418258 // GRMZM2G140408 // GRMZM2G112074 // GRMZM5G839416 // AC207628.4_FG005 // GRMZM2G126010 // GRMZM2G334142 // AC204070.3_FG004 // GRMZM2G364252 // GRMZM2G117238 // GRMZM2G136838 // GRMZM2G037472 // GRMZM2G401308 // GRMZM2G157616 // GRMZM2G116542 // GRMZM2G320689 // GRMZM2G474534 // GRMZM2G075978 // GRMZM5G851130 //…
GO:0005622	RNA-seq	shoot	C	intracellular	162	474	9452	25864	0.87	1	// GRMZM2G441115 // GRMZM2G059151 // GRMZM2G037140 // GRMZM2G152477 // GRMZM5G888934 // GRMZM2G110714 // GRMZM2G112074 // GRMZM5G839416 // GRMZM2G086880 // GRMZM5G897562 // GRMZM2G447551 // GRMZM2G109418 // GRMZM2G105855 // GRMZM2G155602 // GRMZM2G088409 // GRMZM2G123776 // GRMZM2G064360 // GRMZM2G054224 // GRMZM2G117238 // GRMZM2G040911 // GRMZM2G173771 // GRMZM2G575038 // GRMZM2G121948 // GRMZM…
GO:0043227	RNA-seq	shoot	C	membrane-bounded organelle	120	474	7016	25864	0.82	1	// GRMZM2G441115 // GRMZM2G037140 // GRMZM2G152477 // GRMZM2G110714 // GRMZM2G112074 // GRMZM2G135746 // GRMZM5G897562 // GRMZM2G447551 // GRMZM2G009141 // GRMZM2G105855 // GRMZM2G332562 // GRMZM2G064360 // GRMZM2G054224 // GRMZM2G117238 // GRMZM2G173771 // GRMZM2G575038 // GRMZM2G121948 // GRMZM2G010933 // GRMZM2G429781 // GRMZM2G166944 // GRMZM2G153274 // GRMZM2G109071 // GRMZM5G844605 // GRMZM…
GO:0043226	RNA-seq	shoot	C	organelle	132	474	7692	25864	0.83	1	// GRMZM2G441115 // GRMZM2G037140 // GRMZM2G152477 // GRMZM2G110714 // GRMZM2G112074 // GRMZM5G839416 // GRMZM5G860469 // GRMZM2G135746 // GRMZM5G897562 // GRMZM2G447551 // GRMZM2G009141 // GRMZM2G105855 // GRMZM2G155602 // GRMZM2G064360 // GRMZM2G054224 // GRMZM2G117238 // GRMZM2G173771 // GRMZM2G575038 // GRMZM2G121948 // GRMZM2G010933 // GRMZM2G100652 // GRMZM2G116542 // GRMZM2G429781 // GRMZM…
GO:0044446	RNA-seq	shoot	C	intracellular organelle part	50	474	3454	25864	0.97	1	// GRMZM2G107645 // AC204070.3_FG004 // GRMZM2G097122 // GRMZM5G860469 // GRMZM5G800101 // GRMZM2G418258 // GRMZM2G140408 // GRMZM2G112074 // GRMZM5G839416 // GRMZM2G053622 // GRMZM2G075978 // AC207628.4_FG005 // GRMZM2G126010 // GRMZM5G834128 // GRMZM2G109418 // GRMZM2G180150 // GRMZM2G334142 // GRMZM2G423137 // GRMZM5G889138 // GRMZM2G157616 // GRMZM5G851130 // GRMZM2G037472 // GRMZM2G124353 //…
GO:0044444	RNA-seq	shoot	C	cytoplasmic part	101	474	6103	25864	0.89	1	// GRMZM5G826875 // GRMZM2G037140 // GRMZM2G152477 // GRMZM5G888934 // GRMZM2G110714 // GRMZM2G135746 // GRMZM5G897562 // GRMZM2G009141 // GRMZM2G105855 // GRMZM2G155602 // GRMZM2G123776 // GRMZM2G064360 // GRMZM2G054224 // GRMZM2G575038 // GRMZM2G121948 // GRMZM2G010933 // GRMZM2G116542 // GRMZM2G429781 // GRMZM2G166944 // GRMZM2G153274 // GRMZM2G109071 // GRMZM5G844605 // GRMZM5G879882 // GRMZM…
GO:0005634	RNA-seq	shoot	C	nucleus	42	474	2821	25864	0.94	1	// GRMZM2G107645 // GRMZM2G037140 // GRMZM2G392101 // GRMZM2G084264 // GRMZM2G005013 // GRMZM2G154090 // GRMZM2G418258 // GRMZM2G005815 // GRMZM2G112074 // GRMZM2G053622 // GRMZM2G005155 // AC207628.4_FG005 // GRMZM2G031257 // GRMZM2G086880 // GRMZM2G447551 // GRMZM2G473152 // GRMZM2G441115 // GRMZM2G148374 // GRMZM2G121543 // GRMZM2G052688 // GRMZM2G173771 // GRMZM2G081406 // GRMZM2G348125 // GR…
GO:0005743	RNA-seq	shoot	C	mitochondrial inner membrane	7	474	191	25864	0.068	1	// GRMZM5G834128 // GRMZM2G109418 // GRMZM2G314427 // GRMZM5G856027 // GRMZM2G109332 // GRMZM5G889138 // GRMZM2G112030
GO:0005740	RNA-seq	shoot	C	mitochondrial envelope	9	474	246	25864	0.042	1	// GRMZM5G834128 // GRMZM2G010933 // GRMZM2G109418 // GRMZM2G314427 // GRMZM5G856027 // GRMZM2G112030 // GRMZM2G109332 // GRMZM5G889138 // AC207628.4_FG005
GO:0070469	RNA-seq	shoot	C	respiratory chain	6	474	121	25864	0.028	1	// GRMZM5G834128 // GRMZM2G314427 // GRMZM5G856027 // GRMZM2G109332 // GRMZM5G889138 // GRMZM2G112030
GO:0031966	RNA-seq	shoot	C	mitochondrial membrane	8	474	227	25864	0.063	1	// GRMZM5G834128 // GRMZM2G109418 // GRMZM2G314427 // GRMZM5G856027 // GRMZM2G112030 // GRMZM2G109332 // GRMZM5G889138 // AC207628.4_FG005
GO:0009506	RNA-seq	shoot	C	plasmodesma	8	474	547	25864	0.78	1	// GRMZM2G093101 // GRMZM2G037140 // GRMZM5G860469 // GRMZM2G051630 // GRMZM2G028129 // GRMZM2G110714 // GRMZM2G149178 // GRMZM2G126010
GO:0009507	RNA-seq	shoot	C	chloroplast	21	474	2136	25864	1	1	// GRMZM2G135746 // AC207628.4_FG005 // GRMZM2G126010 // GRMZM2G141320 // GRMZM2G450705 // GRMZM2G051630 // GRMZM2G383052 // GRMZM2G047347 // GRMZM2G149178 // GRMZM2G145069 // GRMZM2G037140 // GRMZM2G109332 // GRMZM2G068557 // GRMZM5G800101 // GRMZM2G100652 // GRMZM2G140408 // GRMZM2G423137 // GRMZM2G158657 // GRMZM2G474534 // GRMZM2G120574 // GRMZM2G110714
GO:0030529	RNA-seq	shoot	C	ribonucleoprotein complex	6	474	894	25864	1	1	// GRMZM5G851130 // GRMZM2G364252 // GRMZM2G140408 // GRMZM2G365570 // GRMZM2G053622 // GRMZM2G474534
GO:0031981	RNA-seq	shoot	C	nuclear lumen	6	474	670	25864	0.98	1	// GRMZM2G351232 // GRMZM2G075978 // GRMZM2G091964 // GRMZM2G112074 // AC207628.4_FG005 // GRMZM2G149178
GO:0005794	RNA-seq	shoot	C	Golgi apparatus	8	474	620	25864	0.88	1	// GRMZM5G826216 // GRMZM2G105855 // GRMZM2G007909 // GRMZM2G119265 // GRMZM2G429781 // AC199911.5_FG001 // GRMZM2G166944 // GRMZM2G054224
GO:0031967	RNA-seq	shoot	C	organelle envelope	14	474	899	25864	0.77	1	// GRMZM5G834128 // GRMZM2G423137 // GRMZM2G010933 // GRMZM2G141320 // GRMZM2G109418 // GRMZM2G051630 // GRMZM2G314427 // GRMZM5G856027 // GRMZM2G112030 // GRMZM2G109332 // GRMZM5G889138 // GRMZM2G100652 // AC207628.4_FG005 // GRMZM2G126010
GO:0005737	RNA-seq	shoot	C	cytoplasm	108	474	6663	25864	0.94	1	// GRMZM5G826875 // GRMZM2G037140 // GRMZM2G152477 // GRMZM5G888934 // GRMZM2G110714 // GRMZM2G112074 // GRMZM2G135746 // GRMZM5G897562 // GRMZM2G009141 // GRMZM2G105855 // GRMZM2G155602 // GRMZM2G088409 // GRMZM2G123776 // GRMZM2G064360 // GRMZM2G054224 // GRMZM2G575038 // GRMZM2G121948 // GRMZM2G010933 // GRMZM2G116542 // GRMZM2G429781 // GRMZM2G166944 // GRMZM2G153274 // GRMZM2G109071 // GRMZM…
GO:0044455	RNA-seq	shoot	C	mitochondrial membrane part	7	474	170	25864	0.042	1	// GRMZM5G834128 // GRMZM2G109418 // GRMZM2G314427 // GRMZM5G856027 // GRMZM2G109332 // GRMZM5G889138 // GRMZM2G112030
GO:0044459	RNA-seq	shoot	C	plasma membrane part	8	474	663	25864	0.92	1	// GRMZM2G093101 // GRMZM2G037140 // GRMZM5G860469 // GRMZM2G051630 // GRMZM2G028129 // GRMZM2G110714 // GRMZM2G149178 // GRMZM2G126010
GO:0005623	RNA-seq	shoot	C	cell	207	474	12261	25864	0.95	1	// GRMZM2G441115 // GRMZM2G059151 // GRMZM2G037140 // GRMZM2G437859 // GRMZM2G126196 // GRMZM2G152477 // GRMZM5G888934 // GRMZM2G110714 // GRMZM2G112074 // GRMZM5G839416 // GRMZM2G122687 // GRMZM2G416965 // GRMZM2G135746 // GRMZM2G070392 // GRMZM5G897562 // GRMZM2G447551 // GRMZM2G109418 // GRMZM2G105855 // GRMZM2G155602 // GRMZM2G100652 // GRMZM2G088409 // GRMZM2G123776 // GRMZM5G872392 // AC185…
GO:0005576	RNA-seq	shoot	C	extracellular region	13	474	575	25864	0.26	1	// GRMZM2G435380 // GRMZM2G062811 // GRMZM2G132169 // GRMZM2G126196 // GRMZM2G059785 // GRMZM2G170829 // GRMZM2G133394 // GRMZM2G174598 // GRMZM2G118579 // GRMZM2G110714 // GRMZM2G170857 // GRMZM2G386171 // GRMZM2G166944
GO:0005694	RNA-seq	shoot	C	chromosome	8	474	253	25864	0.1	1	// GRMZM2G107645 // GRMZM2G401308 // GRMZM2G418258 // GRMZM2G112074 // GRMZM2G121543 // GRMZM2G117238 // GRMZM2G075978 // GRMZM2G149178
GO:0005886	RNA-seq	shoot	C	plasma membrane	34	474	2404	25864	0.96	1	// GRMZM2G075655 // GRMZM2G148374 // GRMZM2G037140 // GRMZM5G860469 // GRMZM2G005013 // GRMZM2G154090 // GRMZM5G879882 // GRMZM2G028129 // GRMZM2G110714 // GRMZM2G107481 // AC207628.4_FG005 // GRMZM2G126010 // GRMZM2G135746 // GRMZM2G332562 // GRMZM2G052422 // GRMZM2G064360 // GRMZM2G416965 // GRMZM2G054224 // GRMZM2G165530 // GRMZM2G093101 // GRMZM2G132880 // AC199911.5_FG001 // GRMZM2G068557 //…
GO:0032991	RNA-seq	shoot	C	macromolecular complex	41	474	2550	25864	0.83	1	// AC204070.3_FG004 // AC208346.3_FG004 // GRMZM2G097122 // GRMZM5G860469 // GRMZM5G888934 // GRMZM2G418258 // GRMZM5G879882 // GRMZM2G140408 // GRMZM2G112074 // GRMZM5G839416 // GRMZM2G053622 // GRMZM2G112030 // GRMZM2G353483 // GRMZM5G834128 // GRMZM2G109418 // GRMZM2G334142 // GRMZM2G364252 // GRMZM5G889138 // GRMZM2G010488 // GRMZM2G157616 // GRMZM2G136838 // GRMZM2G037472 // GRMZM2G301512 //…
GO:0031224	RNA-seq	Root	C	intrinsic to membrane	76	731	1790	25864	0.00039	0.068	// GRMZM2G050561 // GRMZM2G095822 // GRMZM6G056015 // GRMZM2G124918 // GRMZM2G102605 // GRMZM2G025742 // GRMZM2G333069 // GRMZM2G166976 // GRMZM2G020859 // GRMZM2G476886 // GRMZM2G172491 // GRMZM2G009800 // GRMZM5G881088 // GRMZM2G323731 // GRMZM2G099097 // GRMZM2G102683 // GRMZM2G011746 // AC234152.1_FG002 // GRMZM2G441722 // GRMZM2G142363 // GRMZM2G397754 // GRMZM2G066578 // GRMZM5G843141 // GR…
GO:0016021	RNA-seq	Root	C	integral to membrane	74	731	1723	25864	0.00034	0.068	// GRMZM2G050561 // GRMZM2G095822 // GRMZM6G056015 // GRMZM2G124918 // GRMZM2G102605 // GRMZM2G025742 // GRMZM2G333069 // GRMZM2G166976 // GRMZM2G020859 // GRMZM2G476886 // GRMZM2G172491 // GRMZM2G009800 // GRMZM5G881088 // GRMZM2G323731 // GRMZM2G099097 // GRMZM2G102683 // AC234152.1_FG002 // GRMZM2G441722 // GRMZM2G142363 // GRMZM2G397754 // GRMZM2G066578 // GRMZM5G843141 // GRMZM2G171279 // GR…
GO:0005576	RNA-seq	Root	C	extracellular region	29	731	575	25864	0.0029	0.33	// GRMZM2G148064 // GRMZM2G154881 // GRMZM2G068506 // GRMZM2G180870 // GRMZM2G082520 // GRMZM2G126196 // GRMZM2G002034 // GRMZM2G053284 // GRMZM2G005633 // GRMZM2G066578 // GRMZM2G118610 // GRMZM2G479523 // GRMZM2G348602 // GRMZM2G041961 // AC215201.3_FG005 // GRMZM2G065073 // GRMZM2G474194 // AC210669.3_FG001 // GRMZM2G342246 // GRMZM2G110299 // GRMZM2G176595 // GRMZM5G833699 // GRMZM2G134797 //…
GO:0034357	RNA-seq	Root	C	photosynthetic membrane	8	731	404	25864	0.88	1	// GRMZM6G630632 // GRMZM2G102605 // GRMZM2G027640 // GRMZM2G074393 // GRMZM2G110277 // GRMZM2G052344 // GRMZM2G134182 // GRMZM2G087079
GO:0009507	RNA-seq	Root	C	chloroplast	55	731	2136	25864	0.78	1	// GRMZM2G047919 // GRMZM2G137839 // GRMZM2G114127 // GRMZM2G068506 // GRMZM2G113228 // AC215201.3_FG005 // GRMZM2G137710 // GRMZM2G339994 // GRMZM2G110657 // GRMZM2G146437 // GRMZM2G110714 // GRMZM2G147819 // GRMZM2G117642 // GRMZM2G040300 // GRMZM2G102605 // GRMZM2G002115 // GRMZM2G074393 // GRMZM2G014099 // GRMZM2G100652 // GRMZM2G139797 // GRMZM2G040933 // GRMZM2G166245 // GRMZM2G134182 // GR…
GO:0031976	RNA-seq	Root	C	plastid thylakoid	8	731	407	25864	0.89	1	// GRMZM6G630632 // GRMZM2G102605 // GRMZM2G027640 // GRMZM2G074393 // GRMZM2G110277 // GRMZM2G052344 // GRMZM2G134182 // GRMZM2G087079
GO:0044428	RNA-seq	Root	C	nuclear part	9	731	842	25864	1	1	// GRMZM2G090414 // GRMZM5G833699 // GRMZM2G540834 // GRMZM2G091964 // GRMZM2G104795 // GRMZM2G078641 // GRMZM2G040349 // GRMZM2G077278 // GRMZM2G072671
GO:0044424	RNA-seq	Root	C	intracellular part	199	731	8943	25864	1	1	// GRMZM2G124353 // GRMZM2G137839 // GRMZM5G826672 // GRMZM2G068506 // GRMZM2G025742 // GRMZM2G136313 // GRMZM2G137710 // GRMZM2G109789 // GRMZM2G110657 // GRMZM2G118737 // GRMZM2G540834 // GRMZM2G073584 // GRMZM2G110714 // GRMZM2G155561 // GRMZM2G049538 // GRMZM2G344634 // GRMZM2G074393 // GRMZM2G113844 // GRMZM2G079458 // GRMZM2G088064 // GRMZM2G020146 // GRMZM2G069713 // GRMZM2G137954 // GRMZM…
GO:0044425	RNA-seq	Root	C	membrane part	91	731	2755	25864	0.07	1	// GRMZM2G095822 // GRMZM2G025742 // GRMZM2G476886 // GRMZM2G172491 // GRMZM2G110714 // GRMZM2G111462 // GRMZM2G171279 // GRMZM2G072406 // GRMZM2G475148 // GRMZM2G137954 // GRMZM2G060311 // GRMZM2G157675 // GRMZM2G358161 // GRMZM2G456603 // GRMZM2G085509 // AC203985.4_FG001 // GRMZM2G471142 // GRMZM2G167658 // GRMZM5G822947 // GRMZM2G076584 // AC206941.2_FG002 // GRMZM2G070563 // GRMZM2G104847 //…
GO:0009941	RNA-seq	Root	C	chloroplast envelope	13	731	560	25864	0.8	1	// GRMZM2G084279 // GRMZM6G630632 // GRMZM2G102605 // AC215201.3_FG005 // GRMZM2G100652 // GRMZM2G139797 // GRMZM2G040933 // AC206223.3_FG001 // GRMZM2G110277 // GRMZM2G117642 // GRMZM2G040300 // GRMZM2G011746 // GRMZM2G117153
GO:0005773	RNA-seq	Root	C	vacuole	25	731	867	25864	0.49	1	// AC203862.4_FG001 // GRMZM2G166976 // GRMZM2G073584 // GRMZM2G064914 // GRMZM2G001457 // GRMZM2G141584 // GRMZM2G029107 // GRMZM2G041961 // GRMZM2G139797 // GRMZM2G018716 // GRMZM2G020146 // AC210013.4_FG003 // GRMZM2G124353 // GRMZM2G117642 // GRMZM2G357620 // GRMZM2G152447 // GRMZM2G090414 // GRMZM2G103546 // GRMZM2G126260 // GRMZM2G125838 // GRMZM2G134797 // GRMZM2G350020 // GRMZM2G168439 //…
GO:0030312	RNA-seq	Root	C	external encapsulating structure	28	731	680	25864	0.036	1	// GRMZM2G137839 // GRMZM2G180870 // GRMZM2G301663 // GRMZM2G073584 // GRMZM2G053284 // GRMZM2G005633 // GRMZM2G302673 // GRMZM2G008196 // GRMZM2G018716 // GRMZM2G041961 // GRMZM2G110299 // GRMZM2G065073 // GRMZM2G148176 // GRMZM2G165828 // AC210669.3_FG001 // GRMZM2G093101 // GRMZM2G348846 // GRMZM2G090414 // GRMZM5G833699 // GRMZM2G442008 // GRMZM2G138744 // GRMZM2G125356 // AC205471.4_FG008 //…
GO:0005911	RNA-seq	Root	C	cell-cell junction	13	731	547	25864	0.77	1	// GRMZM2G301663 // GRMZM2G093101 // GRMZM2G090414 // AC234091.1_FG001 // GRMZM2G126260 // GRMZM2G175423 // GRMZM2G008196 // GRMZM2G142363 // GRMZM2G104847 // GRMZM2G110714 // GRMZM2G065073 // GRMZM2G051545 // GRMZM2G053284
GO:0009526	RNA-seq	Root	C	plastid envelope	14	731	584	25864	0.77	1	// GRMZM2G084279 // GRMZM6G630632 // GRMZM2G102605 // AC215201.3_FG005 // GRMZM2G100652 // GRMZM2G139797 // GRMZM2G040933 // GRMZM2G052344 // AC206223.3_FG001 // GRMZM2G110277 // GRMZM2G117642 // GRMZM2G040300 // GRMZM2G011746 // GRMZM2G117153
GO:0044464	RNA-seq	Root	C	cell part	314	731	12261	25864	0.99	1	// GRMZM2G095822 // GRMZM2G137839 // GRMZM5G826672 // AC203985.4_FG001 // GRMZM2G068506 // GRMZM2G025742 // GRMZM2G136313 // GRMZM2G180870 // GRMZM2G137710 // GRMZM2G119219 // GRMZM2G126196 // GRMZM2G109789 // GRMZM2G361210 // GRMZM2G110657 // GRMZM2G118737 // GRMZM2G540834 // GRMZM2G172491 // GRMZM2G073584 // GRMZM5G881088 // GRMZM2G111462 // GRMZM2G005633 // GRMZM2G049538 // GRMZM2G032562 // GR…
GO:0005618	RNA-seq	Root	C	cell wall	26	731	659	25864	0.062	1	// GRMZM2G137839 // GRMZM2G180870 // GRMZM2G301663 // GRMZM2G073584 // GRMZM2G053284 // GRMZM2G005633 // GRMZM2G008196 // GRMZM2G018716 // GRMZM2G041961 // GRMZM2G110299 // GRMZM2G065073 // GRMZM2G148176 // GRMZM2G125356 // AC210669.3_FG001 // GRMZM2G093101 // GRMZM2G348846 // GRMZM2G090414 // GRMZM5G833699 // GRMZM2G442008 // GRMZM2G138744 // AC205471.4_FG008 // AC234091.1_FG001 // GRMZM2G078641…
GO:0005622	RNA-seq	Root	C	intracellular	213	731	9452	25864	1	1	// GRMZM2G124353 // GRMZM2G137839 // GRMZM5G826672 // GRMZM2G068506 // GRMZM2G025742 // GRMZM2G136313 // GRMZM2G137710 // GRMZM2G109789 // GRMZM2G361210 // GRMZM2G110657 // GRMZM2G118737 // GRMZM2G540834 // GRMZM2G073584 // GRMZM2G110714 // GRMZM2G155561 // GRMZM2G049538 // GRMZM2G179090 // GRMZM2G344634 // GRMZM2G074393 // GRMZM2G113844 // GRMZM2G079458 // GRMZM2G088064 // GRMZM2G020146 // GRMZM…
GO:0055044	RNA-seq	Root	C	symplast	13	731	547	25864	0.77	1	// GRMZM2G301663 // GRMZM2G093101 // GRMZM2G090414 // AC234091.1_FG001 // GRMZM2G126260 // GRMZM2G175423 // GRMZM2G008196 // GRMZM2G142363 // GRMZM2G104847 // GRMZM2G110714 // GRMZM2G065073 // GRMZM2G051545 // GRMZM2G053284
GO:0070013	RNA-seq	Root	C	intracellular organelle lumen	7	731	810	25864	1	1	// GRMZM2G090414 // GRMZM5G833699 // GRMZM2G540834 // GRMZM2G091964 // GRMZM2G104795 // GRMZM2G040349 // GRMZM2G072671
GO:0005768	RNA-seq	Root	C	endosome	6	731	184	25864	0.42	1	// GRMZM2G137779 // GRMZM2G025867 // GRMZM5G863076 // GRMZM5G800586 // GRMZM2G149189 // GRMZM2G035595
GO:0016020	RNA-seq	Root	C	membrane	164	731	5709	25864	0.42	1	// GRMZM2G095822 // GRMZM2G137839 // GRMZM5G826672 // GRMZM2G025742 // GRMZM2G126196 // GRMZM2G118737 // GRMZM2G172491 // GRMZM2G073584 // GRMZM2G110714 // GRMZM2G111462 // GRMZM2G005633 // GRMZM2G122687 // GRMZM2G302673 // GRMZM2G000614 // GRMZM2G179090 // GRMZM2G344634 // GRMZM2G171279 // GRMZM2G074393 // GRMZM2G113844 // GRMZM2G170842 // GRMZM2G041961 // GRMZM2G475148 // GRMZM2G137954 // GRMZM…
GO:0055035	RNA-seq	Root	C	plastid thylakoid membrane	8	731	339	25864	0.74	1	// GRMZM6G630632 // GRMZM2G102605 // GRMZM2G027640 // GRMZM2G074393 // GRMZM2G110277 // GRMZM2G052344 // GRMZM2G134182 // GRMZM2G087079
GO:0043234	RNA-seq	Root	C	protein complex	20	731	1572	25864	1	1	// GRMZM2G160685 // GRMZM2G070273 // GRMZM2G068506 // GRMZM2G456603 // GRMZM2G090172 // GRMZM2G018059 // AC185471.3_FG005 // GRMZM2G111082 // GRMZM2G091964 // GRMZM2G469839 // GRMZM5G856071 // GRMZM2G176131 // GRMZM2G540834 // GRMZM2G127386 // GRMZM2G136313 // GRMZM2G040349 // GRMZM2G055054 // GRMZM2G004932 // GRMZM2G072671 // GRMZM2G077278
GO:0043231	RNA-seq	Root	C	intracellular membrane-bounded organelle	164	731	6999	25864	1	1	// GRMZM2G137839 // GRMZM5G826672 // GRMZM2G068506 // GRMZM2G025742 // GRMZM2G137710 // GRMZM2G109789 // GRMZM2G110657 // GRMZM2G118737 // GRMZM2G540834 // GRMZM2G073584 // GRMZM2G110714 // GRMZM2G074393 // GRMZM2G113844 // GRMZM2G079458 // GRMZM2G020146 // GRMZM2G069713 // GRMZM2G137954 // GRMZM2G334225 // GRMZM2G104795 // GRMZM2G152447 // GRMZM2G088783 // GRMZM2G149265 // GRMZM2G100652 // GRMZM…
GO:0043232	RNA-seq	Root	C	intracellular non-membrane-bounded organelle	18	731	1579	25864	1	1	// GRMZM2G145308 // GRMZM2G160685 // GRMZM2G070273 // GRMZM2G113228 // AC215201.3_FG005 // AC185471.3_FG005 // GRMZM2G090271 // GRMZM2G127386 // GRMZM2G065632 // GRMZM5G833699 // GRMZM2G400452 // GRMZM2G053284 // GRMZM2G090414 // GRMZM2G148176 // GRMZM2G072671 // GRMZM2G063024 // GRMZM2G085420 // GRMZM2G104795
GO:0005829	RNA-seq	Root	C	cytosol	24	731	1316	25864	0.99	1	// GRMZM2G114126 // GRMZM2G068506 // GRMZM2G048475 // GRMZM2G110714 // GRMZM2G049159 // GRMZM2G118737 // GRMZM2G053284 // GRMZM2G098875 // GRMZM2G344634 // GRMZM2G008196 // GRMZM2G020146 // GRMZM2G330302 // AC155376.2_FG005 // AC197705.4_FG001 // GRMZM2G093101 // GRMZM2G090414 // GRMZM2G149265 // GRMZM2G146819 // GRMZM5G833699 // GRMZM2G004932 // GRMZM2G129540 // GRMZM2G032562 // GRMZM2G051545 //…
GO:0009505	RNA-seq	Root	C	plant-type cell wall	13	731	229	25864	0.017	1	// GRMZM2G301663 // AC205471.4_FG008 // GRMZM2G093101 // GRMZM2G358540 // AC234091.1_FG001 // GRMZM2G008196 // GRMZM2G065073 // GRMZM2G073584 // GRMZM2G044495 // GRMZM2G005633 // GRMZM2G051545 // GRMZM2G148176 // GRMZM2G442008
GO:0009579	RNA-seq	Root	C	thylakoid	12	731	546	25864	0.84	1	// GRMZM2G084279 // GRMZM6G630632 // GRMZM2G102605 // GRMZM2G027640 // GRMZM2G074393 // AC215201.3_FG005 // GRMZM2G052344 // GRMZM2G090271 // GRMZM2G117642 // GRMZM2G110277 // GRMZM2G134182 // GRMZM2G087079
GO:0009570	RNA-seq	Root	C	chloroplast stroma	15	731	582	25864	0.67	1	// GRMZM2G084279 // GRMZM2G137839 // GRMZM2G092923 // GRMZM2G068506 // GRMZM2G113228 // AC215201.3_FG005 // GRMZM2G019958 // GRMZM2G090271 // GRMZM2G007939 // GRMZM2G117642 // GRMZM2G128466 // GRMZM2G078641 // AC189750.4_FG004 // GRMZM2G040300 // GRMZM2G043291
GO:0044431	RNA-seq	Root	C	Golgi apparatus part	8	731	290	25864	0.58	1	// GRMZM2G137779 // GRMZM2G111082 // GRMZM5G842886 // GRMZM2G025867 // GRMZM5G863076 // GRMZM5G800586 // GRMZM2G149189 // GRMZM2G035595
GO:0044437	RNA-seq	Root	C	vacuolar part	8	731	392	25864	0.86	1	// GRMZM2G090414 // GRMZM2G168439 // GRMZM2G137161 // GRMZM2G166976 // GRMZM2G142363 // GRMZM2G073584 // GRMZM2G124353 // GRMZM2G357620
GO:0044436	RNA-seq	Root	C	thylakoid part	8	731	400	25864	0.88	1	// GRMZM6G630632 // GRMZM2G102605 // GRMZM2G027640 // GRMZM2G074393 // GRMZM2G110277 // GRMZM2G052344 // GRMZM2G134182 // GRMZM2G087079
GO:0044435	RNA-seq	Root	C	plastid part	29	731	1192	25864	0.82	1	// GRMZM2G137839 // GRMZM2G102605 // GRMZM2G068506 // AC215201.3_FG005 // GRMZM2G007939 // GRMZM2G040300 // GRMZM2G117153 // GRMZM2G074393 // GRMZM2G139797 // GRMZM2G040933 // GRMZM2G100652 // GRMZM2G134182 // GRMZM2G084279 // GRMZM6G630632 // GRMZM2G090271 // GRMZM2G052344 // GRMZM2G113228 // GRMZM2G117642 // GRMZM2G128466 // AC206223.3_FG001 // GRMZM2G011746 // GRMZM2G019958 // GRMZM2G027640 //…
GO:0044434	RNA-seq	Root	C	chloroplast part	29	731	1174	25864	0.79	1	// GRMZM2G137839 // GRMZM2G102605 // GRMZM2G068506 // AC215201.3_FG005 // GRMZM2G007939 // GRMZM2G040300 // GRMZM2G117153 // GRMZM2G074393 // GRMZM2G139797 // GRMZM2G040933 // GRMZM2G100652 // GRMZM2G134182 // GRMZM2G084279 // GRMZM6G630632 // GRMZM2G090271 // GRMZM2G052344 // GRMZM2G113228 // GRMZM2G117642 // GRMZM2G128466 // AC206223.3_FG001 // GRMZM2G011746 // GRMZM2G019958 // GRMZM2G027640 //…
GO:0044422	RNA-seq	Root	C	organelle part	63	731	3457	25864	1	1	// GRMZM2G126260 // GRMZM2G160685 // GRMZM2G137839 // GRMZM2G092923 // GRMZM2G102605 // GRMZM2G068506 // GRMZM2G113228 // GRMZM2G137161 // GRMZM2G166976 // GRMZM2G007939 // GRMZM2G540834 // GRMZM2G073584 // GRMZM2G137779 // GRMZM2G040349 // GRMZM2G040300 // GRMZM2G117153 // GRMZM2G145308 // GRMZM2G070273 // GRMZM2G074393 // GRMZM2G113844 // GRMZM5G863076 // GRMZM2G139797 // GRMZM2G040933 // GRMZM…
GO:0031300	RNA-seq	Root	C	intrinsic to organelle membrane	5	731	92	25864	0.13	1	// GRMZM2G137779 // GRMZM2G062080 // GRMZM2G113844 // GRMZM2G102605 // GRMZM2G052344
GO:0031090	RNA-seq	Root	C	organelle membrane	27	731	1250	25864	0.94	1	// GRMZM2G102605 // GRMZM2G111082 // GRMZM2G166976 // GRMZM2G073584 // GRMZM2G137779 // GRMZM2G074393 // GRMZM2G113844 // GRMZM2G139797 // GRMZM2G105085 // GRMZM2G124353 // GRMZM2G134182 // GRMZM2G357620 // GRMZM6G630632 // GRMZM2G090414 // GRMZM2G126260 // GRMZM2G456603 // GRMZM2G145019 // GRMZM2G011746 // GRMZM2G027640 // GRMZM2G110277 // GRMZM2G168439 // GRMZM2G137161 // GRMZM5G842886 // GRMZM…
GO:0042651	RNA-seq	Root	C	thylakoid membrane	8	731	363	25864	0.8	1	// GRMZM6G630632 // GRMZM2G102605 // GRMZM2G027640 // GRMZM2G074393 // GRMZM2G110277 // GRMZM2G052344 // GRMZM2G134182 // GRMZM2G087079
GO:0048046	RNA-seq	Root	C	apoplast	17	731	376	25864	0.045	1	// GRMZM2G479523 // GRMZM2G154881 // GRMZM2G068506 // AC210669.3_FG001 // GRMZM2G166141 // GRMZM2G180870 // AC234091.1_FG001 // GRMZM5G833699 // GRMZM2G065073 // GRMZM2G041961 // GRMZM2G134797 // GRMZM2G053284 // AC215201.3_FG005 // GRMZM2G005633 // GRMZM2G118610 // GRMZM2G110299 // GRMZM2G110714
GO:0009535	RNA-seq	Root	C	chloroplast thylakoid membrane	8	731	337	25864	0.73	1	// GRMZM6G630632 // GRMZM2G102605 // GRMZM2G027640 // GRMZM2G074393 // GRMZM2G110277 // GRMZM2G052344 // GRMZM2G134182 // GRMZM2G087079
GO:0009534	RNA-seq	Root	C	chloroplast thylakoid	8	731	406	25864	0.88	1	// GRMZM6G630632 // GRMZM2G102605 // GRMZM2G027640 // GRMZM2G074393 // GRMZM2G110277 // GRMZM2G052344 // GRMZM2G134182 // GRMZM2G087079
GO:0009536	RNA-seq	Root	C	plastid	61	731	2254	25864	0.66	1	// GRMZM2G047919 // GRMZM2G137839 // GRMZM5G826672 // GRMZM2G114127 // GRMZM2G068506 // GRMZM2G113228 // AC215201.3_FG005 // GRMZM2G137710 // GRMZM2G339994 // GRMZM2G110657 // GRMZM2G146437 // GRMZM2G110714 // GRMZM2G147819 // GRMZM2G117642 // GRMZM2G040300 // GRMZM2G102605 // GRMZM2G002115 // GRMZM2G074393 // GRMZM2G014099 // GRMZM2G100652 // GRMZM2G139797 // GRMZM2G040933 // GRMZM2G103881 // GR…
GO:0009532	RNA-seq	Root	C	plastid stroma	15	731	598	25864	0.71	1	// GRMZM2G084279 // GRMZM2G137839 // GRMZM2G092923 // GRMZM2G068506 // GRMZM2G113228 // AC215201.3_FG005 // GRMZM2G019958 // GRMZM2G090271 // GRMZM2G007939 // GRMZM2G117642 // GRMZM2G128466 // GRMZM2G078641 // AC189750.4_FG004 // GRMZM2G040300 // GRMZM2G043291
GO:0005783	RNA-seq	Root	C	endoplasmic reticulum	14	731	520	25864	0.61	1	// GRMZM2G054811 // GRMZM2G146437 // GRMZM2G114126 // GRMZM2G025742 // GRMZM2G063024 // GRMZM2G031308 // GRMZM2G025867 // GRMZM2G142363 // GRMZM2G061749 // GRMZM2G129860 // GRMZM2G167438 // GRMZM2G064914 // GRMZM2G113844 // GRMZM2G103546
GO:0031974	RNA-seq	Root	C	membrane-enclosed lumen	7	731	818	25864	1	1	// GRMZM2G090414 // GRMZM5G833699 // GRMZM2G540834 // GRMZM2G091964 // GRMZM2G104795 // GRMZM2G040349 // GRMZM2G072671
GO:0031975	RNA-seq	Root	C	envelope	21	731	918	25864	0.86	1	// GRMZM2G302673 // GRMZM2G084279 // GRMZM6G630632 // GRMZM2G102605 // GRMZM2G110277 // GRMZM2G040300 // GRMZM2G078641 // GRMZM2G100652 // GRMZM2G139797 // GRMZM2G040933 // GRMZM2G456603 // GRMZM2G105085 // AC206223.3_FG001 // AC215201.3_FG005 // GRMZM2G117642 // GRMZM2G165828 // GRMZM2G052344 // GRMZM2G062080 // GRMZM2G011746 // GRMZM2G117153 // GRMZM2G145019
GO:0030054	RNA-seq	Root	C	cell junction	13	731	547	25864	0.77	1	// GRMZM2G301663 // GRMZM2G093101 // GRMZM2G090414 // AC234091.1_FG001 // GRMZM2G126260 // GRMZM2G175423 // GRMZM2G008196 // GRMZM2G142363 // GRMZM2G104847 // GRMZM2G110714 // GRMZM2G065073 // GRMZM2G051545 // GRMZM2G053284
GO:0005774	RNA-seq	Root	C	vacuolar membrane	8	731	387	25864	0.85	1	// GRMZM2G090414 // GRMZM2G168439 // GRMZM2G137161 // GRMZM2G166976 // GRMZM2G142363 // GRMZM2G073584 // GRMZM2G124353 // GRMZM2G357620
GO:0043229	RNA-seq	Root	C	intracellular organelle	173	731	7690	25864	1	1	// GRMZM2G137839 // GRMZM5G826672 // GRMZM2G068506 // GRMZM2G025742 // GRMZM2G137710 // GRMZM2G109789 // GRMZM2G110657 // GRMZM2G118737 // GRMZM2G540834 // GRMZM2G073584 // GRMZM2G110714 // GRMZM2G074393 // GRMZM2G113844 // GRMZM2G079458 // GRMZM2G020146 // GRMZM2G069713 // GRMZM2G137954 // GRMZM2G334225 // GRMZM2G104795 // GRMZM2G152447 // GRMZM2G088783 // GRMZM2G149265 // GRMZM2G100652 // GRMZM…
GO:0043228	RNA-seq	Root	C	non-membrane-bounded organelle	18	731	1579	25864	1	1	// GRMZM2G145308 // GRMZM2G160685 // GRMZM2G070273 // GRMZM2G113228 // AC215201.3_FG005 // AC185471.3_FG005 // GRMZM2G090271 // GRMZM2G127386 // GRMZM2G065632 // GRMZM5G833699 // GRMZM2G400452 // GRMZM2G053284 // GRMZM2G090414 // GRMZM2G148176 // GRMZM2G072671 // GRMZM2G063024 // GRMZM2G085420 // GRMZM2G104795
GO:0043227	RNA-seq	Root	C	membrane-bounded organelle	164	731	7016	25864	1	1	// GRMZM2G137839 // GRMZM5G826672 // GRMZM2G068506 // GRMZM2G025742 // GRMZM2G137710 // GRMZM2G109789 // GRMZM2G110657 // GRMZM2G118737 // GRMZM2G540834 // GRMZM2G073584 // GRMZM2G110714 // GRMZM2G074393 // GRMZM2G113844 // GRMZM2G079458 // GRMZM2G020146 // GRMZM2G069713 // GRMZM2G137954 // GRMZM2G334225 // GRMZM2G104795 // GRMZM2G152447 // GRMZM2G088783 // GRMZM2G149265 // GRMZM2G100652 // GRMZM…
GO:0043226	RNA-seq	Root	C	organelle	173	731	7692	25864	1	1	// GRMZM2G137839 // GRMZM5G826672 // GRMZM2G068506 // GRMZM2G025742 // GRMZM2G137710 // GRMZM2G109789 // GRMZM2G110657 // GRMZM2G118737 // GRMZM2G540834 // GRMZM2G073584 // GRMZM2G110714 // GRMZM2G074393 // GRMZM2G113844 // GRMZM2G079458 // GRMZM2G020146 // GRMZM2G069713 // GRMZM2G137954 // GRMZM2G334225 // GRMZM2G104795 // GRMZM2G152447 // GRMZM2G088783 // GRMZM2G149265 // GRMZM2G100652 // GRMZM…
GO:0005856	RNA-seq	Root	C	cytoskeleton	5	731	308	25864	0.93	1	// GRMZM2G160685 // AC185471.3_FG005 // GRMZM2G070273 // GRMZM2G053284 // GRMZM2G127386
GO:0012505	RNA-seq	Root	C	endomembrane system	6	731	314	25864	0.88	1	// GRMZM2G137779 // GRMZM2G111082 // GRMZM2G126260 // GRMZM5G842886 // GRMZM2G078641 // GRMZM2G113844
GO:0044446	RNA-seq	Root	C	intracellular organelle part	62	731	3454	25864	1	1	// GRMZM2G160685 // GRMZM2G137839 // GRMZM2G092923 // GRMZM2G102605 // GRMZM2G068506 // GRMZM2G113228 // GRMZM2G137161 // GRMZM2G166976 // GRMZM2G007939 // GRMZM2G540834 // GRMZM2G073584 // GRMZM2G137779 // GRMZM2G040349 // GRMZM2G040300 // GRMZM2G117153 // GRMZM2G145308 // GRMZM2G070273 // GRMZM2G074393 // GRMZM2G113844 // GRMZM5G863076 // GRMZM2G139797 // GRMZM2G040933 // GRMZM2G105085 // GRMZM…
GO:0044444	RNA-seq	Root	C	cytoplasmic part	138	731	6103	25864	1	1	// GRMZM2G137839 // GRMZM5G826672 // GRMZM2G068506 // GRMZM2G025742 // GRMZM2G137710 // GRMZM2G109789 // GRMZM2G110657 // GRMZM2G118737 // GRMZM2G073584 // GRMZM2G110714 // GRMZM2G344634 // GRMZM2G074393 // GRMZM2G113844 // GRMZM2G020146 // GRMZM2G137954 // GRMZM2G055054 // GRMZM2G330302 // GRMZM2G124353 // GRMZM2G152447 // GRMZM2G149265 // GRMZM2G100652 // GRMZM2G090271 // GRMZM2G456603 // GRMZM…
GO:0005634	RNA-seq	Root	C	nucleus	56	731	2821	25864	1	1	// GRMZM2G154881 // GRMZM2G053503 // GRMZM2G169382 // GRMZM2G029107 // GRMZM2G312672 // GRMZM2G126239 // GRMZM2G422649 // GRMZM2G540834 // GRMZM2G101511 // GRMZM2G053284 // GRMZM2G098875 // GRMZM2G008972 // GRMZM2G040349 // GRMZM2G069254 // GRMZM2G097533 // GRMZM2G073258 // GRMZM2G106591 // GRMZM2G079458 // GRMZM2G300924 // GRMZM2G141665 // GRMZM2G113078 // GRMZM5G822829 // GRMZM2G069713 // GRMZM…
GO:0009506	RNA-seq	Root	C	plasmodesma	13	731	547	25864	0.77	1	// GRMZM2G301663 // GRMZM2G093101 // GRMZM2G090414 // AC234091.1_FG001 // GRMZM2G126260 // GRMZM2G175423 // GRMZM2G008196 // GRMZM2G142363 // GRMZM2G104847 // GRMZM2G110714 // GRMZM2G065073 // GRMZM2G051545 // GRMZM2G053284
GO:0005802	RNA-seq	Root	C	trans-Golgi network	6	731	164	25864	0.33	1	// GRMZM2G137779 // GRMZM2G025867 // GRMZM5G863076 // GRMZM5G800586 // GRMZM2G149189 // GRMZM2G035595
GO:0030529	RNA-seq	Root	C	ribonucleoprotein complex	9	731	894	25864	1	1	// GRMZM2G145308 // AC215201.3_FG005 // GRMZM2G063024 // GRMZM2G090271 // GRMZM2G065632 // GRMZM2G400452 // GRMZM2G090414 // GRMZM2G148176 // GRMZM2G085420
GO:0031984	RNA-seq	Root	C	organelle subcompartment	8	731	413	25864	0.9	1	// GRMZM6G630632 // GRMZM2G102605 // GRMZM2G027640 // GRMZM2G074393 // GRMZM2G110277 // GRMZM2G052344 // GRMZM2G134182 // GRMZM2G087079
GO:0031981	RNA-seq	Root	C	nuclear lumen	7	731	670	25864	1	1	// GRMZM2G090414 // GRMZM5G833699 // GRMZM2G540834 // GRMZM2G091964 // GRMZM2G104795 // GRMZM2G040349 // GRMZM2G072671
GO:0005794	RNA-seq	Root	C	Golgi apparatus	14	731	620	25864	0.83	1	// GRMZM2G045675 // GRMZM2G137779 // GRMZM2G057779 // GRMZM2G111082 // GRMZM5G842886 // GRMZM2G008196 // GRMZM5G863076 // GRMZM5G800586 // GRMZM2G149189 // GRMZM2G035595 // GRMZM2G051545 // GRMZM2G025867 // GRMZM2G072406 // GRMZM2G357620
GO:0031967	RNA-seq	Root	C	organelle envelope	19	731	899	25864	0.92	1	// GRMZM2G084279 // GRMZM6G630632 // GRMZM2G102605 // GRMZM2G110277 // GRMZM2G040300 // GRMZM2G078641 // GRMZM2G100652 // GRMZM2G139797 // GRMZM2G040933 // GRMZM2G456603 // GRMZM2G105085 // AC206223.3_FG001 // AC215201.3_FG005 // GRMZM2G117642 // GRMZM2G052344 // GRMZM2G062080 // GRMZM2G011746 // GRMZM2G117153 // GRMZM2G145019
GO:0043233	RNA-seq	Root	C	organelle lumen	7	731	810	25864	1	1	// GRMZM2G090414 // GRMZM5G833699 // GRMZM2G540834 // GRMZM2G091964 // GRMZM2G104795 // GRMZM2G040349 // GRMZM2G072671
GO:0005737	RNA-seq	Root	C	cytoplasm	155	731	6663	25864	1	1	// GRMZM2G137839 // GRMZM5G826672 // GRMZM2G068506 // GRMZM2G025742 // GRMZM2G137710 // GRMZM2G109789 // GRMZM2G110657 // GRMZM2G118737 // GRMZM2G073584 // GRMZM2G110714 // GRMZM2G155561 // GRMZM2G049538 // GRMZM2G344634 // GRMZM2G074393 // GRMZM2G113844 // GRMZM2G088064 // GRMZM2G020146 // GRMZM2G069713 // GRMZM2G137954 // GRMZM2G055054 // GRMZM2G330302 // GRMZM2G124353 // GRMZM2G152447 // GRMZM…
GO:0005840	RNA-seq	Root	C	ribosome	9	731	772	25864	1	1	// GRMZM2G145308 // AC215201.3_FG005 // GRMZM2G063024 // GRMZM2G090271 // GRMZM2G065632 // GRMZM2G400452 // GRMZM2G090414 // GRMZM2G148176 // GRMZM2G085420
GO:0005739	RNA-seq	Root	C	mitochondrion	16	731	1139	25864	1	1	// GRMZM5G826672 // AC215201.3_FG005 // GRMZM2G109789 // GRMZM5G874740 // GRMZM5G833699 // GRMZM2G456603 // GRMZM2G105085 // GRMZM5G845792 // GRMZM2G117642 // GRMZM5G822829 // GRMZM2G084694 // GRMZM2G078641 // GRMZM2G117956 // GRMZM2G062080 // GRMZM2G088064 // GRMZM2G145019
GO:0044459	RNA-seq	Root	C	plasma membrane part	15	731	663	25864	0.84	1	// GRMZM2G301663 // GRMZM2G076584 // GRMZM2G001457 // GRMZM2G093101 // GRMZM2G090414 // AC234091.1_FG001 // GRMZM2G126260 // GRMZM2G175423 // GRMZM2G008196 // GRMZM2G142363 // GRMZM2G104847 // GRMZM2G110714 // GRMZM2G065073 // GRMZM2G051545 // GRMZM2G053284
GO:0032991	RNA-seq	Root	C	macromolecular complex	29	731	2550	25864	1	1	// GRMZM2G160685 // GRMZM2G068506 // AC215201.3_FG005 // GRMZM2G065632 // GRMZM2G540834 // GRMZM2G040349 // GRMZM2G018059 // GRMZM5G856071 // GRMZM2G145308 // GRMZM2G070273 // GRMZM2G090172 // GRMZM2G400452 // GRMZM2G055054 // GRMZM2G072671 // GRMZM2G090414 // GRMZM2G063024 // GRMZM2G090271 // GRMZM2G456603 // GRMZM2G091964 // GRMZM2G136313 // GRMZM2G077278 // GRMZM2G085420 // GRMZM2G004932 // AC…
GO:0005623	RNA-seq	Root	C	cell	314	731	12261	25864	0.99	1	// GRMZM2G095822 // GRMZM2G137839 // GRMZM5G826672 // AC203985.4_FG001 // GRMZM2G068506 // GRMZM2G025742 // GRMZM2G136313 // GRMZM2G180870 // GRMZM2G137710 // GRMZM2G119219 // GRMZM2G126196 // GRMZM2G109789 // GRMZM2G361210 // GRMZM2G110657 // GRMZM2G118737 // GRMZM2G540834 // GRMZM2G172491 // GRMZM2G073584 // GRMZM5G881088 // GRMZM2G111462 // GRMZM2G005633 // GRMZM2G049538 // GRMZM2G032562 // GR…
GO:0005886	RNA-seq	Root	C	plasma membrane	58	731	2404	25864	0.91	1	// GRMZM2G137839 // GRMZM2G001457 // GRMZM2G154881 // GRMZM2G301663 // GRMZM2G118737 // GRMZM2G009800 // GRMZM2G053284 // GRMZM2G005633 // GRMZM2G124918 // GRMZM2G378547 // GRMZM2G132995 // GRMZM2G097533 // GRMZM2G083526 // GRMZM2G070273 // GRMZM2G344634 // GRMZM2G029107 // GRMZM2G008196 // GRMZM2G041961 // GRMZM2G086604 // GRMZM2G099609 // GRMZM2G076634 // GRMZM2G335046 // GRMZM2G165530 // GRMZM…
GO:0009507	iTRAQ	shoot	C	chloroplast	94	172	2136	25864	1.8e-54	6.1e-52	// GRMZM2G137839 // GRMZM2G015967 // GRMZM2G085577 // GRMZM2G047954 // GRMZM2G040369 // GRMZM2G181151 // GRMZM2G014376 // AC198418.3_FG005 // GRMZM2G364901 // GRMZM2G096962 // GRMZM2G073743 // GRMZM2G007651 // GRMZM2G016066 // GRMZM5G815553 // GRMZM2G023591 // GRMZM2G068479 // GRMZM2G153541 // GRMZM2G180418 // GRMZM5G804776 // GRMZM2G407996 // GRMZM2G152925 // GRMZM2G429899 // GRMZM5G864335 // GR…
GO:0009536	iTRAQ	shoot	C	plastid	94	172	2254	25864	1.7e-52	2.9e-50	// GRMZM2G137839 // GRMZM2G015967 // GRMZM2G085577 // GRMZM2G047954 // GRMZM2G040369 // GRMZM2G181151 // GRMZM2G014376 // AC198418.3_FG005 // GRMZM2G364901 // GRMZM2G096962 // GRMZM2G073743 // GRMZM2G007651 // GRMZM2G016066 // GRMZM5G815553 // GRMZM2G023591 // GRMZM2G068479 // GRMZM2G153541 // GRMZM2G180418 // GRMZM5G804776 // GRMZM2G407996 // GRMZM2G152925 // GRMZM2G429899 // GRMZM5G864335 // GR…
GO:0005737	iTRAQ	shoot	C	cytoplasm	140	172	6663	25864	4.1e-52	4.8e-50	// GRMZM2G137839 // GRMZM2G015967 // GRMZM2G085577 // GRMZM2G047954 // GRMZM2G040369 // GRMZM2G181151 // GRMZM2G014376 // GRMZM2G568636 // AC198418.3_FG005 // GRMZM2G364901 // GRMZM2G096962 // GRMZM2G110509 // GRMZM2G073743 // GRMZM2G348666 // GRMZM2G007651 // GRMZM2G064360 // GRMZM5G815553 // GRMZM2G023591 // GRMZM2G157061 // GRMZM2G068479 // GRMZM2G172342 // GRMZM2G153541 // GRMZM2G180418 // GR…
GO:0044444	iTRAQ	shoot	C	cytoplasmic part	131	172	6103	25864	2.2e-47	2e-45	// GRMZM2G137839 // GRMZM2G015967 // GRMZM2G085577 // GRMZM2G047954 // GRMZM2G040369 // GRMZM2G181151 // GRMZM2G014376 // GRMZM2G568636 // AC198418.3_FG005 // GRMZM2G364901 // GRMZM2G096962 // GRMZM2G073743 // GRMZM2G007651 // GRMZM2G064360 // GRMZM5G815553 // GRMZM2G023591 // GRMZM2G157061 // GRMZM2G068479 // GRMZM2G172342 // GRMZM2G153541 // GRMZM2G180418 // GRMZM2G144387 // GRMZM5G804776 // GR…
GO:0044424	iTRAQ	shoot	C	intracellular part	145	172	8943	25864	7.1e-41	5e-39	// GRMZM2G137839 // GRMZM2G015967 // GRMZM2G085577 // GRMZM2G047954 // GRMZM2G040369 // GRMZM2G181151 // GRMZM2G014376 // GRMZM2G568636 // AC198418.3_FG005 // GRMZM2G364901 // GRMZM2G096962 // GRMZM2G110509 // GRMZM2G073743 // GRMZM2G348666 // GRMZM2G007651 // GRMZM2G064360 // GRMZM5G815553 // GRMZM2G023591 // GRMZM2G157061 // GRMZM2G068479 // GRMZM2G172342 // GRMZM2G153541 // GRMZM2G180418 // GR…
GO:0044422	iTRAQ	shoot	C	organelle part	96	172	3457	25864	7.3e-39	3.6e-37	// GRMZM2G137839 // GRMZM2G015967 // GRMZM2G047954 // GRMZM2G040369 // GRMZM2G181151 // GRMZM2G014376 // AC198418.3_FG005 // GRMZM2G364901 // GRMZM2G096962 // GRMZM2G073743 // GRMZM2G016066 // GRMZM5G815553 // GRMZM2G023591 // GRMZM2G068479 // GRMZM2G153541 // GRMZM2G180418 // GRMZM2G144387 // GRMZM5G804776 // GRMZM2G407996 // GRMZM2G133173 // GRMZM5G864335 // GRMZM2G072041 // GRMZM2G385287 // GR…
GO:0044446	iTRAQ	shoot	C	intracellular organelle part	96	172	3454	25864	6.8e-39	3.6e-37	// GRMZM2G137839 // GRMZM2G015967 // GRMZM2G047954 // GRMZM2G040369 // GRMZM2G181151 // GRMZM2G014376 // AC198418.3_FG005 // GRMZM2G364901 // GRMZM2G096962 // GRMZM2G073743 // GRMZM2G016066 // GRMZM5G815553 // GRMZM2G023591 // GRMZM2G068479 // GRMZM2G153541 // GRMZM2G180418 // GRMZM2G144387 // GRMZM5G804776 // GRMZM2G407996 // GRMZM2G133173 // GRMZM5G864335 // GRMZM2G072041 // GRMZM2G385287 // GR…
GO:0005622	iTRAQ	shoot	C	intracellular	145	172	9452	25864	9e-38	4e-36	// GRMZM2G137839 // GRMZM2G015967 // GRMZM2G085577 // GRMZM2G047954 // GRMZM2G040369 // GRMZM2G181151 // GRMZM2G014376 // GRMZM2G568636 // AC198418.3_FG005 // GRMZM2G364901 // GRMZM2G096962 // GRMZM2G110509 // GRMZM2G073743 // GRMZM2G348666 // GRMZM2G007651 // GRMZM2G064360 // GRMZM5G815553 // GRMZM2G023591 // GRMZM2G157061 // GRMZM2G068479 // GRMZM2G172342 // GRMZM2G153541 // GRMZM2G180418 // GR…
GO:0005840	iTRAQ	shoot	C	ribosome	53	172	772	25864	1.8e-37	6.9e-36	// GRMZM2G030731 // GRMZM2G090422 // GRMZM2G167103 // GRMZM2G112050 // GRMZM2G040477 // GRMZM2G067303 // GRMZM2G014444 // GRMZM2G109165 // GRMZM2G096962 // GRMZM2G153476 // GRMZM2G171426 // GRMZM2G340251 // GRMZM2G179976 // GRMZM2G109677 // GRMZM2G170870 // GRMZM2G054136 // GRMZM2G018197 // GRMZM2G136559 // GRMZM2G074898 // GRMZM2G172342 // GRMZM5G815606 // GRMZM2G148744 // GRMZM2G145496 // GRMZM…
GO:0030529	iTRAQ	shoot	C	ribonucleoprotein complex	55	172	894	25864	1.3e-36	4.4e-35	// GRMZM2G030731 // GRMZM2G090422 // GRMZM2G167103 // GRMZM2G112050 // GRMZM2G040477 // GRMZM2G067303 // GRMZM2G014444 // GRMZM2G109165 // GRMZM2G096962 // GRMZM2G153476 // GRMZM2G171426 // GRMZM2G340251 // GRMZM2G179976 // GRMZM2G109677 // GRMZM2G170870 // GRMZM2G054136 // GRMZM2G018197 // GRMZM2G136559 // GRMZM2G023591 // GRMZM2G172342 // GRMZM5G815606 // GRMZM2G148744 // GRMZM2G145496 // GRMZM…
GO:0043229	iTRAQ	shoot	C	intracellular organelle	131	172	7690	25864	8e-36	2.4e-34	// GRMZM2G137839 // GRMZM2G015967 // GRMZM2G085577 // GRMZM2G047954 // GRMZM2G040369 // GRMZM2G181151 // GRMZM2G014376 // GRMZM2G568636 // AC198418.3_FG005 // GRMZM2G364901 // GRMZM2G096962 // GRMZM2G073743 // GRMZM2G007651 // GRMZM2G064360 // GRMZM5G815553 // GRMZM2G023591 // GRMZM2G157061 // GRMZM2G068479 // GRMZM2G172342 // GRMZM2G153541 // GRMZM2G180418 // GRMZM2G144387 // GRMZM5G804776 // GR…
GO:0043226	iTRAQ	shoot	C	organelle	131	172	7692	25864	8.3e-36	2.4e-34	// GRMZM2G137839 // GRMZM2G015967 // GRMZM2G085577 // GRMZM2G047954 // GRMZM2G040369 // GRMZM2G181151 // GRMZM2G014376 // GRMZM2G568636 // AC198418.3_FG005 // GRMZM2G364901 // GRMZM2G096962 // GRMZM2G073743 // GRMZM2G007651 // GRMZM2G064360 // GRMZM5G815553 // GRMZM2G023591 // GRMZM2G157061 // GRMZM2G068479 // GRMZM2G172342 // GRMZM2G153541 // GRMZM2G180418 // GRMZM2G144387 // GRMZM5G804776 // GR…
GO:0043232	iTRAQ	shoot	C	intracellular non-membrane-bounded organelle	66	172	1579	25864	9.7e-35	2.4e-33	// GRMZM2G054136 // GRMZM2G030731 // GRMZM2G343543 // GRMZM2G090422 // GRMZM2G167103 // GRMZM2G112050 // GRMZM2G110509 // GRMZM2G040477 // GRMZM2G067303 // GRMZM2G014444 // GRMZM2G040369 // GRMZM2G109165 // GRMZM2G057823 // GRMZM2G096962 // GRMZM2G153476 // GRMZM2G043212 // GRMZM2G340251 // GRMZM2G090338 // GRMZM2G179976 // GRMZM2G109677 // GRMZM2G017257 // GRMZM2G148744 // GRMZM2G171426 // GRMZM…
GO:0043228	iTRAQ	shoot	C	non-membrane-bounded organelle	66	172	1579	25864	9.7e-35	2.4e-33	// GRMZM2G054136 // GRMZM2G030731 // GRMZM2G343543 // GRMZM2G090422 // GRMZM2G167103 // GRMZM2G112050 // GRMZM2G110509 // GRMZM2G040477 // GRMZM2G067303 // GRMZM2G014444 // GRMZM2G040369 // GRMZM2G109165 // GRMZM2G057823 // GRMZM2G096962 // GRMZM2G153476 // GRMZM2G043212 // GRMZM2G340251 // GRMZM2G090338 // GRMZM2G179976 // GRMZM2G109677 // GRMZM2G017257 // GRMZM2G148744 // GRMZM2G171426 // GRMZM…
GO:0043227	iTRAQ	shoot	C	membrane-bounded organelle	124	172	7016	25864	3.3e-34	7.8e-33	// GRMZM2G137839 // GRMZM2G015967 // GRMZM2G085577 // GRMZM2G047954 // GRMZM2G040369 // GRMZM2G181151 // GRMZM2G014376 // GRMZM2G568636 // AC198418.3_FG005 // GRMZM2G364901 // GRMZM2G096962 // GRMZM2G073743 // GRMZM2G007651 // GRMZM2G064360 // GRMZM5G815553 // GRMZM2G023591 // GRMZM2G157061 // GRMZM2G068479 // GRMZM2G153541 // GRMZM2G180418 // GRMZM2G144387 // GRMZM5G804776 // GRMZM2G407996 // GR…
GO:0043231	iTRAQ	shoot	C	intracellular membrane-bounded organelle	123	172	6999	25864	1.7e-33	3.8e-32	// GRMZM2G137839 // GRMZM2G015967 // GRMZM2G085577 // GRMZM2G047954 // GRMZM2G040369 // GRMZM2G181151 // GRMZM2G014376 // GRMZM2G568636 // AC198418.3_FG005 // GRMZM2G364901 // GRMZM2G096962 // GRMZM2G073743 // GRMZM2G007651 // GRMZM2G064360 // GRMZM5G815553 // GRMZM2G023591 // GRMZM2G157061 // GRMZM2G068479 // GRMZM2G153541 // GRMZM2G180418 // GRMZM2G144387 // GRMZM5G804776 // GRMZM2G407996 // GR…
GO:0032991	iTRAQ	shoot	C	macromolecular complex	73	172	2550	25864	1.5e-28	3e-27	// GRMZM2G110185 // GRMZM2G030731 // GRMZM2G090422 // GRMZM2G167103 // GRMZM2G112050 // GRMZM2G155384 // GRMZM2G040477 // GRMZM2G024150 // GRMZM2G047954 // GRMZM2G014444 // GRMZM2G181151 // GRMZM5G815606 // GRMZM2G109165 // GRMZM2G096962 // GRMZM2G153476 // GRMZM2G171426 // GRMZM2G340251 // GRMZM2G096792 // GRMZM2G109677 // GRMZM2G017257 // GRMZM2G016677 // GRMZM2G033626 // GRMZM2G170870 // GRMZM…
GO:0022626	iTRAQ	shoot	C	cytosolic ribosome	33	172	323	25864	3.2e-28	6.2e-27	// GRMZM2G030731 // GRMZM2G090422 // GRMZM2G040477 // GRMZM2G067303 // GRMZM2G148744 // GRMZM2G340251 // GRMZM2G179976 // GRMZM2G109677 // GRMZM2G018197 // GRMZM2G074898 // GRMZM2G171426 // GRMZM2G091383 // GRMZM2G084465 // GRMZM2G116135 // GRMZM2G094051 // GRMZM2G119471 // GRMZM2G009936 // GRMZM2G038032 // GRMZM2G001816 // GRMZM2G168149 // GRMZM2G003384 // GRMZM2G322413 // GRMZM2G054012 // GRMZM…
GO:0044434	iTRAQ	shoot	C	chloroplast part	51	172	1174	25864	5.1e-27	9e-26	// GRMZM2G424053 // GRMZM2G137839 // GRMZM2G015967 // GRMZM2G024150 // GRMZM2G047954 // GRMZM2G113093 // GRMZM2G181151 // GRMZM2G014376 // GRMZM2G025322 // GRMZM2G109165 // AC198418.3_FG005 // GRMZM2G364901 // GRMZM2G096962 // GRMZM2G153476 // GRMZM2G090338 // GRMZM2G073743 // GRMZM2G030203 // GRMZM2G017257 // GRMZM2G030606 // GRMZM5G815606 // GRMZM5G815553 // GRMZM2G023591 // GRMZM2G016066 // GR…
GO:0005730	iTRAQ	shoot	C	nucleolus	36	172	460	25864	4.9e-27	9e-26	// GRMZM2G030731 // GRMZM2G343543 // GRMZM2G090422 // GRMZM2G110509 // GRMZM2G040477 // GRMZM2G067303 // GRMZM2G040369 // GRMZM2G057823 // GRMZM2G148744 // GRMZM2G179976 // GRMZM2G109677 // GRMZM2G018197 // GRMZM2G074898 // GRMZM2G171426 // GRMZM2G091383 // GRMZM2G084465 // GRMZM2G068479 // GRMZM2G116135 // GRMZM2G094051 // GRMZM2G038032 // GRMZM2G168149 // GRMZM2G003384 // GRMZM2G153541 // GRMZM…
GO:0044464	iTRAQ	shoot	C	cell part	149	172	12261	25864	6.8e-27	1.1e-25	// GRMZM2G137839 // GRMZM2G015967 // GRMZM2G085577 // GRMZM2G047954 // GRMZM2G040369 // GRMZM2G181151 // GRMZM2G014376 // GRMZM2G568636 // AC198418.3_FG005 // GRMZM2G364901 // GRMZM2G096962 // GRMZM2G110509 // GRMZM2G073743 // GRMZM2G348666 // GRMZM2G007651 // GRMZM2G064360 // GRMZM5G815553 // GRMZM2G023591 // GRMZM2G157061 // GRMZM2G068479 // GRMZM2G172342 // GRMZM2G153541 // GRMZM2G180418 // GR…
GO:0005623	iTRAQ	shoot	C	cell	149	172	12261	25864	6.8e-27	1.1e-25	// GRMZM2G137839 // GRMZM2G015967 // GRMZM2G085577 // GRMZM2G047954 // GRMZM2G040369 // GRMZM2G181151 // GRMZM2G014376 // GRMZM2G568636 // AC198418.3_FG005 // GRMZM2G364901 // GRMZM2G096962 // GRMZM2G110509 // GRMZM2G073743 // GRMZM2G348666 // GRMZM2G007651 // GRMZM2G064360 // GRMZM5G815553 // GRMZM2G023591 // GRMZM2G157061 // GRMZM2G068479 // GRMZM2G172342 // GRMZM2G153541 // GRMZM2G180418 // GR…
GO:0044435	iTRAQ	shoot	C	plastid part	51	172	1192	25864	1e-26	1.5e-25	// GRMZM2G424053 // GRMZM2G137839 // GRMZM2G015967 // GRMZM2G024150 // GRMZM2G047954 // GRMZM2G113093 // GRMZM2G181151 // GRMZM2G014376 // GRMZM2G025322 // GRMZM2G109165 // AC198418.3_FG005 // GRMZM2G364901 // GRMZM2G096962 // GRMZM2G153476 // GRMZM2G090338 // GRMZM2G073743 // GRMZM2G030203 // GRMZM2G017257 // GRMZM2G030606 // GRMZM5G815606 // GRMZM5G815553 // GRMZM2G023591 // GRMZM2G016066 // GR…
GO:0033279	iTRAQ	shoot	C	ribosomal subunit	29	172	301	25864	3.5e-24	5e-23	// GRMZM2G030731 // GRMZM2G090422 // GRMZM2G067303 // GRMZM2G148744 // GRMZM2G109677 // GRMZM2G072315 // GRMZM2G074898 // GRMZM2G171426 // GRMZM2G091383 // GRMZM2G084465 // GRMZM2G116135 // GRMZM2G094051 // GRMZM2G009936 // GRMZM2G001816 // GRMZM2G168149 // GRMZM2G003384 // GRMZM2G322413 // GRMZM2G054012 // GRMZM2G144387 // GRMZM2G146358 // GRMZM2G022619 // GRMZM5G806488 // GRMZM5G804776 // GRMZM…
GO:0043233	iTRAQ	shoot	C	organelle lumen	41	172	810	25864	6.2e-24	8.4e-23	// GRMZM2G030731 // GRMZM2G015967 // GRMZM2G090422 // GRMZM2G179976 // GRMZM2G110509 // GRMZM2G040477 // GRMZM2G047954 // GRMZM2G040369 // GRMZM2G057823 // GRMZM2G343543 // GRMZM2G073743 // GRMZM2G109677 // GRMZM2G018197 // GRMZM2G074898 // GRMZM2G171426 // GRMZM2G148744 // GRMZM2G436710 // GRMZM2G091383 // GRMZM2G084465 // GRMZM2G068479 // GRMZM2G116135 // GRMZM2G094051 // GRMZM2G038032 // GRMZM…
GO:0070013	iTRAQ	shoot	C	intracellular organelle lumen	41	172	810	25864	6.2e-24	8.4e-23	// GRMZM2G030731 // GRMZM2G015967 // GRMZM2G090422 // GRMZM2G179976 // GRMZM2G110509 // GRMZM2G040477 // GRMZM2G047954 // GRMZM2G040369 // GRMZM2G057823 // GRMZM2G343543 // GRMZM2G073743 // GRMZM2G109677 // GRMZM2G018197 // GRMZM2G074898 // GRMZM2G171426 // GRMZM2G148744 // GRMZM2G436710 // GRMZM2G091383 // GRMZM2G084465 // GRMZM2G068479 // GRMZM2G116135 // GRMZM2G094051 // GRMZM2G038032 // GRMZM…
GO:0031974	iTRAQ	shoot	C	membrane-enclosed lumen	41	172	818	25864	8.9e-24	1.1e-22	// GRMZM2G030731 // GRMZM2G015967 // GRMZM2G090422 // GRMZM2G179976 // GRMZM2G110509 // GRMZM2G040477 // GRMZM2G047954 // GRMZM2G040369 // GRMZM2G057823 // GRMZM2G343543 // GRMZM2G073743 // GRMZM2G109677 // GRMZM2G018197 // GRMZM2G074898 // GRMZM2G171426 // GRMZM2G148744 // GRMZM2G436710 // GRMZM2G091383 // GRMZM2G084465 // GRMZM2G068479 // GRMZM2G116135 // GRMZM2G094051 // GRMZM2G038032 // GRMZM…
GO:0009570	iTRAQ	shoot	C	chloroplast stroma	36	172	582	25864	9.3e-24	1.2e-22	// GRMZM2G137839 // GRMZM2G015967 // GRMZM2G180418 // GRMZM2G047954 // GRMZM2G113093 // GRMZM2G014376 // GRMZM2G025322 // GRMZM2G109165 // AC198418.3_FG005 // GRMZM2G096962 // GRMZM2G153476 // GRMZM2G424053 // GRMZM2G090338 // GRMZM5G815606 // GRMZM2G023591 // GRMZM2G047513 // GRMZM2G145496 // GRMZM2G053653 // GRMZM2G007038 // GRMZM2G162282 // GRMZM2G170870 // GRMZM2G140667 // GRMZM2G056975 // GR…
GO:0009532	iTRAQ	shoot	C	plastid stroma	36	172	598	25864	2.2e-23	2.7e-22	// GRMZM2G137839 // GRMZM2G015967 // GRMZM2G180418 // GRMZM2G047954 // GRMZM2G113093 // GRMZM2G014376 // GRMZM2G025322 // GRMZM2G109165 // AC198418.3_FG005 // GRMZM2G096962 // GRMZM2G153476 // GRMZM2G424053 // GRMZM2G090338 // GRMZM5G815606 // GRMZM2G023591 // GRMZM2G047513 // GRMZM2G145496 // GRMZM2G053653 // GRMZM2G007038 // GRMZM2G162282 // GRMZM2G170870 // GRMZM2G140667 // GRMZM2G056975 // GR…
GO:0005829	iTRAQ	shoot	C	cytosol	49	172	1316	25864	4.3e-23	5.1e-22	// GRMZM2G030731 // GRMZM2G136283 // GRMZM2G090422 // GRMZM2G155384 // GRMZM2G083836 // GRMZM2G067303 // GRMZM2G040369 // GRMZM2G108849 // GRMZM2G057823 // GRMZM2G119782 // GRMZM5G843748 // GRMZM2G148744 // GRMZM2G340251 // GRMZM2G054012 // GRMZM2G179976 // GRMZM2G109677 // GRMZM2G017257 // GRMZM2G553314 // GRMZM2G018197 // GRMZM2G074898 // GRMZM2G003385 // GRMZM2G385287 // GRMZM2G091383 // GRMZM…
GO:0031981	iTRAQ	shoot	C	nuclear lumen	36	172	670	25864	8.1e-22	9.1e-21	// GRMZM2G030731 // GRMZM2G343543 // GRMZM2G090422 // GRMZM2G110509 // GRMZM2G040477 // GRMZM2G067303 // GRMZM2G040369 // GRMZM2G057823 // GRMZM2G148744 // GRMZM2G179976 // GRMZM2G109677 // GRMZM2G018197 // GRMZM2G074898 // GRMZM2G171426 // GRMZM2G091383 // GRMZM2G084465 // GRMZM2G068479 // GRMZM2G116135 // GRMZM2G094051 // GRMZM2G038032 // GRMZM2G168149 // GRMZM2G003384 // GRMZM2G153541 // GRMZM…
GO:0044445	iTRAQ	shoot	C	cytosolic part	26	172	280	25864	2.2e-21	2.4e-20	// GRMZM2G030731 // GRMZM2G090422 // GRMZM2G067303 // GRMZM2G148744 // GRMZM2G109677 // GRMZM2G072315 // GRMZM2G074898 // GRMZM2G171426 // GRMZM2G091383 // GRMZM2G084465 // GRMZM2G116135 // GRMZM2G094051 // GRMZM2G009936 // GRMZM2G001816 // GRMZM2G168149 // GRMZM2G003384 // GRMZM2G322413 // GRMZM2G054012 // GRMZM2G144387 // GRMZM2G146358 // GRMZM2G022619 // GRMZM2G018197 // GRMZM2G385287 // GRMZM…
GO:0022625	iTRAQ	shoot	C	cytosolic large ribosomal subunit	20	172	136	25864	3.1e-20	3.3e-19	// GRMZM2G144387 // GRMZM2G146358 // GRMZM2G030731 // GRMZM2G090422 // GRMZM2G116135 // GRMZM2G109677 // GRMZM2G094051 // GRMZM2G018197 // GRMZM2G022619 // GRMZM2G009936 // GRMZM2G072315 // GRMZM2G385287 // GRMZM2G001816 // GRMZM2G074898 // GRMZM2G024647 // GRMZM2G003384 // GRMZM2G322413 // GRMZM2G100403 // GRMZM2G024354 // GRMZM2G148744
GO:0015934	iTRAQ	shoot	C	large ribosomal subunit	21	172	179	25864	2.4e-19	2.5e-18	// GRMZM2G144387 // GRMZM2G003384 // GRMZM2G146358 // GRMZM2G030731 // GRMZM5G804776 // GRMZM2G116135 // GRMZM2G109677 // GRMZM2G094051 // GRMZM2G018197 // GRMZM2G022619 // GRMZM2G009936 // GRMZM2G072315 // GRMZM2G385287 // GRMZM2G001816 // GRMZM2G074898 // GRMZM2G024647 // GRMZM2G090422 // GRMZM2G322413 // GRMZM2G100403 // GRMZM2G024354 // GRMZM2G148744
GO:0044428	iTRAQ	shoot	C	nuclear part	36	172	842	25864	1e-18	1e-17	// GRMZM2G030731 // GRMZM2G343543 // GRMZM2G090422 // GRMZM2G110509 // GRMZM2G040477 // GRMZM2G067303 // GRMZM2G040369 // GRMZM2G057823 // GRMZM2G148744 // GRMZM2G179976 // GRMZM2G109677 // GRMZM2G018197 // GRMZM2G074898 // GRMZM2G171426 // GRMZM2G091383 // GRMZM2G084465 // GRMZM2G068479 // GRMZM2G116135 // GRMZM2G094051 // GRMZM2G038032 // GRMZM2G168149 // GRMZM2G003384 // GRMZM2G153541 // GRMZM…
GO:0005886	iTRAQ	shoot	C	plasma membrane	58	172	2404	25864	1.4e-18	1.4e-17	// GRMZM2G424053 // GRMZM2G137839 // GRMZM2G030731 // GRMZM2G154881 // GRMZM2G343543 // GRMZM2G008507 // GRMZM2G155384 // GRMZM2G067303 // GRMZM2G040369 // GRMZM2G181151 // GRMZM2G568636 // GRMZM2G171426 // GRMZM2G057823 // GRMZM2G148744 // GRMZM2G110509 // GRMZM2G340251 // GRMZM2G179976 // GRMZM2G109677 // GRMZM2G017257 // GRMZM2G553314 // GRMZM2G047274 // GRMZM2G018197 // GRMZM2G064360 // GRMZM…
GO:0016020	iTRAQ	shoot	C	membrane	90	172	5709	25864	6.4e-18	6.1e-17	// GRMZM2G137839 // GRMZM2G015967 // GRMZM2G047954 // GRMZM2G040369 // GRMZM2G181151 // GRMZM2G568636 // AC198418.3_FG005 // GRMZM2G073743 // GRMZM2G064360 // GRMZM5G815553 // GRMZM2G068479 // GRMZM2G153541 // GRMZM2G144387 // GRMZM2G407996 // GRMZM2G116135 // GRMZM2G152925 // GRMZM2G385287 // GRMZM2G051367 // AC196475.3_FG004 // GRMZM2G175562 // GRMZM2G154881 // GRMZM2G155384 // GRMZM2G109165 //…
GO:0009941	iTRAQ	shoot	C	chloroplast envelope	26	172	560	25864	1.8e-14	1.6e-13	// GRMZM2G024150 // GRMZM2G047954 // GRMZM2G181151 // GRMZM2G109165 // AC198418.3_FG005 // GRMZM2G364901 // GRMZM2G096962 // GRMZM2G153476 // GRMZM2G090338 // GRMZM2G017257 // GRMZM2G030606 // GRMZM5G815606 // GRMZM2G016066 // GRMZM2G145496 // GRMZM2G068479 // GRMZM2G081462 // GRMZM2G007038 // GRMZM2G162282 // GRMZM2G170870 // GRMZM2G119471 // GRMZM2G043212 // GRMZM2G407996 // GRMZM5G864335 // GR…
GO:0009526	iTRAQ	shoot	C	plastid envelope	26	172	584	25864	4.5e-14	4e-13	// GRMZM2G024150 // GRMZM2G047954 // GRMZM2G181151 // GRMZM2G109165 // AC198418.3_FG005 // GRMZM2G364901 // GRMZM2G096962 // GRMZM2G153476 // GRMZM2G090338 // GRMZM2G017257 // GRMZM2G030606 // GRMZM5G815606 // GRMZM2G016066 // GRMZM2G145496 // GRMZM2G068479 // GRMZM2G081462 // GRMZM2G007038 // GRMZM2G162282 // GRMZM2G170870 // GRMZM2G119471 // GRMZM2G043212 // GRMZM2G407996 // GRMZM5G864335 // GR…
GO:0031967	iTRAQ	shoot	C	organelle envelope	29	172	899	25864	3.2e-12	2.8e-11	// GRMZM2G024150 // GRMZM2G047954 // GRMZM2G181151 // GRMZM2G109165 // GRMZM2G057823 // AC198418.3_FG005 // GRMZM2G364901 // GRMZM2G096962 // GRMZM2G153476 // GRMZM2G090338 // GRMZM2G017257 // GRMZM2G030606 // GRMZM5G815606 // GRMZM2G003385 // GRMZM2G016066 // GRMZM2G145496 // GRMZM2G068479 // GRMZM2G081462 // GRMZM2G007038 // GRMZM2G162282 // GRMZM2G170870 // GRMZM2G119471 // GRMZM2G043212 // GR…
GO:0009579	iTRAQ	shoot	C	thylakoid	23	172	546	25864	4.4e-12	3.7e-11	// GRMZM2G015967 // GRMZM2G024150 // GRMZM2G047954 // GRMZM2G120517 // GRMZM2G073743 // GRMZM2G016677 // GRMZM2G030606 // GRMZM2G016066 // GRMZM5G815553 // GRMZM2G078324 // GRMZM2G145496 // GRMZM2G096792 // GRMZM2G081462 // GRMZM2G162282 // GRMZM5G806488 // GRMZM2G043212 // GRMZM2G407996 // GRMZM2G152925 // GRMZM2G043453 // GRMZM5G864335 // GRMZM2G436710 // GRMZM2G175562 // GRMZM2G128935
GO:0031975	iTRAQ	shoot	C	envelope	29	172	918	25864	5.3e-12	4.4e-11	// GRMZM2G024150 // GRMZM2G047954 // GRMZM2G181151 // GRMZM2G109165 // GRMZM2G057823 // AC198418.3_FG005 // GRMZM2G364901 // GRMZM2G096962 // GRMZM2G153476 // GRMZM2G090338 // GRMZM2G017257 // GRMZM2G030606 // GRMZM5G815606 // GRMZM2G003385 // GRMZM2G016066 // GRMZM2G145496 // GRMZM2G068479 // GRMZM2G081462 // GRMZM2G007038 // GRMZM2G162282 // GRMZM2G170870 // GRMZM2G119471 // GRMZM2G043212 // GR…
GO:0005773	iTRAQ	shoot	C	vacuole	27	172	867	25864	4.3e-11	3.5e-10	// GRMZM2G424857 // GRMZM2G343543 // GRMZM2G110509 // GRMZM2G040369 // GRMZM2G181151 // GRMZM2G568636 // GRMZM2G108849 // GRMZM2G148744 // GRMZM2G340251 // GRMZM2G424053 // GRMZM2G109677 // GRMZM2G064360 // AC234201.1_FG003 // GRMZM2G171426 // GRMZM2G094051 // GRMZM2G001816 // GRMZM2G153541 // GRMZM2G322413 // GRMZM2G015295 // GRMZM2G018197 // GRMZM2G385287 // GRMZM2G152908 // GRMZM2G001327 // GR…
GO:0009534	iTRAQ	shoot	C	chloroplast thylakoid	16	172	406	25864	2.3e-08	1.9e-07	// GRMZM2G030606 // GRMZM2G015967 // GRMZM2G407996 // GRMZM2G152925 // GRMZM2G043453 // GRMZM2G081462 // GRMZM2G175562 // GRMZM2G047954 // GRMZM2G128935 // GRMZM2G016066 // GRMZM5G815553 // GRMZM2G162282 // GRMZM2G024150 // GRMZM2G078324 // GRMZM2G436710 // GRMZM2G073743
GO:0031976	iTRAQ	shoot	C	plastid thylakoid	16	172	407	25864	2.4e-08	1.9e-07	// GRMZM2G030606 // GRMZM2G015967 // GRMZM2G407996 // GRMZM2G152925 // GRMZM2G043453 // GRMZM2G081462 // GRMZM2G175562 // GRMZM2G047954 // GRMZM2G128935 // GRMZM2G016066 // GRMZM5G815553 // GRMZM2G162282 // GRMZM2G024150 // GRMZM2G078324 // GRMZM2G436710 // GRMZM2G073743
GO:0005618	iTRAQ	shoot	C	cell wall	20	172	659	25864	2.6e-08	2e-07	// GRMZM2G091383 // GRMZM2G137839 // GRMZM2G424053 // GRMZM2G109677 // GRMZM2G094051 // GRMZM2G133173 // GRMZM2G018197 // GRMZM2G553314 // GRMZM2G340251 // GRMZM2G067303 // GRMZM2G165817 // GRMZM2G072041 // GRMZM2G171426 // GRMZM2G168149 // GRMZM2G051367 // GRMZM2G162282 // GRMZM2G057823 // GRMZM2G100403 // GRMZM2G161696 // GRMZM2G140667
GO:0031984	iTRAQ	shoot	C	organelle subcompartment	16	172	413	25864	2.9e-08	2.2e-07	// GRMZM2G030606 // GRMZM2G015967 // GRMZM2G407996 // GRMZM2G152925 // GRMZM2G043453 // GRMZM2G081462 // GRMZM2G175562 // GRMZM2G047954 // GRMZM2G128935 // GRMZM2G016066 // GRMZM5G815553 // GRMZM2G162282 // GRMZM2G024150 // GRMZM2G078324 // GRMZM2G436710 // GRMZM2G073743
GO:0030054	iTRAQ	shoot	C	cell junction	18	172	547	25864	4.3e-08	2.9e-07	// GRMZM2G050514 // GRMZM2G340251 // GRMZM2G030731 // GRMZM2G179976 // GRMZM2G109677 // GRMZM2G155384 // GRMZM2G072315 // GRMZM2G022619 // GRMZM2G067303 // GRMZM2G040369 // GRMZM2G385287 // GRMZM2G001327 // GRMZM2G051367 // GRMZM2G181151 // GRMZM2G322413 // GRMZM2G057823 // GRMZM2G152908 // GRMZM2G148744
GO:0055044	iTRAQ	shoot	C	symplast	18	172	547	25864	4.3e-08	2.9e-07	// GRMZM2G050514 // GRMZM2G340251 // GRMZM2G030731 // GRMZM2G179976 // GRMZM2G109677 // GRMZM2G155384 // GRMZM2G072315 // GRMZM2G022619 // GRMZM2G067303 // GRMZM2G040369 // GRMZM2G385287 // GRMZM2G001327 // GRMZM2G051367 // GRMZM2G181151 // GRMZM2G322413 // GRMZM2G057823 // GRMZM2G152908 // GRMZM2G148744
GO:0009506	iTRAQ	shoot	C	plasmodesma	18	172	547	25864	4.3e-08	2.9e-07	// GRMZM2G050514 // GRMZM2G340251 // GRMZM2G030731 // GRMZM2G179976 // GRMZM2G109677 // GRMZM2G155384 // GRMZM2G072315 // GRMZM2G022619 // GRMZM2G067303 // GRMZM2G040369 // GRMZM2G385287 // GRMZM2G001327 // GRMZM2G051367 // GRMZM2G181151 // GRMZM2G322413 // GRMZM2G057823 // GRMZM2G152908 // GRMZM2G148744
GO:0005911	iTRAQ	shoot	C	cell-cell junction	18	172	547	25864	4.3e-08	2.9e-07	// GRMZM2G050514 // GRMZM2G340251 // GRMZM2G030731 // GRMZM2G179976 // GRMZM2G109677 // GRMZM2G155384 // GRMZM2G072315 // GRMZM2G022619 // GRMZM2G067303 // GRMZM2G040369 // GRMZM2G385287 // GRMZM2G001327 // GRMZM2G051367 // GRMZM2G181151 // GRMZM2G322413 // GRMZM2G057823 // GRMZM2G152908 // GRMZM2G148744
GO:0030312	iTRAQ	shoot	C	external encapsulating structure	20	172	680	25864	4.4e-08	2.9e-07	// GRMZM2G091383 // GRMZM2G137839 // GRMZM2G424053 // GRMZM2G109677 // GRMZM2G094051 // GRMZM2G133173 // GRMZM2G018197 // GRMZM2G553314 // GRMZM2G340251 // GRMZM2G067303 // GRMZM2G165817 // GRMZM2G072041 // GRMZM2G171426 // GRMZM2G168149 // GRMZM2G051367 // GRMZM2G162282 // GRMZM2G057823 // GRMZM2G100403 // GRMZM2G161696 // GRMZM2G140667
GO:0048046	iTRAQ	shoot	C	apoplast	15	172	376	25864	5.6e-08	3.7e-07	// GRMZM2G090338 // GRMZM2G340251 // GRMZM2G154881 // GRMZM2G179976 // GRMZM2G407996 // GRMZM2G072861 // GRMZM5G864335 // GRMZM2G047954 // GRMZM2G162282 // GRMZM2G040369 // GRMZM2G047592 // GRMZM2G003385 // GRMZM2G057823 // GRMZM2G175562 // GRMZM2G424053
GO:0005634	iTRAQ	shoot	C	nucleus	44	172	2821	25864	6.3e-08	4.1e-07	// GRMZM2G030731 // GRMZM2G154881 // GRMZM2G343543 // GRMZM2G090422 // GRMZM2G110509 // GRMZM2G040477 // GRMZM2G067303 // GRMZM2G162282 // GRMZM2G040369 // GRMZM2G171426 // GRMZM2G057823 // AC198418.3_FG005 // GRMZM2G148744 // GRMZM2G179976 // GRMZM2G109677 // GRMZM2G141665 // GRMZM2G018197 // GRMZM2G074898 // GRMZM2G174757 // GRMZM2G091383 // GRMZM2G003384 // GRMZM2G157061 // GRMZM2G084465 // GR…
GO:0044436	iTRAQ	shoot	C	thylakoid part	15	172	400	25864	1.2e-07	7.7e-07	// GRMZM2G096792 // GRMZM2G015967 // GRMZM2G407996 // GRMZM2G152925 // GRMZM2G016677 // GRMZM2G175562 // GRMZM2G047954 // GRMZM2G128935 // GRMZM2G016066 // GRMZM5G815553 // GRMZM2G162282 // GRMZM2G024150 // GRMZM2G078324 // GRMZM2G436710 // GRMZM2G073743
GO:0034357	iTRAQ	shoot	C	photosynthetic membrane	15	172	404	25864	1.4e-07	8.6e-07	// GRMZM2G096792 // GRMZM2G015967 // GRMZM2G407996 // GRMZM2G152925 // GRMZM2G016677 // GRMZM2G175562 // GRMZM2G047954 // GRMZM2G128935 // GRMZM2G016066 // GRMZM5G815553 // GRMZM2G162282 // GRMZM2G024150 // GRMZM2G078324 // GRMZM2G436710 // GRMZM2G073743
GO:0042651	iTRAQ	shoot	C	thylakoid membrane	14	172	363	25864	2.3e-07	1.4e-06	// GRMZM2G096792 // GRMZM2G015967 // GRMZM2G407996 // GRMZM2G152925 // GRMZM2G175562 // GRMZM2G047954 // GRMZM2G128935 // GRMZM2G016066 // GRMZM5G815553 // GRMZM2G162282 // GRMZM2G024150 // GRMZM2G078324 // GRMZM2G436710 // GRMZM2G073743
GO:0009535	iTRAQ	shoot	C	chloroplast thylakoid membrane	13	172	337	25864	6.4e-07	3.9e-06	// GRMZM2G015967 // GRMZM2G407996 // GRMZM2G152925 // GRMZM2G175562 // GRMZM2G047954 // GRMZM2G128935 // GRMZM2G016066 // GRMZM5G815553 // GRMZM2G162282 // GRMZM2G024150 // GRMZM2G078324 // GRMZM2G436710 // GRMZM2G073743
GO:0044459	iTRAQ	shoot	C	plasma membrane part	18	172	663	25864	6.7e-07	4e-06	// GRMZM2G050514 // GRMZM2G340251 // GRMZM2G030731 // GRMZM2G179976 // GRMZM2G109677 // GRMZM2G155384 // GRMZM2G072315 // GRMZM2G022619 // GRMZM2G067303 // GRMZM2G040369 // GRMZM2G385287 // GRMZM2G001327 // GRMZM2G051367 // GRMZM2G181151 // GRMZM2G322413 // GRMZM2G057823 // GRMZM2G152908 // GRMZM2G148744
GO:0055035	iTRAQ	shoot	C	plastid thylakoid membrane	13	172	339	25864	6.8e-07	4e-06	// GRMZM2G015967 // GRMZM2G407996 // GRMZM2G152925 // GRMZM2G175562 // GRMZM2G047954 // GRMZM2G128935 // GRMZM2G016066 // GRMZM5G815553 // GRMZM2G162282 // GRMZM2G024150 // GRMZM2G078324 // GRMZM2G436710 // GRMZM2G073743
GO:0015935	iTRAQ	shoot	C	small ribosomal subunit	8	172	123	25864	2.7e-06	1.5e-05	// GRMZM2G091383 // GRMZM2G084465 // GRMZM2G067303 // GRMZM2G171426 // GRMZM2G168149 // GRMZM5G806488 // GRMZM2G054012 // GRMZM2G013798
GO:0031090	iTRAQ	shoot	C	organelle membrane	24	172	1250	25864	3.7e-06	2.1e-05	// GRMZM2G015967 // GRMZM2G024150 // GRMZM2G047954 // GRMZM2G040369 // GRMZM2G148744 // GRMZM2G340251 // GRMZM2G073743 // GRMZM2G109677 // GRMZM2G016066 // GRMZM5G815553 // AC234201.1_FG003 // GRMZM2G171426 // GRMZM2G078324 // GRMZM2G436710 // GRMZM2G096792 // GRMZM2G133173 // GRMZM2G162282 // GRMZM2G407996 // GRMZM2G152925 // GRMZM2G385287 // GRMZM2G001327 // GRMZM2G051367 // GRMZM2G175562 // GR…
GO:0009521	iTRAQ	shoot	C	photosystem	7	172	92	25864	4.3e-06	2.4e-05	// GRMZM2G096792 // GRMZM2G016677 // GRMZM2G024150 // GRMZM2G047954 // GRMZM2G016066 // GRMZM5G815553 // GRMZM2G175562
GO:0005576	iTRAQ	shoot	C	extracellular region	15	172	575	25864	9.5e-06	5.2e-05	// GRMZM2G090338 // GRMZM2G340251 // GRMZM2G154881 // GRMZM2G179976 // GRMZM2G407996 // GRMZM2G072861 // GRMZM5G864335 // GRMZM2G047954 // GRMZM2G162282 // GRMZM2G040369 // GRMZM2G047592 // GRMZM2G003385 // GRMZM2G057823 // GRMZM2G175562 // GRMZM2G424053
GO:0022627	iTRAQ	shoot	C	cytosolic small ribosomal subunit	6	172	73	25864	1.4e-05	7.6e-05	// GRMZM2G091383 // GRMZM2G084465 // GRMZM2G067303 // GRMZM2G171426 // GRMZM2G168149 // GRMZM2G054012
GO:0031977	iTRAQ	shoot	C	thylakoid lumen	5	172	67	25864	0.00012	0.00062	// GRMZM2G047954 // GRMZM2G175562 // GRMZM2G015967 // GRMZM2G436710 // GRMZM2G073743
GO:0000502	iTRAQ	shoot	C	proteasome complex	5	172	86	25864	0.00035	0.0018	// GRMZM2G110185 // GRMZM2G155384 // GRMZM2G119761 // GRMZM2G033626 // GRMZM2G165817
GO:0005774	iTRAQ	shoot	C	vacuolar membrane	9	172	387	25864	0.0013	0.0068	// GRMZM2G340251 // GRMZM2G109677 // GRMZM2G040369 // GRMZM2G385287 // GRMZM2G001327 // GRMZM2G051367 // AC234201.1_FG003 // GRMZM2G171426 // GRMZM2G148744
GO:0044437	iTRAQ	shoot	C	vacuolar part	9	172	392	25864	0.0014	0.0073	// GRMZM2G340251 // GRMZM2G109677 // GRMZM2G040369 // GRMZM2G385287 // GRMZM2G001327 // GRMZM2G051367 // AC234201.1_FG003 // GRMZM2G171426 // GRMZM2G148744
GO:0044425	iTRAQ	shoot	C	membrane part	28	172	2755	25864	0.016	0.079	// GRMZM2G030731 // GRMZM2G155384 // GRMZM2G024150 // GRMZM2G067303 // GRMZM2G040369 // GRMZM2G181151 // GRMZM2G057823 // GRMZM2G148744 // GRMZM2G340251 // GRMZM2G179976 // GRMZM2G109677 // GRMZM2G016677 // GRMZM2G016066 // GRMZM5G815553 // GRMZM2G050514 // GRMZM2G096792 // GRMZM2G133173 // GRMZM2G322413 // GRMZM2G047954 // GRMZM2G022619 // GRMZM2G152925 // GRMZM2G072315 // GRMZM2G385287 // GRMZM…
GO:0043234	iTRAQ	shoot	C	protein complex	18	172	1572	25864	0.018	0.089	// GRMZM2G110185 // GRMZM2G016677 // GRMZM2G096792 // GRMZM2G152925 // GRMZM2G016066 // GRMZM2G429899 // GRMZM2G017257 // GRMZM2G024150 // GRMZM2G047954 // GRMZM2G165817 // GRMZM2G181151 // GRMZM5G815553 // GRMZM2G155384 // GRMZM2G174757 // GRMZM2G119761 // GRMZM2G033626 // GRMZM2G133173 // GRMZM2G175562
GO:0005739	iTRAQ	shoot	C	mitochondrion	14	172	1139	25864	0.021	0.1	// GRMZM2G110509 // GRMZM5G806488 // GRMZM2G343543 // GRMZM2G152925 // GRMZM2G083836 // GRMZM2G153541 // GRMZM2G178415 // GRMZM2G001327 // GRMZM2G133173 // GRMZM2G003385 // GRMZM2G057823 // GRMZM2G120517 // GRMZM2G364901 // GRMZM2G424053
GO:0005773	iTRAQ	Root	C	vacuole	27	158	867	25864	5.6e-12	1.2e-09	// GRMZM2G004703 // GRMZM2G152477 // GRMZM2G154090 // GRMZM2G359298 // GRMZM2G181151 // GRMZM2G568636 // GRMZM2G424857 // GRMZM2G027825 // GRMZM2G064914 // GRMZM2G139920 // GRMZM2G018716 // GRMZM2G051806 // GRMZM2G152447 // GRMZM2G174249 // GRMZM2G326707 // GRMZM2G178398 // GRMZM2G134797 // GRMZM2G151967 // GRMZM2G153274 // GRMZM2G137535 // GRMZM2G428391 // GRMZM2G178190 // GRMZM2G136032 // GRMZM…
GO:0005886	iTRAQ	Root	C	plasma membrane	38	158	2404	25864	4.5e-08	4.9e-06	// GRMZM2G137839 // AC203173.3_FG004 // GRMZM2G004703 // GRMZM2G175423 // GRMZM2G154090 // GRMZM2G118737 // GRMZM2G109383 // GRMZM2G181151 // GRMZM2G568636 // GRMZM2G139920 // GRMZM2G089819 // GRMZM2G113408 // GRMZM2G142802 // GRMZM2G051806 // GRMZM2G119761 // GRMZM2G093101 // GRMZM2G103342 // GRMZM2G326707 // GRMZM2G071970 // GRMZM2G093347 // GRMZM2G134797 // GRMZM2G151967 // GRMZM2G178398 // GR…
GO:0005618	iTRAQ	Root	C	cell wall	16	158	659	25864	3.8e-06	0.00028	// GRMZM2G174249 // GRMZM2G328500 // GRMZM2G137839 // GRMZM2G093101 // GRMZM2G103342 // GRMZM2G089819 // GRMZM2G071970 // GRMZM2G087111 // GRMZM2G093347 // GRMZM2G018716 // GRMZM2G036921 // GRMZM2G078641 // GRMZM2G137535 // GRMZM2G428391 // GRMZM2G028325 // GRMZM2G364748
GO:0030312	iTRAQ	Root	C	external encapsulating structure	16	158	680	25864	5.6e-06	0.00031	// GRMZM2G174249 // GRMZM2G328500 // GRMZM2G137839 // GRMZM2G093101 // GRMZM2G103342 // GRMZM2G089819 // GRMZM2G071970 // GRMZM2G087111 // GRMZM2G093347 // GRMZM2G018716 // GRMZM2G036921 // GRMZM2G078641 // GRMZM2G137535 // GRMZM2G428391 // GRMZM2G028325 // GRMZM2G364748
GO:0005737	iTRAQ	Root	C	cytoplasm	66	158	6663	25864	9.2e-06	0.0004	// GRMZM2G137839 // GRMZM2G102183 // GRMZM2G042502 // AC203173.3_FG004 // GRMZM2G093347 // GRMZM2G004703 // GRMZM2G152477 // GRMZM2G154090 // GRMZM2G154628 // GRMZM2G118737 // GRMZM2G109383 // GRMZM2G066191 // GRMZM2G568636 // GRMZM2G424857 // GRMZM2G027825 // GRMZM2G018716 // GRMZM2G058702 // GRMZM2G139920 // GRMZM2G113408 // GRMZM2G174249 // GRMZM2G051806 // GRMZM2G434173 // GRMZM2G050325 // GR…
GO:0005576	iTRAQ	Root	C	extracellular region	14	158	575	25864	1.5e-05	0.00056	// GRMZM2G473001 // GRMZM2G090245 // GRMZM2G059785 // GRMZM2G168364 // GRMZM2G087111 // GRMZM2G328500 // GRMZM2G342246 // GRMZM2G134797 // GRMZM2G156632 // GRMZM2G434173 // GRMZM2G137535 // GRMZM2G428391 // GRMZM2G028325 // GRMZM2G364748
GO:0044444	iTRAQ	Root	C	cytoplasmic part	59	158	6103	25864	8e-05	0.0025	// GRMZM2G137839 // GRMZM2G102183 // GRMZM2G042502 // AC203173.3_FG004 // GRMZM2G093347 // GRMZM2G004703 // GRMZM2G152477 // GRMZM2G154090 // GRMZM2G154628 // GRMZM2G118737 // GRMZM2G109383 // GRMZM2G181151 // GRMZM2G568636 // GRMZM2G424857 // GRMZM2G027825 // GRMZM2G018716 // GRMZM2G058702 // GRMZM2G139920 // GRMZM2G113408 // GRMZM2G174249 // GRMZM2G051806 // GRMZM2G434173 // GRMZM2G050325 // GR…
GO:0048046	iTRAQ	Root	C	apoplast	10	158	376	25864	0.00013	0.0036	// GRMZM2G473001 // GRMZM2G090245 // GRMZM2G328500 // GRMZM2G168364 // GRMZM2G087111 // GRMZM2G134797 // GRMZM2G434173 // GRMZM2G137535 // GRMZM2G428391 // GRMZM2G364748
GO:0009505	iTRAQ	Root	C	plant-type cell wall	7	158	229	25864	0.00062	0.014	// GRMZM2G093101 // GRMZM2G103342 // GRMZM2G089819 // GRMZM2G071970 // GRMZM2G093347 // GRMZM2G036921 // GRMZM2G028325
GO:0016020	iTRAQ	Root	C	membrane	53	158	5709	25864	0.00064	0.014	// GRMZM2G137839 // AC203173.3_FG004 // GRMZM2G004703 // GRMZM2G175423 // GRMZM2G154090 // GRMZM2G118737 // GRMZM2G109383 // GRMZM2G181151 // GRMZM2G568636 // GRMZM2G078143 // GRMZM2G142802 // GRMZM2G058702 // GRMZM2G139920 // GRMZM2G089819 // GRMZM2G113408 // GRMZM2G117707 // GRMZM2G051806 // GRMZM2G434173 // GRMZM2G018241 // GRMZM2G172491 // GRMZM2G119761 // GRMZM5G870932 // GRMZM2G093101 // GR…
GO:0044459	iTRAQ	Root	C	plasma membrane part	12	158	663	25864	0.00089	0.018	// GRMZM2G136032 // GRMZM2G093101 // GRMZM2G103342 // GRMZM2G326707 // GRMZM2G071970 // GRMZM2G175423 // GRMZM2G142802 // GRMZM2G104542 // GRMZM2G181151 // GRMZM2G089819 // GRMZM2G152908 // GRMZM2G135739
GO:0030054	iTRAQ	Root	C	cell junction	10	158	547	25864	0.0022	0.032	// GRMZM2G093101 // GRMZM2G103342 // GRMZM2G326707 // GRMZM2G175423 // GRMZM2G142802 // GRMZM2G104542 // GRMZM2G181151 // GRMZM2G089819 // GRMZM2G152908 // GRMZM2G135739
GO:0055044	iTRAQ	Root	C	symplast	10	158	547	25864	0.0022	0.032	// GRMZM2G093101 // GRMZM2G103342 // GRMZM2G326707 // GRMZM2G175423 // GRMZM2G142802 // GRMZM2G104542 // GRMZM2G181151 // GRMZM2G089819 // GRMZM2G152908 // GRMZM2G135739
GO:0005911	iTRAQ	Root	C	cell-cell junction	10	158	547	25864	0.0022	0.032	// GRMZM2G093101 // GRMZM2G103342 // GRMZM2G326707 // GRMZM2G175423 // GRMZM2G142802 // GRMZM2G104542 // GRMZM2G181151 // GRMZM2G089819 // GRMZM2G152908 // GRMZM2G135739
GO:0009506	iTRAQ	Root	C	plasmodesma	10	158	547	25864	0.0022	0.032	// GRMZM2G093101 // GRMZM2G103342 // GRMZM2G326707 // GRMZM2G175423 // GRMZM2G142802 // GRMZM2G104542 // GRMZM2G181151 // GRMZM2G089819 // GRMZM2G152908 // GRMZM2G135739
GO:0005829	iTRAQ	Root	C	cytosol	17	158	1316	25864	0.0031	0.043	// GRMZM2G473001 // GRMZM2G328500 // GRMZM2G042502 // AC203173.3_FG004 // GRMZM2G142802 // GRMZM2G004858 // GRMZM2G093101 // GRMZM2G181362 // GRMZM2G087186 // GRMZM2G165098 // GRMZM2G093347 // GRMZM2G118737 // GRMZM2G109383 // GRMZM2G152908 // GRMZM5G870932 // GRMZM2G428391 // GRMZM2G050325
GO:0005774	iTRAQ	Root	C	vacuolar membrane	7	158	387	25864	0.011	0.14	// GRMZM2G178190 // GRMZM2G139920 // GRMZM2G168439 // GRMZM2G151967 // GRMZM2G178398 // GRMZM2G051806 // GRMZM2G428391
GO:0044437	iTRAQ	Root	C	vacuolar part	7	158	392	25864	0.011	0.14	// GRMZM2G178190 // GRMZM2G139920 // GRMZM2G168439 // GRMZM2G151967 // GRMZM2G178398 // GRMZM2G051806 // GRMZM2G428391
GO:0044424	iTRAQ	Root	C	intracellular part	68	158	8943	25864	0.017	0.19	// GRMZM2G137839 // GRMZM2G165998 // GRMZM2G102183 // GRMZM2G042502 // AC203173.3_FG004 // GRMZM2G093347 // GRMZM2G004703 // GRMZM2G152477 // GRMZM2G154090 // GRMZM2G154628 // GRMZM2G118737 // GRMZM2G109383 // GRMZM2G066191 // GRMZM2G568636 // GRMZM2G424857 // GRMZM2G027825 // GRMZM2G018716 // GRMZM2G058702 // GRMZM2G139920 // GRMZM2G113408 // GRMZM2G174249 // GRMZM2G051806 // GRMZM2G434173 // GR…
GO:0044425	iTRAQ	Root	C	membrane part	26	158	2755	25864	0.017	0.19	// GRMZM2G175423 // GRMZM2G154090 // GRMZM2G104542 // GRMZM2G181151 // GRMZM2G139920 // GRMZM2G089819 // GRMZM2G113408 // GRMZM2G142802 // GRMZM2G051806 // GRMZM2G018241 // GRMZM2G093101 // GRMZM2G103342 // GRMZM2G326707 // GRMZM2G071970 // GRMZM2G445905 // GRMZM2G028325 // GRMZM2G302604 // GRMZM2G136032 // GRMZM2G168439 // GRMZM2G154628 // GRMZM2G029951 // GRMZM2G047875 // GRMZM2G172491 // GRMZM…
GO:0043227	iTRAQ	Root	C	membrane-bounded organelle	55	158	7016	25864	0.021	0.21	// GRMZM2G137839 // GRMZM2G165998 // GRMZM2G102183 // AC203173.3_FG004 // GRMZM2G093347 // GRMZM2G004703 // GRMZM2G152477 // GRMZM2G154090 // GRMZM2G154628 // GRMZM2G118737 // GRMZM2G109383 // GRMZM2G181151 // GRMZM2G568636 // GRMZM2G424857 // GRMZM2G027825 // GRMZM2G018716 // GRMZM2G058702 // GRMZM2G139920 // GRMZM2G113408 // GRMZM2G174249 // GRMZM2G051806 // GRMZM2G434173 // GRMZM5G870932 // GR…
GO:0043231	iTRAQ	Root	C	intracellular membrane-bounded organelle	55	158	6999	25864	0.02	0.21	// GRMZM2G137839 // GRMZM2G165998 // GRMZM2G102183 // AC203173.3_FG004 // GRMZM2G093347 // GRMZM2G004703 // GRMZM2G152477 // GRMZM2G154090 // GRMZM2G154628 // GRMZM2G118737 // GRMZM2G109383 // GRMZM2G181151 // GRMZM2G568636 // GRMZM2G424857 // GRMZM2G027825 // GRMZM2G018716 // GRMZM2G058702 // GRMZM2G139920 // GRMZM2G113408 // GRMZM2G174249 // GRMZM2G051806 // GRMZM2G434173 // GRMZM5G870932 // GR…
GO:0005622	iTRAQ	Root	C	intracellular	69	158	9452	25864	0.039	0.38	// GRMZM2G137839 // GRMZM2G165998 // GRMZM2G102183 // GRMZM2G042502 // AC203173.3_FG004 // GRMZM2G093347 // GRMZM2G004703 // GRMZM2G152477 // GRMZM2G154090 // GRMZM2G154628 // GRMZM2G118737 // GRMZM2G109383 // GRMZM2G066191 // GRMZM2G568636 // GRMZM2G424857 // GRMZM2G027825 // GRMZM2G018716 // GRMZM2G058702 // GRMZM2G139920 // GRMZM2G113408 // GRMZM2G062953 // GRMZM2G051806 // GRMZM2G434173 // GR…
GO:0043229	iTRAQ	Root	C	intracellular organelle	57	158	7690	25864	0.051	0.43	// GRMZM2G137839 // GRMZM2G165998 // GRMZM2G102183 // AC203173.3_FG004 // GRMZM2G093347 // GRMZM2G004703 // GRMZM2G152477 // GRMZM2G154090 // GRMZM2G154628 // GRMZM2G118737 // GRMZM2G109383 // GRMZM2G066191 // GRMZM2G568636 // GRMZM2G424857 // GRMZM2G027825 // GRMZM2G018716 // GRMZM2G058702 // GRMZM2G139920 // GRMZM2G113408 // GRMZM2G174249 // GRMZM2G051806 // GRMZM2G434173 // GRMZM5G870932 // GR…
GO:0031224	iTRAQ	Root	C	intrinsic to membrane	17	158	1790	25864	0.048	0.43	// GRMZM2G136032 // GRMZM2G139920 // GRMZM2G326707 // GRMZM2G071970 // GRMZM2G445905 // GRMZM2G154628 // GRMZM2G154090 // GRMZM2G172491 // GRMZM2G029951 // GRMZM2G047875 // GRMZM2G051806 // GRMZM2G012923 // GRMZM2G018241 // GRMZM2G168439 // GRMZM2G028325 // GRMZM2G302604 // GRMZM2G135739
GO:0043226	iTRAQ	Root	C	organelle	57	158	7692	25864	0.051	0.43	// GRMZM2G137839 // GRMZM2G165998 // GRMZM2G102183 // AC203173.3_FG004 // GRMZM2G093347 // GRMZM2G004703 // GRMZM2G152477 // GRMZM2G154090 // GRMZM2G154628 // GRMZM2G118737 // GRMZM2G109383 // GRMZM2G066191 // GRMZM2G568636 // GRMZM2G424857 // GRMZM2G027825 // GRMZM2G018716 // GRMZM2G058702 // GRMZM2G139920 // GRMZM2G113408 // GRMZM2G174249 // GRMZM2G051806 // GRMZM2G434173 // GRMZM5G870932 // GR…
GO:0016021	iTRAQ	Root	C	integral to membrane	16	158	1723	25864	0.064	0.47	// GRMZM2G136032 // GRMZM2G139920 // GRMZM2G326707 // GRMZM2G445905 // GRMZM2G154628 // GRMZM2G154090 // GRMZM2G172491 // GRMZM2G029951 // GRMZM2G047875 // GRMZM2G051806 // GRMZM2G012923 // GRMZM2G018241 // GRMZM2G168439 // GRMZM2G028325 // GRMZM2G302604 // GRMZM2G135739
GO:0044464	iTRAQ	Root	C	cell part	85	158	12261	25864	0.064	0.47	// GRMZM2G142802 // GRMZM2G137839 // GRMZM2G165998 // GRMZM2G102183 // GRMZM2G042502 // AC203173.3_FG004 // GRMZM2G093347 // GRMZM2G062953 // GRMZM2G004703 // GRMZM2G152477 // GRMZM2G154090 // GRMZM2G087111 // GRMZM2G118737 // GRMZM2G109383 // GRMZM2G066191 // GRMZM2G568636 // GRMZM2G064914 // GRMZM2G424857 // GRMZM2G027825 // GRMZM2G078143 // GRMZM2G018716 // GRMZM2G058702 // GRMZM2G104542 // GR…
GO:0005623	iTRAQ	Root	C	cell	85	158	12261	25864	0.064	0.47	// GRMZM2G142802 // GRMZM2G137839 // GRMZM2G165998 // GRMZM2G102183 // GRMZM2G042502 // AC203173.3_FG004 // GRMZM2G093347 // GRMZM2G062953 // GRMZM2G004703 // GRMZM2G152477 // GRMZM2G154090 // GRMZM2G087111 // GRMZM2G118737 // GRMZM2G109383 // GRMZM2G066191 // GRMZM2G568636 // GRMZM2G064914 // GRMZM2G424857 // GRMZM2G027825 // GRMZM2G078143 // GRMZM2G018716 // GRMZM2G058702 // GRMZM2G104542 // GR…
GO:0009941	iTRAQ	Root	C	chloroplast envelope	7	158	560	25864	0.058	0.47	// GRMZM2G058702 // GRMZM2G136032 // GRMZM2G036921 // GRMZM2G133012 // GRMZM2G113408 // GRMZM2G181151 // GRMZM2G434173
GO:0009570	iTRAQ	Root	C	chloroplast stroma	7	158	582	25864	0.068	0.48	// GRMZM5G841619 // GRMZM2G137839 // GRMZM2G058702 // GRMZM2G036921 // GRMZM2G078641 // GRMZM2G574782 // GRMZM2G434173
GO:0009526	iTRAQ	Root	C	plastid envelope	7	158	584	25864	0.069	0.48	// GRMZM2G058702 // GRMZM2G136032 // GRMZM2G036921 // GRMZM2G133012 // GRMZM2G113408 // GRMZM2G181151 // GRMZM2G434173
GO:0009532	iTRAQ	Root	C	plastid stroma	7	158	598	25864	0.077	0.51	// GRMZM5G841619 // GRMZM2G137839 // GRMZM2G058702 // GRMZM2G036921 // GRMZM2G078641 // GRMZM2G574782 // GRMZM2G434173
GO:0005794	iTRAQ	Root	C	Golgi apparatus	7	158	620	25864	0.088	0.57	// GRMZM2G168364 // GRMZM2G326707 // GRMZM2G071970 // GRMZM2G359298 // GRMZM2G181151 // GRMZM2G386228 // GRMZM2G428391
GO:0009536	iTRAQ	Root	C	plastid	19	158	2254	25864	0.096	0.6	// GRMZM5G841619 // GRMZM2G137839 // GRMZM2G109383 // GRMZM2G058702 // GRMZM2G136032 // AC203173.3_FG004 // GRMZM2G036921 // GRMZM2G133012 // GRMZM2G434173 // GRMZM2G154628 // GRMZM2G165098 // GRMZM2G093347 // GRMZM2G113408 // GRMZM2G051806 // GRMZM2G181151 // GRMZM2G574782 // GRMZM2G078641 // GRMZM2G053322 // GRMZM2G134797
GO:0009507	iTRAQ	Root	C	chloroplast	18	158	2136	25864	0.1	0.62	// GRMZM5G841619 // GRMZM2G137839 // GRMZM2G058702 // GRMZM2G136032 // AC203173.3_FG004 // GRMZM2G036921 // GRMZM2G133012 // GRMZM2G434173 // GRMZM2G154628 // GRMZM2G165098 // GRMZM2G093347 // GRMZM2G113408 // GRMZM2G109383 // GRMZM2G181151 // GRMZM2G574782 // GRMZM2G078641 // GRMZM2G053322 // GRMZM2G134797
GO:0031967	iTRAQ	Root	C	organelle envelope	9	158	899	25864	0.1	0.62	// GRMZM2G058702 // GRMZM2G136032 // GRMZM2G036921 // GRMZM2G133012 // GRMZM2G434173 // GRMZM2G113408 // GRMZM2G051806 // GRMZM2G181151 // GRMZM2G078641
GO:0044434	iTRAQ	Root	C	chloroplast part	11	158	1174	25864	0.11	0.62	// GRMZM5G841619 // GRMZM2G137839 // GRMZM2G058702 // GRMZM2G136032 // GRMZM2G036921 // GRMZM2G133012 // GRMZM2G434173 // GRMZM2G113408 // GRMZM2G181151 // GRMZM2G574782 // GRMZM2G078641
GO:0031975	iTRAQ	Root	C	envelope	9	158	918	25864	0.11	0.63	// GRMZM2G058702 // GRMZM2G136032 // GRMZM2G036921 // GRMZM2G133012 // GRMZM2G434173 // GRMZM2G113408 // GRMZM2G051806 // GRMZM2G181151 // GRMZM2G078641
GO:0044435	iTRAQ	Root	C	plastid part	11	158	1192	25864	0.12	0.63	// GRMZM5G841619 // GRMZM2G137839 // GRMZM2G058702 // GRMZM2G136032 // GRMZM2G036921 // GRMZM2G133012 // GRMZM2G434173 // GRMZM2G113408 // GRMZM2G181151 // GRMZM2G574782 // GRMZM2G078641
GO:0044446	iTRAQ	Root	C	intracellular organelle part	23	158	3454	25864	0.36	1	// GRMZM2G137839 // AC203173.3_FG004 // GRMZM2G151967 // GRMZM2G066191 // GRMZM2G434173 // GRMZM2G058702 // GRMZM2G139920 // GRMZM2G113408 // GRMZM2G051806 // GRMZM5G870932 // GRMZM5G841619 // GRMZM2G178398 // GRMZM2G152466 // GRMZM2G428391 // GRMZM2G178190 // GRMZM2G136032 // GRMZM2G036921 // GRMZM2G168439 // GRMZM2G133012 // GRMZM2G359298 // GRMZM2G574782 // GRMZM2G078641 // GRMZM2G181151
GO:0043228	iTRAQ	Root	C	non-membrane-bounded organelle	7	158	1579	25864	0.85	1	// GRMZM2G058702 // AC203173.3_FG004 // GRMZM2G152466 // GRMZM2G113408 // GRMZM2G066191 // GRMZM2G434173 // GRMZM5G870932
GO:0043234	iTRAQ	Root	C	protein complex	6	158	1572	25864	0.92	1	// GRMZM2G042502 // GRMZM2G152466 // GRMZM2G113408 // GRMZM2G181151 // GRMZM2G066191 // GRMZM2G119761
GO:0043232	iTRAQ	Root	C	intracellular non-membrane-bounded organelle	7	158	1579	25864	0.85	1	// GRMZM2G058702 // AC203173.3_FG004 // GRMZM2G152466 // GRMZM2G113408 // GRMZM2G066191 // GRMZM2G434173 // GRMZM5G870932
GO:0044422	iTRAQ	Root	C	organelle part	23	158	3457	25864	0.36	1	// GRMZM2G137839 // AC203173.3_FG004 // GRMZM2G151967 // GRMZM2G066191 // GRMZM2G434173 // GRMZM2G058702 // GRMZM2G139920 // GRMZM2G113408 // GRMZM2G051806 // GRMZM5G870932 // GRMZM5G841619 // GRMZM2G178398 // GRMZM2G152466 // GRMZM2G428391 // GRMZM2G178190 // GRMZM2G136032 // GRMZM2G036921 // GRMZM2G168439 // GRMZM2G133012 // GRMZM2G359298 // GRMZM2G574782 // GRMZM2G078641 // GRMZM2G181151
GO:0031090	iTRAQ	Root	C	organelle membrane	9	158	1250	25864	0.36	1	// GRMZM2G178190 // GRMZM2G139920 // GRMZM2G168439 // GRMZM2G133012 // GRMZM2G151967 // GRMZM2G178398 // GRMZM2G113408 // GRMZM2G051806 // GRMZM2G428391
GO:0005739	iTRAQ	Root	C	mitochondrion	8	158	1139	25864	0.4	1	// GRMZM5G821551 // GRMZM2G136032 // GRMZM2G133012 // GRMZM2G113408 // GRMZM2G051806 // GRMZM2G434173 // GRMZM2G078641 // GRMZM2G428391
GO:0032991	iTRAQ	Root	C	macromolecular complex	8	158	2550	25864	0.99	1	// GRMZM2G058702 // GRMZM2G042502 // GRMZM2G152466 // GRMZM2G113408 // GRMZM2G181151 // GRMZM2G434173 // GRMZM2G066191 // GRMZM2G119761
GO:0005634	iTRAQ	Root	C	nucleus	17	158	2821	25864	0.56	1	// GRMZM2G113408 // AC196475.3_FG004 // AC203173.3_FG004 // GRMZM2G328500 // GRMZM2G326707 // GRMZM2G004703 // GRMZM2G165998 // GRMZM2G154090 // GRMZM2G118737 // GRMZM2G142802 // GRMZM2G109383 // GRMZM2G165098 // GRMZM2G078641 // GRMZM2G051806 // GRMZM5G870932 // GRMZM2G004858 // GRMZM2G135739
GO:0008137	RNA-seq	shoot	F	NADH dehydrogenase (ubiquinone) activity	8	474	68	25864	6.7e-05	0.014	// GRMZM5G834128 // GRMZM2G450705 // GRMZM2G383052 // GRMZM5G800101 // GRMZM5G856027 // GRMZM2G112956 // GRMZM5G889138 // GRMZM2G474534
GO:0003954	RNA-seq	shoot	F	NADH dehydrogenase activity	8	474	70	25864	8.1e-05	0.014	// GRMZM5G834128 // GRMZM2G450705 // GRMZM2G383052 // GRMZM5G800101 // GRMZM5G856027 // GRMZM2G112956 // GRMZM5G889138 // GRMZM2G474534
GO:0050136	RNA-seq	shoot	F	NADH dehydrogenase (quinone) activity	8	474	69	25864	7.4e-05	0.014	// GRMZM5G834128 // GRMZM2G450705 // GRMZM2G383052 // GRMZM5G800101 // GRMZM5G856027 // GRMZM2G112956 // GRMZM5G889138 // GRMZM2G474534
GO:0016655	RNA-seq	shoot	F	oxidoreductase activity, acting on NADH or NADPH, quinone or similar compound as acceptor	8	474	83	25864	0.00024	0.031	// GRMZM5G834128 // GRMZM2G450705 // GRMZM2G383052 // GRMZM5G800101 // GRMZM5G856027 // GRMZM2G112956 // GRMZM5G889138 // GRMZM2G474534
GO:0003774	RNA-seq	shoot	F	motor activity	9	474	118	25864	0.0005	0.047	// GRMZM5G839416 // AC204070.3_FG004 // GRMZM5G860469 // GRMZM2G334142 // GRMZM2G320689 // GRMZM2G136838 // GRMZM2G157616 // GRMZM2G471186 // GRMZM2G037472
GO:0003777	RNA-seq	shoot	F	microtubule motor activity	8	474	95	25864	0.00055	0.047	// GRMZM5G839416 // GRMZM5G860469 // GRMZM2G334142 // GRMZM2G320689 // GRMZM2G136838 // GRMZM2G157616 // GRMZM2G471186 // GRMZM2G037472
GO:0004553	RNA-seq	shoot	F	hydrolase activity, hydrolyzing O-glycosyl compounds	19	474	477	25864	0.0018	0.13	// GRMZM2G055585 // GRMZM2G148400 // GRMZM2G002260 // GRMZM2G435380 // GRMZM2G062811 // GRMZM2G162359 // GRMZM2G111609 // GRMZM2G389582 // GRMZM2G430942 // GRMZM2G162690 // GRMZM2G092746 // GRMZM2G174598 // GRMZM2G048375 // GRMZM2G064360 // GRMZM2G166944 // GRMZM2G130686 // GRMZM2G118579 // GRMZM2G478892 // GRMZM2G386171
GO:0016798	RNA-seq	shoot	F	hydrolase activity, acting on glycosyl bonds	20	474	526	25864	0.0023	0.15	// GRMZM2G055585 // GRMZM2G148400 // GRMZM2G002260 // GRMZM2G435380 // GRMZM2G062811 // GRMZM2G162359 // GRMZM2G111609 // GRMZM2G389582 // GRMZM2G430942 // GRMZM2G100776 // GRMZM2G162690 // GRMZM2G092746 // GRMZM2G174598 // GRMZM2G048375 // GRMZM2G064360 // GRMZM2G166944 // GRMZM2G130686 // GRMZM2G118579 // GRMZM2G478892 // GRMZM2G386171
GO:0008081	RNA-seq	shoot	F	phosphoric diester hydrolase activity	5	474	54	25864	0.0042	0.19	// GRMZM5G829946 // GRMZM5G841855 // GRMZM2G038934 // GRMZM2G019029 // GRMZM2G153274
GO:0016787	RNA-seq	shoot	F	hydrolase activity	90	474	3710	25864	0.0035	0.19	// GRMZM2G151944 // GRMZM2G430942 // GRMZM2G152477 // GRMZM5G888934 // GRMZM2G112074 // GRMZM5G839416 // GRMZM2G080586 // GRMZM2G110168 // AC185130.2_FG004 // GRMZM2G064360 // GRMZM2G121543 // GRMZM2G341405 // GRMZM2G055585 // GRMZM2G035517 // GRMZM2G081429 // GRMZM5G845674 // GRMZM2G038934 // GRMZM2G166944 // GRMZM2G153274 // GRMZM2G109071 // GRMZM2G019029 // GRMZM2G057140 // GRMZM2G367846 // GR…
GO:0048038	RNA-seq	shoot	F	quinone binding	5	474	53	25864	0.0039	0.19	// GRMZM2G450705 // GRMZM5G856027 // GRMZM2G383052 // GRMZM5G889138 // GRMZM5G800101
GO:0016491	RNA-seq	shoot	F	oxidoreductase activity	54	474	2055	25864	0.0056	0.24	// GRMZM2G067992 // GRMZM2G469994 // GRMZM2G132169 // GRMZM2G162758 // GRMZM5G800101 // GRMZM2G154828 // GRMZM2G314427 // GRMZM2G339367 // GRMZM2G013082 // GRMZM2G112030 // GRMZM2G141600 // GRMZM5G834128 // GRMZM2G141605 // GRMZM2G090487 // GRMZM2G450705 // GRMZM2G105855 // GRMZM2G112956 // GRMZM2G052266 // GRMZM2G052422 // GRMZM2G054300 // GRMZM2G019666 // GRMZM5G889138 // GRMZM2G088258 // AC184…
GO:0042578	RNA-seq	shoot	F	phosphoric ester hydrolase activity	13	474	312	25864	0.0064	0.25	// GRMZM2G019029 // GRMZM5G860976 // GRMZM2G109071 // GRMZM2G031257 // GRMZM2G097434 // GRMZM2G093101 // GRMZM2G057140 // GRMZM5G818101 // GRMZM2G152477 // GRMZM5G829946 // GRMZM2G038934 // GRMZM2G153274 // GRMZM5G841855
GO:0004650	RNA-seq	shoot	F	polygalacturonase activity	5	474	63	25864	0.0076	0.28	// GRMZM2G111609 // GRMZM2G092746 // GRMZM2G435380 // GRMZM2G386171 // GRMZM2G174598
GO:0016651	RNA-seq	shoot	F	oxidoreductase activity, acting on NADH or NADPH	8	474	153	25864	0.0089	0.31	// GRMZM5G834128 // GRMZM2G450705 // GRMZM2G383052 // GRMZM5G800101 // GRMZM5G856027 // GRMZM2G112956 // GRMZM5G889138 // GRMZM2G474534
GO:0003824	RNA-seq	shoot	F	catalytic activity	237	474	11519	25864	0.01	0.33	// GRMZM2G469994 // GRMZM2G151944 // GRMZM2G080349 // GRMZM2G132169 // GRMZM2G430942 // GRMZM2G152477 // GRMZM5G888934 // GRMZM5G825695 // GRMZM2G359956 // GRMZM2G110714 // GRMZM2G112074 // GRMZM5G839416 // GRMZM2G339367 // GRMZM2G355574 // GRMZM2G179092 // GRMZM2G070392 // GRMZM2G126763 // GRMZM2G039934 // GRMZM2G080586 // GRMZM2G105855 // GRMZM2G110168 // GRMZM2G373887 // GRMZM2G100652 // GRMZM…
GO:0016788	RNA-seq	shoot	F	hydrolase activity, acting on ester bonds	26	474	951	25864	0.031	0.95	// GRMZM2G413853 // GRMZM2G464176 // GRMZM2G152477 // GRMZM5G888934 // GRMZM5G864771 // GRMZM2G322892 // GRMZM5G860976 // GRMZM5G841855 // GRMZM2G017555 // GRMZM2G097434 // GRMZM5G818101 // GRMZM2G063464 // GRMZM2G091782 // GRMZM2G079807 // GRMZM2G167164 // GRMZM5G829897 // GRMZM2G031257 // GRMZM2G093101 // GRMZM2G038934 // GRMZM2G153274 // GRMZM2G109071 // GRMZM2G019029 // AC186577.3_FG006 // GR…
GO:0004497	RNA-seq	shoot	F	monooxygenase activity	5	474	255	25864	0.5	1	// GRMZM2G179143 // GRMZM2G154828 // GRMZM2G162758 // GRMZM2G400129 // GRMZM2G171139
GO:0015399	RNA-seq	shoot	F	primary active transmembrane transporter activity	5	474	224	25864	0.4	1	// GRMZM2G341405 // AC199911.5_FG001 // GRMZM2G107481 // GRMZM2G148374 // GRMZM2G099191
GO:0070011	RNA-seq	shoot	F	peptidase activity, acting on L-amino acid peptides	12	474	767	25864	0.75	1	// GRMZM2G035517 // GRMZM2G174129 // GRMZM2G110168 // GRMZM2G112100 // GRMZM2G133394 // GRMZM2G367846 // AC185130.2_FG004 // GRMZM6G706391 // GRMZM2G036203 // GRMZM2G089506 // GRMZM2G161696 // GRMZM2G157210
GO:0004386	RNA-seq	shoot	F	helicase activity	5	474	252	25864	0.49	1	// GRMZM2G151944 // GRMZM2G413853 // GRMZM2G112074 // GRMZM5G845674 // GRMZM2G075978
GO:0005198	RNA-seq	shoot	F	structural molecule activity	6	474	767	25864	0.99	1	// GRMZM2G158333 // GRMZM5G888934 // GRMZM2G364252 // GRMZM2G140408 // GRMZM5G851130 // GRMZM2G474534
GO:0003735	RNA-seq	shoot	F	structural constituent of ribosome	5	474	649	25864	0.99	1	// GRMZM2G140408 // GRMZM2G364252 // GRMZM2G158333 // GRMZM2G474534 // GRMZM5G851130
GO:0004674	RNA-seq	shoot	F	protein serine/threonine kinase activity	29	474	1139	25864	0.051	1	// GRMZM2G012685 // GRMZM2G442215 // GRMZM2G107645 // AC197029.3_FG003 // GRMZM2G378872 // GRMZM2G378547 // GRMZM2G120574 // GRMZM5G849471 // GRMZM2G039934 // GRMZM2G153383 // GRMZM2G088409 // GRMZM2G010488 // GRMZM5G870959 // GRMZM2G335826 // GRMZM2G352858 // GRMZM2G178074 // GRMZM2G463904 // GRMZM2G177061 // GRMZM2G068398 // GRMZM2G142207 // GRMZM2G135378 // GRMZM2G135808 // GRMZM2G052658 // GR…
GO:0022857	RNA-seq	shoot	F	transmembrane transporter activity	22	474	951	25864	0.16	1	// GRMZM2G148374 // GRMZM2G005013 // GRMZM2G051630 // GRMZM2G438960 // GRMZM2G107481 // GRMZM2G112030 // GRMZM2G135746 // GRMZM2G109418 // GRMZM2G341405 // GRMZM2G019974 // GRMZM2G007909 // AC199911.5_FG001 // GRMZM2G154090 // GRMZM2G090381 // GRMZM2G092391 // GRMZM2G314427 // GRMZM2G126601 // GRMZM2G047875 // GRMZM2G109332 // GRMZM2G045057 // GRMZM5G858887 // GRMZM2G099191
GO:0016740	RNA-seq	shoot	F	transferase activity	86	474	4374	25864	0.26	1	// GRMZM2G080349 // GRMZM5G825695 // GRMZM2G359956 // GRMZM2G070392 // GRMZM2G126763 // GRMZM2G039934 // GRMZM2G155602 // GRMZM2G088409 // GRMZM2G055446 // GRMZM2G479038 // GRMZM2G135073 // GRMZM2G168956 // GRMZM2G335826 // GRMZM2G352858 // GRMZM2G178074 // GRMZM2G166944 // GRMZM5G879882 // GRMZM2G028556 // GRMZM2G163724 // GRMZM2G378547 // GRMZM2G429940 // GRMZM5G890815 // GRMZM2G360219 // GRMZM…
GO:0016747	RNA-seq	shoot	F	transferase activity, transferring acyl groups other than amino-acyl groups	9	474	344	25864	0.19	1	// GRMZM2G458082 // GRMZM2G166208 // GRMZM2G151553 // AC234154.1_FG008 // GRMZM2G164974 // GRMZM2G128564 // GRMZM2G168956 // GRMZM2G107851 // GRMZM2G125196
GO:0016684	RNA-seq	shoot	F	oxidoreductase activity, acting on peroxide as acceptor	5	474	216	25864	0.37	1	// GRMZM2G054300 // GRMZM2G011025 // GRMZM2G061230 // GRMZM2G095404 // GRMZM2G450717
GO:0017171	RNA-seq	shoot	F	serine hydrolase activity	5	474	248	25864	0.48	1	// GRMZM2G112100 // GRMZM2G035517 // GRMZM2G157210 // GRMZM2G161696 // GRMZM6G706391
GO:0016209	RNA-seq	shoot	F	antioxidant activity	5	474	250	25864	0.49	1	// GRMZM2G054300 // GRMZM2G011025 // GRMZM2G061230 // GRMZM2G095404 // GRMZM2G450717
GO:0004672	RNA-seq	shoot	F	protein kinase activity	40	474	1661	25864	0.051	1	// GRMZM2G012685 // GRMZM2G097313 // GRMZM2G442215 // GRMZM2G107645 // GRMZM2G135808 // GRMZM2G149277 // AC197029.3_FG003 // GRMZM2G359956 // GRMZM2G378872 // GRMZM2G378547 // GRMZM2G120574 // GRMZM5G849471 // GRMZM2G042811 // GRMZM2G039934 // GRMZM2G153383 // GRMZM2G546369 // GRMZM2G088409 // GRMZM2G010488 // GRMZM2G135073 // GRMZM5G870959 // GRMZM2G125081 // GRMZM2G335826 // GRMZM2G352858 // GR…
GO:0016818	RNA-seq	shoot	F	hydrolase activity, acting on acid anhydrides, in phosphorus-containing anhydrides	23	474	1092	25864	0.28	1	// GRMZM2G151944 // GRMZM2G148374 // AC204070.3_FG004 // GRMZM5G860469 // GRMZM2G413853 // GRMZM2G112074 // GRMZM5G839416 // GRMZM2G107481 // GRMZM2G334142 // GRMZM2G157616 // GRMZM2G341405 // GRMZM2G400533 // GRMZM2G037472 // GRMZM2G121543 // GRMZM5G845674 // AC199911.5_FG001 // GRMZM2G320689 // GRMZM2G075978 // GRMZM2G028129 // GRMZM2G136838 // GRMZM2G471186 // GRMZM2G049877 // GRMZM2G099191
GO:0048037	RNA-seq	shoot	F	cofactor binding	14	474	691	25864	0.39	1	// GRMZM2G056912 // GRMZM2G141600 // GRMZM2G383052 // GRMZM2G443445 // GRMZM2G090487 // GRMZM2G450705 // GRMZM5G800101 // GRMZM5G856027 // GRMZM2G374817 // GRMZM5G889138 // GRMZM2G088258 // GRMZM2G054115 // GRMZM5G891276 // GRMZM2G124353
GO:0046914	RNA-seq	shoot	F	transition metal ion binding	56	474	3109	25864	0.58	1	// AC209729.3_FG003 // GRMZM2G401009 // GRMZM2G132169 // GRMZM2G170412 // GRMZM2G170857 // GRMZM2G162758 // GRMZM2G154828 // GRMZM2G357688 // GRMZM2G137502 // GRMZM2G101916 // GRMZM2G013082 // GRMZM2G126010 // GRMZM2G013915 // GRMZM2G052422 // GRMZM2G158194 // AC206259.3_FG002 // GRMZM2G158191 // GRMZM2G109418 // GRMZM2G139846 // GRMZM2G170829 // GRMZM2G400129 // GRMZM2G409372 // GRMZM2G054300 //…
GO:0030554	RNA-seq	shoot	F	adenyl nucleotide binding	70	474	3432	25864	0.19	1	// GRMZM2G050561 // GRMZM2G151944 // GRMZM2G097313 // GRMZM2G442215 // GRMZM2G107645 // AC204070.3_FG004 // GRMZM2G148374 // GRMZM5G860469 // GRMZM2G149277 // GRMZM5G879882 // GRMZM2G091621 // GRMZM2G028129 // GRMZM2G359956 // GRMZM2G088409 // GRMZM2G378872 // GRMZM5G839416 // GRMZM2G378547 // GRMZM2G107481 // GRMZM2G120574 // GRMZM2G126010 // GRMZM5G849471 // AC197029.3_FG003 // GRMZM2G042811 //…
GO:0015078	RNA-seq	shoot	F	hydrogen ion transmembrane transporter activity	5	474	143	25864	0.13	1	// GRMZM2G109418 // GRMZM2G148374 // GRMZM2G109332 // GRMZM2G112030 // GRMZM2G314427
GO:0005524	RNA-seq	shoot	F	ATP binding	65	474	3105	25864	0.14	1	// GRMZM2G050561 // GRMZM2G151944 // GRMZM2G097313 // GRMZM2G442215 // GRMZM2G107645 // AC204070.3_FG004 // GRMZM5G860469 // GRMZM2G149277 // GRMZM5G879882 // GRMZM2G091621 // GRMZM2G413853 // GRMZM2G359956 // GRMZM2G088409 // GRMZM2G378872 // GRMZM5G839416 // GRMZM2G378547 // GRMZM2G107481 // GRMZM2G120574 // GRMZM2G126010 // GRMZM5G849471 // AC197029.3_FG003 // GRMZM2G042811 // GRMZM2G148374 //…
GO:0015405	RNA-seq	shoot	F	P-P-bond-hydrolysis-driven transmembrane transporter activity	5	474	224	25864	0.4	1	// GRMZM2G341405 // AC199911.5_FG001 // GRMZM2G107481 // GRMZM2G148374 // GRMZM2G099191
GO:0016881	RNA-seq	shoot	F	acid-amino acid ligase activity	7	474	292	25864	0.29	1	// GRMZM2G410567 // GRMZM2G018059 // GRMZM2G007057 // GRMZM2G033359 // GRMZM2G301512 // GRMZM2G010488 // GRMZM2G341405
GO:0003676	RNA-seq	shoot	F	nucleic acid binding	81	474	4480	25864	0.57	1	// GRMZM2G047918 // GRMZM2G018686 // GRMZM2G151944 // GRMZM2G151397 // GRMZM2G361376 // GRMZM2G084264 // GRMZM2G111117 // GRMZM2G418258 // GRMZM2G181649 // GRMZM2G048047 // GRMZM2G005815 // GRMZM2G413853 // GRMZM2G126691 // GRMZM2G112074 // GRMZM2G137502 // GRMZM2G361855 // GRMZM2G005155 // GRMZM2G412075 // GRMZM2G159094 // GRMZM2G013915 // GRMZM2G086880 // GRMZM2G112285 // GRMZM2G447551 // GRMZM…
GO:0003677	RNA-seq	shoot	F	DNA binding	57	474	2665	25864	0.13	1	// GRMZM2G047918 // GRMZM2G018686 // GRMZM2G075978 // GRMZM2G159094 // GRMZM2G361376 // GRMZM2G084264 // GRMZM2G418258 // GRMZM2G005815 // GRMZM2G112074 // GRMZM2G137502 // GRMZM2G361855 // GRMZM2G005155 // GRMZM2G365731 // GRMZM2G111117 // GRMZM2G013915 // GRMZM2G086880 // GRMZM2G447551 // GRMZM2G111354 // GRMZM6G257110 // GRMZM2G473152 // GRMZM2G155602 // GRMZM2G441115 // GRMZM2G367857 // GRMZM…
GO:0005507	RNA-seq	shoot	F	copper ion binding	7	474	304	25864	0.33	1	// GRMZM2G010933 // GRMZM2G132169 // GRMZM2G101916 // GRMZM2G052422 // GRMZM2G109332 // GRMZM2G146015 // GRMZM2G126010
GO:0043167	RNA-seq	shoot	F	ion binding	70	474	4136	25864	0.78	1	// AC209729.3_FG003 // GRMZM2G401009 // GRMZM2G148374 // GRMZM2G132169 // GRMZM2G170412 // GRMZM2G170857 // GRMZM2G162758 // GRMZM2G154828 // GRMZM2G357688 // GRMZM2G314427 // GRMZM2G438803 // GRMZM2G137502 // GRMZM2G101916 // GRMZM2G107481 // GRMZM2G013082 // GRMZM2G112030 // GRMZM2G126010 // GRMZM2G013915 // GRMZM2G052422 // GRMZM2G179092 // GRMZM2G158194 // AC206259.3_FG002 // GRMZM2G158191 //…
GO:0016765	RNA-seq	shoot	F	transferase activity, transferring alkyl or aryl (other than methyl) groups	5	474	126	25864	0.088	1	// GRMZM2G145069 // GRMZM2G028556 // GRMZM2G098569 // AC233955.1_FG003 // GRMZM2G126763
GO:0008236	RNA-seq	shoot	F	serine-type peptidase activity	5	474	248	25864	0.48	1	// GRMZM2G112100 // GRMZM2G035517 // GRMZM2G157210 // GRMZM2G161696 // GRMZM6G706391
GO:0017076	RNA-seq	shoot	F	purine nucleotide binding	72	474	3780	25864	0.38	1	// GRMZM2G050561 // GRMZM2G151944 // GRMZM2G097313 // GRMZM2G442215 // GRMZM2G107645 // AC204070.3_FG004 // GRMZM2G148374 // GRMZM5G860469 // GRMZM5G888934 // GRMZM5G825695 // GRMZM5G879882 // GRMZM2G091621 // GRMZM2G028129 // GRMZM2G359956 // GRMZM2G088409 // GRMZM2G378872 // GRMZM5G839416 // GRMZM2G378547 // GRMZM2G107481 // GRMZM2G120574 // GRMZM2G126010 // GRMZM5G849471 // AC197029.3_FG003 //…
GO:0030234	RNA-seq	shoot	F	enzyme regulator activity	9	474	368	25864	0.24	1	// GRMZM2G423898 // GRMZM2G017555 // AC186577.3_FG006 // GRMZM2G139565 // GRMZM5G888934 // GRMZM2G065423 // GRMZM2G058358 // GRMZM2G359956 // GRMZM5G840538
GO:0043169	RNA-seq	shoot	F	cation binding	70	474	4135	25864	0.78	1	// AC209729.3_FG003 // GRMZM2G401009 // GRMZM2G148374 // GRMZM2G132169 // GRMZM2G170412 // GRMZM2G170857 // GRMZM2G162758 // GRMZM2G154828 // GRMZM2G357688 // GRMZM2G314427 // GRMZM2G438803 // GRMZM2G137502 // GRMZM2G101916 // GRMZM2G107481 // GRMZM2G013082 // GRMZM2G112030 // GRMZM2G126010 // GRMZM2G013915 // GRMZM2G052422 // GRMZM2G179092 // GRMZM2G158194 // AC206259.3_FG002 // GRMZM2G158191 //…
GO:0022890	RNA-seq	shoot	F	inorganic cation transmembrane transporter activity	6	474	289	25864	0.44	1	// GRMZM2G148374 // GRMZM2G109418 // GRMZM2G314427 // GRMZM2G438960 // GRMZM2G109332 // GRMZM2G112030
GO:0009055	RNA-seq	shoot	F	electron carrier activity	15	474	628	25864	0.19	1	// GRMZM2G469994 // GRMZM2G457898 // GRMZM2G171139 // GRMZM2G162758 // GRMZM2G019666 // GRMZM2G018664 // GRMZM2G013082 // GRMZM2G179143 // GRMZM5G892308 // GRMZM2G154828 // GRMZM2G314427 // GRMZM2G146015 // GRMZM2G101916 // GRMZM2G400129 // GRMZM2G112030
GO:0022892	RNA-seq	shoot	F	substrate-specific transporter activity	20	474	842	25864	0.15	1	// GRMZM2G099191 // GRMZM2G135746 // GRMZM2G051630 // GRMZM2G148374 // GRMZM2G109418 // GRMZM2G107481 // GRMZM2G007909 // GRMZM2G005013 // GRMZM2G092391 // GRMZM2G154090 // GRMZM2G438960 // GRMZM2G429781 // GRMZM2G090381 // GRMZM2G047875 // GRMZM2G109332 // GRMZM2G314427 // GRMZM2G045057 // GRMZM2G126601 // GRMZM5G858887 // GRMZM2G112030
GO:0016746	RNA-seq	shoot	F	transferase activity, transferring acyl groups	9	474	412	25864	0.35	1	// GRMZM2G458082 // GRMZM2G166208 // GRMZM2G151553 // AC234154.1_FG008 // GRMZM2G164974 // GRMZM2G128564 // GRMZM2G168956 // GRMZM2G107851 // GRMZM2G125196
GO:0046906	RNA-seq	shoot	F	tetrapyrrole binding	11	474	591	25864	0.52	1	// GRMZM2G171139 // GRMZM2G450717 // GRMZM2G162758 // GRMZM2G019666 // GRMZM2G400129 // GRMZM2G054300 // GRMZM2G179143 // GRMZM2G154828 // GRMZM2G061230 // GRMZM2G095404 // GRMZM2G013082
GO:0016772	RNA-seq	shoot	F	transferase activity, transferring phosphorus-containing groups	54	474	2533	25864	0.14	1	// GRMZM2G012685 // GRMZM2G097313 // GRMZM2G442215 // GRMZM2G107645 // GRMZM2G018059 // GRMZM2G088409 // GRMZM5G825695 // GRMZM5G879882 // GRMZM2G091621 // GRMZM2G359956 // GRMZM2G081639 // GRMZM2G378872 // GRMZM2G177535 // GRMZM2G120574 // GRMZM5G849471 // GRMZM2G070392 // GRMZM2G042811 // GRMZM2G039934 // GRMZM2G153383 // GRMZM2G155602 // GRMZM2G367857 // GRMZM2G054048 // GRMZM2G177438 // GRMZM…
GO:0016301	RNA-seq	shoot	F	kinase activity	46	474	2034	25864	0.086	1	// GRMZM2G012685 // GRMZM2G097313 // GRMZM2G442215 // GRMZM2G107645 // GRMZM2G135808 // GRMZM5G825695 // GRMZM5G879882 // GRMZM2G359956 // GRMZM2G378872 // GRMZM2G177535 // GRMZM2G120574 // GRMZM5G849471 // GRMZM2G042811 // GRMZM2G039934 // GRMZM2G153383 // GRMZM2G546369 // GRMZM2G088409 // GRMZM2G177438 // GRMZM2G010488 // GRMZM5G856653 // GRMZM2G334181 // GRMZM2G135073 // GRMZM5G870959 // GRMZM…
GO:0016817	RNA-seq	shoot	F	hydrolase activity, acting on acid anhydrides	24	474	1115	25864	0.24	1	// GRMZM2G151944 // GRMZM2G148374 // AC204070.3_FG004 // GRMZM5G860469 // GRMZM2G413853 // GRMZM2G112074 // GRMZM5G839416 // GRMZM2G107481 // GRMZM2G334142 // GRMZM2G157616 // GRMZM2G341405 // GRMZM2G400533 // GRMZM2G037472 // GRMZM2G081429 // GRMZM5G845674 // AC199911.5_FG001 // GRMZM2G320689 // GRMZM2G075978 // GRMZM2G028129 // GRMZM2G136838 // GRMZM2G471186 // GRMZM2G121543 // GRMZM2G049877 //…
GO:0015077	RNA-seq	shoot	F	monovalent inorganic cation transmembrane transporter activity	6	474	195	25864	0.16	1	// GRMZM2G148374 // GRMZM2G109418 // GRMZM2G314427 // GRMZM2G438960 // GRMZM2G109332 // GRMZM2G112030
GO:0032555	RNA-seq	shoot	F	purine ribonucleotide binding	69	474	3607	25864	0.37	1	// GRMZM2G050561 // GRMZM2G151944 // GRMZM2G097313 // GRMZM2G442215 // GRMZM2G107645 // AC204070.3_FG004 // GRMZM2G148374 // GRMZM5G860469 // GRMZM5G825695 // GRMZM5G879882 // GRMZM2G091621 // GRMZM2G028129 // GRMZM2G359956 // GRMZM2G088409 // GRMZM2G378872 // GRMZM5G839416 // GRMZM2G177535 // GRMZM2G107481 // GRMZM2G120574 // GRMZM2G126010 // GRMZM5G849471 // AC197029.3_FG003 // GRMZM2G042811 //…
GO:0046983	RNA-seq	shoot	F	protein dimerization activity	17	474	759	25864	0.24	1	// GRMZM2G059544 // GRMZM2G074427 // GRMZM2G018686 // GRMZM2G441115 // GRMZM2G107672 // GRMZM2G082343 // GRMZM2G076636 // GRMZM2G418258 // GRMZM2G054564 // GRMZM2G176289 // GRMZM2G473152 // GRMZM2G049686 // GRMZM5G891280 // GRMZM2G005155 // GRMZM2G112428 // GRMZM2G081406 // GRMZM2G149178
GO:0016757	RNA-seq	shoot	F	transferase activity, transferring glycosyl groups	13	474	729	25864	0.58	1	// GRMZM2G149969 // GRMZM2G062811 // GRMZM2G141320 // GRMZM2G479038 // GRMZM2G055446 // GRMZM2G049798 // GRMZM2G149841 // GRMZM2G118579 // GRMZM2G166944 // GRMZM2G100652 // GRMZM2G061289 // GRMZM2G119265 // GRMZM2G117878
GO:0032553	RNA-seq	shoot	F	ribonucleotide binding	69	474	3607	25864	0.37	1	// GRMZM2G050561 // GRMZM2G151944 // GRMZM2G097313 // GRMZM2G442215 // GRMZM2G107645 // AC204070.3_FG004 // GRMZM2G148374 // GRMZM5G860469 // GRMZM5G825695 // GRMZM5G879882 // GRMZM2G091621 // GRMZM2G028129 // GRMZM2G359956 // GRMZM2G088409 // GRMZM2G378872 // GRMZM5G839416 // GRMZM2G177535 // GRMZM2G107481 // GRMZM2G120574 // GRMZM2G126010 // GRMZM5G849471 // AC197029.3_FG003 // GRMZM2G042811 //…
GO:0016791	RNA-seq	shoot	F	phosphatase activity	6	474	242	25864	0.29	1	// GRMZM2G031257 // GRMZM5G818101 // GRMZM2G057140 // GRMZM2G093101 // GRMZM2G152477 // GRMZM2G109071
GO:0004175	RNA-seq	shoot	F	endopeptidase activity	6	474	406	25864	0.75	1	// GRMZM2G174129 // GRMZM2G110168 // AC185130.2_FG004 // GRMZM2G133394 // GRMZM2G089506 // GRMZM2G112100
GO:0004857	RNA-seq	shoot	F	enzyme inhibitor activity	6	474	180	25864	0.12	1	// GRMZM2G423898 // GRMZM2G017555 // AC186577.3_FG006 // GRMZM2G139565 // GRMZM5G888934 // GRMZM2G058358
GO:0016874	RNA-seq	shoot	F	ligase activity	9	474	521	25864	0.62	1	// GRMZM2G050561 // GRMZM2G410567 // GRMZM2G033359 // GRMZM2G007057 // GRMZM2G018059 // GRMZM2G114578 // GRMZM2G301512 // GRMZM2G010488 // GRMZM2G341405
GO:0016705	RNA-seq	shoot	F	oxidoreductase activity, acting on paired donors, with incorporation or reduction of molecular oxygen	12	474	539	25864	0.29	1	// GRMZM2G052422 // GRMZM2G171139 // AC184699.3_FG005 // GRMZM2G162758 // GRMZM2G019666 // GRMZM2G345717 // GRMZM2G013082 // GRMZM2G046669 // GRMZM2G179143 // GRMZM2G154828 // GRMZM2G054224 // GRMZM2G400129
GO:0008270	RNA-seq	shoot	F	zinc ion binding	33	474	2002	25864	0.76	1	// GRMZM2G401009 // GRMZM2G170412 // GRMZM2G059088 // GRMZM2G359956 // GRMZM2G137502 // GRMZM2G013915 // GRMZM2G158194 // AC206259.3_FG002 // GRMZM2G158191 // GRMZM2G109418 // GRMZM2G139846 // GRMZM2G141244 // GRMZM2G409372 // GRMZM2G079807 // GRMZM2G124353 // GRMZM2G381429 // GRMZM2G703437 // GRMZM2G052688 // GRMZM2G702253 // AC209729.3_FG003 // GRMZM2G443445 // GRMZM2G085218 // GRMZM2G402806 //…
GO:0043565	RNA-seq	shoot	F	sequence-specific DNA binding	10	474	571	25864	0.6	1	// GRMZM2G086880 // GRMZM2G097349 // GRMZM2G111354 // GRMZM2G473152 // GRMZM2G158313 // GRMZM2G468056 // GRMZM2G005815 // AC233853.1_FG002 // GRMZM2G307397 // GRMZM2G108933
GO:0003700	RNA-seq	shoot	F	transcription factor activity	17	474	891	25864	0.47	1	// GRMZM2G047918 // GRMZM2G351232 // GRMZM2G097349 // GRMZM2G309731 // GRMZM2G086880 // GRMZM2G158313 // GRMZM2G084264 // GRMZM2G091964 // GRMZM2G468056 // GRMZM2G005815 // AC233853.1_FG002 // GRMZM2G307397 // GRMZM2G086573 // GRMZM2G005155 // GRMZM2G173771 // GRMZM2G108933 // GRMZM2G111354
GO:0016879	RNA-seq	shoot	F	ligase activity, forming carbon-nitrogen bonds	7	474	360	25864	0.49	1	// GRMZM2G410567 // GRMZM2G018059 // GRMZM2G007057 // GRMZM2G033359 // GRMZM2G301512 // GRMZM2G010488 // GRMZM2G341405
GO:0005506	RNA-seq	shoot	F	iron ion binding	13	474	712	25864	0.54	1	// GRMZM2G171139 // GRMZM2G450717 // GRMZM2G162758 // GRMZM2G019666 // GRMZM2G400129 // GRMZM2G046669 // GRMZM2G054300 // GRMZM2G179143 // GRMZM2G154828 // GRMZM2G061230 // GRMZM2G054224 // GRMZM2G095404 // GRMZM2G013082
GO:0042623	RNA-seq	shoot	F	ATPase activity, coupled	7	474	375	25864	0.53	1	// GRMZM2G151944 // GRMZM2G148374 // AC199911.5_FG001 // GRMZM2G413853 // GRMZM2G121543 // GRMZM2G107481 // GRMZM2G099191
GO:0022891	RNA-seq	shoot	F	substrate-specific transmembrane transporter activity	19	474	758	25864	0.11	1	// GRMZM2G099191 // GRMZM2G135746 // GRMZM2G051630 // GRMZM2G148374 // GRMZM2G109418 // GRMZM2G107481 // GRMZM2G007909 // GRMZM2G005013 // GRMZM2G092391 // GRMZM2G154090 // GRMZM2G438960 // GRMZM2G090381 // GRMZM2G047875 // GRMZM2G109332 // GRMZM2G314427 // GRMZM2G045057 // GRMZM2G126601 // GRMZM5G858887 // GRMZM2G112030
GO:0016779	RNA-seq	shoot	F	nucleotidyltransferase activity	6	474	311	25864	0.51	1	// GRMZM5G851769 // GRMZM2G155602 // GRMZM2G367857 // GRMZM2G081639 // GRMZM5G890815 // GRMZM2G306255
GO:0020037	RNA-seq	shoot	F	heme binding	11	474	575	25864	0.49	1	// GRMZM2G171139 // GRMZM2G450717 // GRMZM2G162758 // GRMZM2G019666 // GRMZM2G400129 // GRMZM2G054300 // GRMZM2G179143 // GRMZM2G154828 // GRMZM2G061230 // GRMZM2G095404 // GRMZM2G013082
GO:0016758	RNA-seq	shoot	F	transferase activity, transferring hexosyl groups	13	474	566	25864	0.25	1	// GRMZM2G149969 // GRMZM2G062811 // GRMZM2G141320 // GRMZM2G479038 // GRMZM2G055446 // GRMZM2G049798 // GRMZM2G149841 // GRMZM2G118579 // GRMZM2G166944 // GRMZM2G100652 // GRMZM2G061289 // GRMZM2G119265 // GRMZM2G117878
GO:0046872	RNA-seq	shoot	F	metal ion binding	70	474	4124	25864	0.77	1	// AC209729.3_FG003 // GRMZM2G401009 // GRMZM2G148374 // GRMZM2G132169 // GRMZM2G170412 // GRMZM2G170857 // GRMZM2G162758 // GRMZM2G154828 // GRMZM2G357688 // GRMZM2G314427 // GRMZM2G438803 // GRMZM2G137502 // GRMZM2G101916 // GRMZM2G107481 // GRMZM2G013082 // GRMZM2G112030 // GRMZM2G126010 // GRMZM2G013915 // GRMZM2G052422 // GRMZM2G179092 // GRMZM2G158194 // AC206259.3_FG002 // GRMZM2G158191 //…
GO:0000166	RNA-seq	shoot	F	nucleotide binding	87	474	4586	25864	0.38	1	// GRMZM2G151944 // GRMZM5G888934 // GRMZM5G825695 // GRMZM2G359956 // GRMZM2G112074 // GRMZM5G839416 // GRMZM2G339367 // GRMZM2G039934 // GRMZM2G088409 // GRMZM2G121543 // GRMZM2G135073 // GRMZM2G335826 // GRMZM2G352858 // GRMZM5G805493 // GRMZM5G845674 // GRMZM2G056912 // GRMZM2G163724 // GRMZM2G378547 // GRMZM2G429940 // GRMZM2G136838 // GRMZM2G360219 // GRMZM2G413853 // GRMZM2G442215 // GRMZM…
GO:0004601	RNA-seq	shoot	F	peroxidase activity	5	474	216	25864	0.37	1	// GRMZM2G054300 // GRMZM2G011025 // GRMZM2G061230 // GRMZM2G095404 // GRMZM2G450717
GO:0016773	RNA-seq	shoot	F	phosphotransferase activity, alcohol group as acceptor	45	474	1884	25864	0.045	1	// GRMZM2G012685 // GRMZM2G097313 // GRMZM2G442215 // GRMZM2G107645 // GRMZM2G135808 // GRMZM5G825695 // GRMZM5G879882 // GRMZM2G359956 // GRMZM2G378872 // GRMZM2G177535 // GRMZM2G120574 // GRMZM5G849471 // GRMZM2G042811 // GRMZM2G039934 // GRMZM2G153383 // GRMZM2G546369 // GRMZM2G088409 // GRMZM2G177438 // GRMZM2G010488 // GRMZM5G856653 // GRMZM2G135073 // GRMZM5G870959 // GRMZM2G125081 // GRMZM…
GO:0003723	RNA-seq	shoot	F	RNA binding	9	474	606	25864	0.78	1	// GRMZM2G413853 // GRMZM2G158333 // GRMZM5G851769 // GRMZM2G474534 // GRMZM2G126691 // GRMZM2G048047 // GRMZM2G306255 // GRMZM2G412075 // GRMZM2G311665
GO:0005515	RNA-seq	shoot	F	protein binding	92	474	5187	25864	0.65	1	// GRMZM2G401009 // GRMZM2G037140 // GRMZM2G339367 // GRMZM2G447551 // GRMZM2G126763 // GRMZM2G039934 // GRMZM2G409372 // GRMZM2G341405 // GRMZM2G429781 // GRMZM2G170766 // GRMZM2G005622 // GRMZM2G019029 // GRMZM2G028556 // GRMZM2G163724 // GRMZM5G813111 // GRMZM2G360219 // GRMZM2G413853 // GRMZM2G082343 // GRMZM5G892742 // GRMZM2G011281 // GRMZM2G005155 // GRMZM5G823824 // GRMZM2G132880 // GRMZM…
GO:0015075	RNA-seq	shoot	F	ion transmembrane transporter activity	16	474	566	25864	0.063	1	// GRMZM2G099191 // GRMZM2G135746 // GRMZM2G148374 // GRMZM2G109418 // GRMZM2G107481 // GRMZM2G007909 // GRMZM2G005013 // GRMZM2G154090 // GRMZM2G438960 // GRMZM2G090381 // GRMZM2G047875 // GRMZM2G109332 // GRMZM2G314427 // GRMZM2G126601 // GRMZM5G858887 // GRMZM2G112030
GO:0008233	RNA-seq	shoot	F	peptidase activity	13	474	812	25864	0.73	1	// GRMZM2G035517 // GRMZM2G174129 // GRMZM2G110168 // GRMZM2G112100 // GRMZM2G133394 // GRMZM2G367846 // AC185130.2_FG004 // GRMZM2G012148 // GRMZM6G706391 // GRMZM2G036203 // GRMZM2G089506 // GRMZM2G161696 // GRMZM2G157210
GO:0003682	RNA-seq	shoot	F	chromatin binding	9	474	434	25864	0.4	1	// GRMZM2G159119 // GRMZM2G546369 // GRMZM2G018048 // GRMZM2G131937 // GRMZM2G330475 // GRMZM2G051528 // GRMZM2G401809 // GRMZM2G016370 // GRMZM2G111117
GO:0016887	RNA-seq	shoot	F	ATPase activity	9	474	481	25864	0.52	1	// GRMZM2G151944 // GRMZM2G148374 // AC199911.5_FG001 // GRMZM2G413853 // GRMZM2G400533 // GRMZM2G121543 // GRMZM2G049877 // GRMZM2G107481 // GRMZM2G099191
GO:0019842	RNA-seq	shoot	F	vitamin binding	7	474	189	25864	0.065	1	// GRMZM2G088258 // GRMZM2G345717 // GRMZM2G349536 // GRMZM2G124353 // GRMZM2G054224 // GRMZM2G054115 // GRMZM5G891276
GO:0015291	RNA-seq	shoot	F	secondary active transmembrane transporter activity	6	474	192	25864	0.15	1	// GRMZM2G135746 // GRMZM2G007909 // GRMZM2G154090 // GRMZM2G126601 // GRMZM2G047875 // GRMZM2G438960
GO:0001883	RNA-seq	shoot	F	purine nucleoside binding	70	474	3434	25864	0.19	1	// GRMZM2G050561 // GRMZM2G151944 // GRMZM2G097313 // GRMZM2G442215 // GRMZM2G107645 // AC204070.3_FG004 // GRMZM2G148374 // GRMZM5G860469 // GRMZM2G149277 // GRMZM5G879882 // GRMZM2G091621 // GRMZM2G028129 // GRMZM2G359956 // GRMZM2G088409 // GRMZM2G378872 // GRMZM5G839416 // GRMZM2G378547 // GRMZM2G107481 // GRMZM2G120574 // GRMZM2G126010 // GRMZM5G849471 // AC197029.3_FG003 // GRMZM2G042811 //…
GO:0001882	RNA-seq	shoot	F	nucleoside binding	70	474	3443	25864	0.19	1	// GRMZM2G050561 // GRMZM2G151944 // GRMZM2G097313 // GRMZM2G442215 // GRMZM2G107645 // AC204070.3_FG004 // GRMZM2G148374 // GRMZM5G860469 // GRMZM2G149277 // GRMZM5G879882 // GRMZM2G091621 // GRMZM2G028129 // GRMZM2G359956 // GRMZM2G088409 // GRMZM2G378872 // GRMZM5G839416 // GRMZM2G378547 // GRMZM2G107481 // GRMZM2G120574 // GRMZM2G126010 // GRMZM5G849471 // AC197029.3_FG003 // GRMZM2G042811 //…
GO:0050662	RNA-seq	shoot	F	coenzyme binding	7	474	477	25864	0.77	1	// GRMZM2G056912 // GRMZM2G141600 // GRMZM2G090487 // GRMZM5G856027 // GRMZM2G374817 // GRMZM5G889138 // GRMZM2G088258
GO:0016462	RNA-seq	shoot	F	pyrophosphatase activity	23	474	1068	25864	0.25	1	// GRMZM2G151944 // GRMZM2G148374 // AC204070.3_FG004 // GRMZM5G860469 // GRMZM2G413853 // GRMZM2G112074 // GRMZM5G839416 // GRMZM2G107481 // GRMZM2G334142 // GRMZM2G157616 // GRMZM2G341405 // GRMZM2G400533 // GRMZM2G037472 // GRMZM2G121543 // GRMZM5G845674 // AC199911.5_FG001 // GRMZM2G320689 // GRMZM2G075978 // GRMZM2G028129 // GRMZM2G136838 // GRMZM2G471186 // GRMZM2G049877 // GRMZM2G099191
GO:0030528	RNA-seq	shoot	F	transcription regulator activity	21	474	974	25864	0.26	1	// GRMZM2G047918 // GRMZM2G351232 // GRMZM2G098474 // GRMZM2G097349 // GRMZM2G309731 // GRMZM2G086880 // GRMZM2G132880 // GRMZM2G158313 // GRMZM2G084264 // GRMZM2G091964 // GRMZM2G468056 // GRMZM2G005815 // AC233853.1_FG002 // GRMZM2G307397 // GRMZM2G392101 // GRMZM2G341405 // GRMZM2G086573 // GRMZM2G005155 // GRMZM2G173771 // GRMZM2G108933 // GRMZM2G111354
GO:0005215	RNA-seq	shoot	F	transporter activity	28	474	1225	25864	0.14	1	// GRMZM2G148374 // GRMZM2G005013 // GRMZM2G154090 // GRMZM2G438960 // GRMZM2G102754 // GRMZM2G107481 // GRMZM2G112030 // GRMZM2G135746 // GRMZM2G109418 // GRMZM2G341405 // GRMZM2G165530 // GRMZM2G322844 // GRMZM2G019974 // GRMZM2G007909 // GRMZM2G429781 // AC199911.5_FG001 // GRMZM2G051630 // GRMZM2G437859 // GRMZM2G515874 // GRMZM2G090381 // GRMZM2G092391 // GRMZM2G314427 // GRMZM2G126601 // GR…
GO:0032559	RNA-seq	shoot	F	adenyl ribonucleotide binding	68	474	3266	25864	0.15	1	// GRMZM2G050561 // GRMZM2G151944 // GRMZM2G097313 // GRMZM2G442215 // GRMZM2G107645 // AC204070.3_FG004 // GRMZM2G148374 // GRMZM5G860469 // GRMZM2G149277 // GRMZM5G879882 // GRMZM2G091621 // GRMZM2G028129 // GRMZM2G359956 // GRMZM2G088409 // GRMZM2G378872 // GRMZM5G839416 // GRMZM2G378547 // GRMZM2G107481 // GRMZM2G120574 // GRMZM2G126010 // GRMZM5G849471 // AC197029.3_FG003 // GRMZM2G042811 //…
GO:0022804	RNA-seq	shoot	F	active transmembrane transporter activity	12	474	456	25864	0.14	1	// GRMZM2G135746 // GRMZM2G148374 // GRMZM2G007909 // GRMZM2G047875 // GRMZM2G092391 // GRMZM2G154090 // GRMZM2G438960 // AC199911.5_FG001 // GRMZM2G341405 // GRMZM2G126601 // GRMZM2G107481 // GRMZM2G099191
GO:0008324	RNA-seq	shoot	F	cation transmembrane transporter activity	13	474	454	25864	0.082	1	// GRMZM2G135746 // GRMZM2G148374 // GRMZM2G109418 // GRMZM2G107481 // GRMZM2G007909 // GRMZM2G314427 // GRMZM2G438960 // GRMZM2G047875 // GRMZM2G109332 // GRMZM2G099191 // GRMZM2G126601 // GRMZM5G858887 // GRMZM2G112030
GO:0005488	RNA-seq	shoot	F	binding	272	474	15311	25864	0.8	1	// GRMZM2G401009 // GRMZM2G151944 // GRMZM2G159094 // GRMZM2G398809 // GRMZM2G132169 // GRMZM2G037140 // GRMZM5G888934 // GRMZM5G825695 // GRMZM2G359956 // GRMZM2G112074 // GRMZM5G839416 // GRMZM2G339367 // GRMZM2G361855 // GRMZM2G372684 // GRMZM2G086880 // GRMZM2G447551 // GRMZM2G126763 // GRMZM2G039934 // GRMZM2G109418 // GRMZM2G155602 // GRMZM2G361501 // GRMZM2G088409 // GRMZM2G400129 // GRMZM…
GO:0017111	RNA-seq	shoot	F	nucleoside-triphosphatase activity	22	474	1012	25864	0.24	1	// GRMZM2G151944 // GRMZM2G148374 // AC204070.3_FG004 // GRMZM5G860469 // GRMZM2G413853 // GRMZM2G112074 // GRMZM5G839416 // GRMZM2G107481 // GRMZM2G334142 // GRMZM2G157616 // GRMZM2G400533 // GRMZM2G037472 // GRMZM2G121543 // GRMZM5G845674 // AC199911.5_FG001 // GRMZM2G320689 // GRMZM2G075978 // GRMZM2G028129 // GRMZM2G136838 // GRMZM2G471186 // GRMZM2G049877 // GRMZM2G099191
GO:0016705	RNA-seq	Root	F	oxidoreductase activity, acting on paired donors, with incorporation or reduction of molecular oxygen	37	731	539	25864	1.9e-06	0.0013	// GRMZM2G026532 // GRMZM2G070109 // GRMZM2G159822 // GRMZM2G172491 // GRMZM2G091588 // GRMZM2G321033 // GRMZM2G161792 // GRMZM2G316362 // GRMZM2G139797 // GRMZM2G326114 // AC148152.3_FG005 // GRMZM2G147467 // GRMZM2G426175 // GRMZM5G843555 // GRMZM2G039278 // GRMZM2G084407 // GRMZM2G314692 // GRMZM2G345717 // GRMZM2G351259 // GRMZM2G022996 // GRMZM2G350020 // GRMZM2G052825 // GRMZM2G113844 // GR…
GO:0004497	RNA-seq	Root	F	monooxygenase activity	22	731	255	25864	9.6e-06	0.0032	// GRMZM2G026532 // GRMZM2G070109 // GRMZM2G172491 // GRMZM2G091588 // GRMZM2G154752 // GRMZM2G139797 // GRMZM2G147467 // GRMZM2G039278 // GRMZM2G084407 // GRMZM2G351259 // GRMZM2G022996 // GRMZM2G350020 // GRMZM2G052825 // GRMZM2G113844 // GRMZM2G139467 // GRMZM2G070508 // GRMZM2G057749 // AF546187.1_FG011 // GRMZM2G167549 // GRMZM2G384884 // GRMZM2G129860 // GRMZM2G363429
GO:0003993	RNA-seq	Root	F	acid phosphatase activity	8	731	36	25864	2.3e-05	0.0051	// GRMZM2G152447 // GRMZM2G141584 // GRMZM2G093101 // GRMZM2G057140 // GRMZM2G014193 // GRMZM2G134054 // GRMZM2G141277 // GRMZM2G315848
GO:0016798	RNA-seq	Root	F	hydrolase activity, acting on glycosyl bonds	33	731	526	25864	3.8e-05	0.0062	// GRMZM2G090441 // GRMZM2G180870 // GRMZM2G007939 // GRMZM2G118737 // GRMZM2G002034 // GRMZM2G073584 // GRMZM2G170842 // GRMZM2G005633 // GRMZM2G092746 // AC203408.4_FG003 // GRMZM2G453565 // GRMZM2G100776 // GRMZM2G164062 // GRMZM2G348602 // GRMZM2G018716 // GRMZM2G041961 // AC196502.3_FG003 // GRMZM2G148176 // AC210669.3_FG001 // GRMZM2G591605 // GRMZM2G110299 // AC155376.2_FG005 // GRMZM2G113…
GO:0016491	RNA-seq	Root	F	oxidoreductase activity	89	731	2055	25864	6.2e-05	0.0081	// GRMZM2G026532 // GRMZM2G137839 // GRMZM2G110286 // GRMZM2G172491 // GRMZM2G035767 // GRMZM2G091588 // GRMZM2G053977 // GRMZM2G326114 // GRMZM2G035994 // GRMZM2G080183 // GRMZM2G110965 // GRMZM5G843555 // GRMZM2G039278 // GRMZM2G304840 // GRMZM2G351259 // GRMZM2G013299 // GRMZM5G860607 // AC189750.4_FG004 // GRMZM2G042543 // GRMZM2G070109 // GRMZM2G166899 // GRMZM2G118610 // GRMZM2G413315 // GR…
GO:0004553	RNA-seq	Root	F	hydrolase activity, hydrolyzing O-glycosyl compounds	30	731	477	25864	8.1e-05	0.0088	// GRMZM2G090441 // GRMZM2G180870 // GRMZM2G007939 // GRMZM2G118737 // GRMZM2G002034 // GRMZM2G073584 // GRMZM2G170842 // GRMZM2G005633 // GRMZM2G092746 // AC203408.4_FG003 // GRMZM2G453565 // GRMZM2G348602 // GRMZM2G018716 // GRMZM2G041961 // AC196502.3_FG003 // GRMZM2G148176 // AC210669.3_FG001 // GRMZM2G591605 // GRMZM2G110299 // AC155376.2_FG005 // GRMZM2G084694 // GRMZM2G022782 // GRMZM5G821…
GO:0005506	RNA-seq	Root	F	iron ion binding	39	731	712	25864	0.00013	0.012	// GRMZM2G026532 // GRMZM2G137839 // GRMZM2G070109 // GRMZM2G099097 // GRMZM2G172491 // GRMZM2G066578 // GRMZM2G091588 // GRMZM2G083526 // GRMZM2G451097 // GRMZM2G154752 // GRMZM2G139467 // GRMZM2G326114 // GRMZM2G155868 // GRMZM2G156257 // GRMZM2G147467 // GRMZM5G843555 // GRMZM2G039278 // GRMZM2G129860 // GRMZM2G084407 // GRMZM2G351259 // GRMZM2G022996 // GRMZM2G047968 // GRMZM2G080183 // GRMZM…
GO:0020037	RNA-seq	Root	F	heme binding	31	731	575	25864	0.00077	0.063	// GRMZM2G026532 // GRMZM2G137839 // GRMZM2G070109 // GRMZM2G172491 // GRMZM2G091588 // GRMZM2G451097 // GRMZM2G154752 // GRMZM2G139467 // GRMZM2G350020 // GRMZM2G155868 // GRMZM2G156257 // GRMZM2G147467 // GRMZM2G039278 // GRMZM2G084407 // GRMZM2G351259 // GRMZM2G022996 // GRMZM2G137380 // GRMZM2G080183 // GRMZM2G052825 // GRMZM2G442008 // GRMZM2G321033 // GRMZM2G070508 // GRMZM2G057749 // GRMZM…
GO:0015926	RNA-seq	Root	F	glucosidase activity	5	731	24	25864	0.0011	0.077	// GRMZM2G118737 // GRMZM2G018716 // AC155376.2_FG005 // GRMZM2G170842 // GRMZM2G084694
GO:0046906	RNA-seq	Root	F	tetrapyrrole binding	31	731	591	25864	0.0012	0.077	// GRMZM2G026532 // GRMZM2G137839 // GRMZM2G070109 // GRMZM2G172491 // GRMZM2G091588 // GRMZM2G451097 // GRMZM2G154752 // GRMZM2G139467 // GRMZM2G350020 // GRMZM2G155868 // GRMZM2G156257 // GRMZM2G147467 // GRMZM2G039278 // GRMZM2G084407 // GRMZM2G351259 // GRMZM2G022996 // GRMZM2G137380 // GRMZM2G080183 // GRMZM2G052825 // GRMZM2G442008 // GRMZM2G321033 // GRMZM2G070508 // GRMZM2G057749 // GRMZM…
GO:0009055	RNA-seq	Root	F	electron carrier activity	32	731	628	25864	0.0015	0.091	// GRMZM2G110286 // GRMZM2G441906 // GRMZM2G070109 // GRMZM2G026532 // GRMZM2G172491 // GRMZM2G091588 // GRMZM2G371063 // GRMZM2G413315 // GRMZM2G321033 // GRMZM2G154752 // AC232238.2_FG005 // GRMZM2G147467 // GRMZM2G039278 // GRMZM2G084407 // GRMZM2G063126 // GRMZM2G351259 // GRMZM2G022996 // GRMZM2G148884 // GRMZM2G137380 // GRMZM2G052825 // GRMZM2G139467 // GRMZM2G070508 // GRMZM2G057749 // AF…
GO:0004185	RNA-seq	Root	F	serine-type carboxypeptidase activity	7	731	62	25864	0.0028	0.16	// AC216264.3_FG001 // GRMZM2G020146 // GRMZM2G347743 // GRMZM2G327595 // GRMZM2G072488 // GRMZM2G072218 // GRMZM2G451179
GO:0070008	RNA-seq	Root	F	serine-type exopeptidase activity	7	731	65	25864	0.0036	0.18	// AC216264.3_FG001 // GRMZM2G020146 // GRMZM2G347743 // GRMZM2G327595 // GRMZM2G072488 // GRMZM2G072218 // GRMZM2G451179
GO:0016706	RNA-seq	Root	F	oxidoreductase activity, acting on paired donors, with incorporation or reduction of molecular oxygen, 2-oxoglutarate as one donor, and incorporation of one atom each of oxygen into both donors	10	731	123	25864	0.0038	0.18	// GRMZM5G843555 // GRMZM2G314692 // GRMZM2G159822 // GRMZM2G111082 // GRMZM2G345717 // GRMZM2G025867 // GRMZM2G326114 // AC148152.3_FG005 // GRMZM2G426175 // GRMZM5G807276
GO:0016684	RNA-seq	Root	F	oxidoreductase activity, acting on peroxide as acceptor	14	731	216	25864	0.0048	0.2	// GRMZM2G702229 // GRMZM2G137839 // GRMZM2G102238 // GRMZM2G013299 // GRMZM2G450717 // GRMZM2G300965 // GRMZM2G091435 // GRMZM2G011025 // GRMZM2G047968 // GRMZM2G323731 // GRMZM2G156257 // GRMZM2G080183 // GRMZM2G442008 // GRMZM2G451097
GO:0004601	RNA-seq	Root	F	peroxidase activity	14	731	216	25864	0.0048	0.2	// GRMZM2G702229 // GRMZM2G137839 // GRMZM2G102238 // GRMZM2G013299 // GRMZM2G450717 // GRMZM2G300965 // GRMZM2G091435 // GRMZM2G011025 // GRMZM2G047968 // GRMZM2G323731 // GRMZM2G156257 // GRMZM2G080183 // GRMZM2G442008 // GRMZM2G451097
GO:0004180	RNA-seq	Root	F	carboxypeptidase activity	7	731	71	25864	0.0056	0.22	// AC216264.3_FG001 // GRMZM2G020146 // GRMZM2G347743 // GRMZM2G327595 // GRMZM2G072488 // GRMZM2G072218 // GRMZM2G451179
GO:0016209	RNA-seq	Root	F	antioxidant activity	15	731	250	25864	0.0069	0.25	// GRMZM2G702229 // GRMZM2G137839 // GRMZM2G102238 // GRMZM2G042080 // GRMZM2G450717 // GRMZM2G013299 // GRMZM2G300965 // GRMZM2G091435 // GRMZM2G011025 // GRMZM2G047968 // GRMZM2G323731 // GRMZM2G156257 // GRMZM2G080183 // GRMZM2G442008 // GRMZM2G451097
GO:0003824	RNA-seq	Root	F	catalytic activity	359	731	11519	25864	0.008	0.28	// GRMZM2G078114 // GRMZM2G105755 // GRMZM2G155911 // GRMZM2G149189 // GRMZM2G118737 // GRMZM2G540834 // GRMZM2G035767 // GRMZM2G005633 // GRMZM2G050177 // GRMZM2G053977 // GRMZM2G471395 // GRMZM2G311036 // GRMZM2G072406 // GRMZM2G135586 // GRMZM2G020146 // GRMZM2G180870 // GRMZM2G051474 // AC210598.3_FG003 // GRMZM2G055054 // GRMZM2G151567 // GRMZM2G166245 // GRMZM2G304840 // GRMZM2G351259 // GR…
GO:0008171	RNA-seq	Root	F	O-methyltransferase activity	5	731	47	25864	0.014	0.4	// GRMZM2G023325 // GRMZM2G336824 // GRMZM2G147491 // GRMZM2G085924 // GRMZM2G311036
GO:0008238	RNA-seq	Root	F	exopeptidase activity	8	731	104	25864	0.012	0.4	// GRMZM2G347743 // AC216264.3_FG001 // GRMZM2G020146 // GRMZM2G028114 // GRMZM2G327595 // GRMZM2G072488 // GRMZM2G072218 // GRMZM2G451179
GO:0043167	RNA-seq	Root	F	ion binding	140	731	4136	25864	0.014	0.4	// GRMZM2G135513 // GRMZM2G137839 // GRMZM2G000126 // GRMZM2G026532 // GRMZM2G021796 // GRMZM2G134054 // GRMZM2G361210 // GRMZM2G172491 // GRMZM2G534288 // GRMZM2G049538 // GRMZM2G479523 // GRMZM2G344634 // GRMZM2G088064 // GRMZM2G326114 // GRMZM2G081285 // GRMZM2G400784 // AC210598.3_FG003 // GRMZM2G156257 // GRMZM2G168707 // GRMZM2G065284 // GRMZM2G007713 // GRMZM2G110965 // GRMZM5G843555 // GR…
GO:0043169	RNA-seq	Root	F	cation binding	140	731	4135	25864	0.014	0.4	// GRMZM2G135513 // GRMZM2G137839 // GRMZM2G000126 // GRMZM2G026532 // GRMZM2G021796 // GRMZM2G134054 // GRMZM2G361210 // GRMZM2G172491 // GRMZM2G534288 // GRMZM2G049538 // GRMZM2G479523 // GRMZM2G344634 // GRMZM2G088064 // GRMZM2G326114 // GRMZM2G081285 // GRMZM2G400784 // AC210598.3_FG003 // GRMZM2G156257 // GRMZM2G168707 // GRMZM2G065284 // GRMZM2G007713 // GRMZM2G110965 // GRMZM5G843555 // GR…
GO:0046872	RNA-seq	Root	F	metal ion binding	139	731	4124	25864	0.016	0.44	// GRMZM2G135513 // GRMZM2G137839 // GRMZM2G000126 // GRMZM2G026532 // GRMZM2G021796 // GRMZM2G134054 // GRMZM2G361210 // GRMZM2G172491 // GRMZM2G534288 // GRMZM2G049538 // GRMZM2G479523 // GRMZM2G088064 // GRMZM2G326114 // GRMZM2G081285 // GRMZM2G400784 // AC210598.3_FG003 // GRMZM2G156257 // GRMZM2G168707 // GRMZM2G065284 // GRMZM2G007713 // GRMZM2G110965 // GRMZM5G843555 // GRMZM2G114660 // GR…
GO:0016787	RNA-seq	Root	F	hydrolase activity	125	731	3710	25864	0.023	0.58	// GRMZM2G090441 // GRMZM2G180870 // GRMZM2G134054 // GRMZM2G118737 // GRMZM2G073584 // GRMZM2G170842 // GRMZM2G111462 // GRMZM2G005633 // GRMZM2G049538 // GRMZM2G000614 // GRMZM2G179090 // GRMZM2G456586 // GRMZM2G135586 // GRMZM2G020146 // AC196502.3_FG003 // GRMZM2G327595 // GRMZM2G123365 // GRMZM2G152447 // GRMZM2G062197 // AC216264.3_FG001 // GRMZM2G456217 // GRMZM2G531230 // GRMZM2G084694 //…
GO:0019842	RNA-seq	Root	F	vitamin binding	11	731	189	25864	0.023	0.58	// GRMZM5G843555 // AC197705.4_FG001 // GRMZM2G181135 // GRMZM2G056418 // GRMZM2G345717 // GRMZM2G174145 // GRMZM2G124353 // GRMZM2G098875 // GRMZM2G025867 // GRMZM2G147268 // GRMZM2G088064
GO:0042578	RNA-seq	Root	F	phosphoric ester hydrolase activity	15	731	312	25864	0.038	0.92	// GRMZM2G152447 // GRMZM2G141584 // GRMZM2G433847 // GRMZM2G093101 // GRMZM2G015908 // GRMZM2G057140 // GRMZM2G014193 // GRMZM2G134054 // GRMZM2G135586 // GRMZM5G829946 // GRMZM2G141277 // GRMZM2G315848 // GRMZM2G167594 // GRMZM5G836174 // GRMZM2G109286
GO:0000166	RNA-seq	Root	F	nucleotide binding	102	731	4586	25864	1	1	// GRMZM2G117632 // GRMZM2G453672 // GRMZM2G137710 // GRMZM2G137407 // GRMZM2G111462 // GRMZM2G000614 // GRMZM2G179090 // GRMZM2G053977 // GRMZM2G471395 // GRMZM2G456586 // GRMZM2G398559 // GRMZM2G352281 // GRMZM2G024260 // GRMZM2G176519 // GRMZM2G110965 // GRMZM2G151567 // GRMZM2G090271 // GRMZM2G304840 // GRMZM2G356128 // GRMZM2G455306 // GRMZM2G167658 // GRMZM2G088064 // AC217293.3_FG007 // GR…
GO:0017171	RNA-seq	Root	F	serine hydrolase activity	8	731	248	25864	0.41	1	// AC216264.3_FG001 // GRMZM2G020146 // GRMZM2G347743 // GRMZM2G327595 // GRMZM2G072488 // GRMZM2G072218 // GRMZM2G451179 // GRMZM2G033937
GO:0016818	RNA-seq	Root	F	hydrolase activity, acting on acid anhydrides, in phosphorus-containing anhydrides	21	731	1092	25864	0.98	1	// GRMZM2G160685 // GRMZM2G000614 // GRMZM2G179090 // GRMZM2G070273 // GRMZM2G062197 // GRMZM2G310144 // GRMZM2G456586 // GRMZM2G317270 // GRMZM2G015418 // GRMZM2G041065 // GRMZM2G033612 // GRMZM2G466519 // GRMZM2G104795 // GRMZM2G111462 // GRMZM2G147819 // GRMZM2G167658 // GRMZM2G041595 // GRMZM2G064603 // GRMZM5G856071 // GRMZM2G357620 // GRMZM2G441722
GO:0016817	RNA-seq	Root	F	hydrolase activity, acting on acid anhydrides	22	731	1115	25864	0.97	1	// GRMZM2G160685 // GRMZM2G111462 // GRMZM2G147819 // GRMZM2G064603 // GRMZM5G856071 // GRMZM2G441722 // GRMZM2G000614 // GRMZM2G179090 // GRMZM2G070273 // GRMZM2G310144 // GRMZM2G456586 // GRMZM2G015418 // GRMZM2G041065 // GRMZM2G104795 // GRMZM2G062197 // GRMZM2G041595 // GRMZM2G357620 // GRMZM2G167658 // GRMZM2G033612 // GRMZM2G317270 // GRMZM2G326272 // GRMZM2G466519
GO:0004091	RNA-seq	Root	F	carboxylesterase activity	8	731	210	25864	0.25	1	// GRMZM2G164929 // GRMZM2G078804 // GRMZM2G414278 // GRMZM2G169562 // GRMZM2G122230 // GRMZM2G029756 // GRMZM2G047995 // GRMZM2G125356
GO:0016874	RNA-seq	Root	F	ligase activity	11	731	521	25864	0.87	1	// GRMZM2G050561 // GRMZM2G070837 // GRMZM2G090172 // GRMZM2G018059 // GRMZM2G050937 // GRMZM2G114578 // GRMZM2G093175 // GRMZM2G104847 // GRMZM2G136313 // GRMZM2G330302 // GRMZM2G024260
GO:0005488	RNA-seq	Root	F	binding	396	731	15311	25864	1	1	// GRMZM2G135513 // GRMZM2G540834 // GRMZM2G122846 // GRMZM2G066304 // GRMZM2G361855 // GRMZM2G053977 // GRMZM2G344634 // GRMZM2G471395 // GRMZM2G311036 // GRMZM2G125704 // GRMZM2G125162 // AC210598.3_FG003 // GRMZM2G176519 // GRMZM2G114660 // GRMZM2G151567 // GRMZM2G090271 // GRMZM2G304840 // GRMZM2G351259 // GRMZM2G363253 // GRMZM2G148884 // GRMZM2G167658 // GRMZM2G054111 // AC217293.3_FG007 //…
GO:0015399	RNA-seq	Root	F	primary active transmembrane transporter activity	7	731	224	25864	0.45	1	// GRMZM2G317270 // GRMZM2G041065 // GRMZM2G111462 // GRMZM2G167658 // GRMZM2G041595 // GRMZM2G357620 // GRMZM2G441722
GO:0017076	RNA-seq	Root	F	purine nucleotide binding	83	731	3780	25864	1	1	// GRMZM2G050561 // GRMZM2G160685 // GRMZM2G378547 // GRMZM2G453672 // GRMZM2G117632 // AC215201.3_FG005 // GRMZM2G137710 // GRMZM2G147819 // GRMZM2G004932 // GRMZM2G142544 // GRMZM2G326272 // GRMZM2G111152 // GRMZM5G856071 // GRMZM2G097533 // GRMZM2G053284 // GRMZM2G111462 // GRMZM2G399087 // GRMZM2G022822 // GRMZM2G082855 // GRMZM2G018059 // GRMZM2G138198 // GRMZM2G088064 // GRMZM2G441722 // GR…
GO:0016788	RNA-seq	Root	F	hydrolase activity, acting on ester bonds	35	731	951	25864	0.075	1	// GRMZM2G013010 // GRMZM2G376265 // GRMZM2G134054 // GRMZM2G141277 // GRMZM2G315848 // GRMZM2G064914 // GRMZM2G109286 // GRMZM2G078804 // GRMZM2G169562 // GRMZM5G836174 // GRMZM2G139041 // GRMZM2G141584 // GRMZM2G014193 // GRMZM2G141762 // GRMZM2G135586 // GRMZM2G122230 // GRMZM2G029756 // GRMZM2G079807 // GRMZM2G123365 // GRMZM2G322661 // GRMZM2G152447 // GRMZM2G433847 // GRMZM2G093101 // GRMZM…
GO:0016779	RNA-seq	Root	F	nucleotidyltransferase activity	8	731	311	25864	0.65	1	// GRMZM2G068506 // GRMZM2G149265 // GRMZM2G064841 // GRMZM2G470305 // GRMZM2G359105 // GRMZM2G540834 // GRMZM5G843302 // GRMZM2G322661
GO:0016773	RNA-seq	Root	F	phosphotransferase activity, alcohol group as acceptor	49	731	1884	25864	0.74	1	// GRMZM2G076392 // GRMZM2G453672 // GRMZM2G136400 // GRMZM2G137710 // GRMZM2G142544 // GRMZM2G097533 // GRMZM2G425249 // GRMZM2G399087 // GRMZM2G378547 // GRMZM2G138198 // GRMZM2G022822 // GRMZM2G001457 // GRMZM2G011919 // GRMZM2G471395 // GRMZM2G114093 // GRMZM2G474546 // GRMZM2G398559 // GRMZM2G352281 // GRMZM2G135586 // GRMZM2G364375 // GRMZM2G110908 // GRMZM2G166245 // GRMZM2G335046 // GRMZM…
GO:0016772	RNA-seq	Root	F	transferase activity, transferring phosphorus-containing groups	64	731	2533	25864	0.84	1	// GRMZM2G136400 // GRMZM2G076392 // GRMZM2G068506 // GRMZM2G092923 // GRMZM2G137710 // GRMZM2G142544 // GRMZM2G097533 // GRMZM2G540834 // GRMZM2G425249 // GRMZM2G399087 // GRMZM2G364375 // GRMZM2G378547 // GRMZM2G018059 // GRMZM2G138198 // GRMZM2G022822 // GRMZM2G001457 // GRMZM2G453672 // GRMZM2G471395 // GRMZM2G114093 // GRMZM2G474546 // GRMZM2G398559 // GRMZM2G352281 // GRMZM2G135586 // GRMZM…
GO:0032559	RNA-seq	Root	F	adenyl ribonucleotide binding	75	731	3266	25864	0.98	1	// GRMZM2G050561 // GRMZM2G160685 // GRMZM2G378547 // GRMZM2G453672 // AC215201.3_FG005 // GRMZM2G137710 // GRMZM2G147819 // GRMZM2G004932 // GRMZM2G142544 // GRMZM2G097533 // GRMZM2G111152 // GRMZM2G053284 // GRMZM2G111462 // GRMZM2G399087 // GRMZM2G082855 // GRMZM2G018059 // GRMZM2G138198 // GRMZM2G088064 // GRMZM2G441722 // GRMZM2G000614 // GRMZM2G022822 // GRMZM2G070273 // GRMZM2G011919 // GR…
GO:0032555	RNA-seq	Root	F	purine ribonucleotide binding	78	731	3607	25864	1	1	// GRMZM2G050561 // GRMZM2G160685 // GRMZM2G378547 // GRMZM2G453672 // AC215201.3_FG005 // GRMZM2G137710 // GRMZM2G147819 // GRMZM2G004932 // GRMZM2G142544 // GRMZM2G326272 // GRMZM2G111152 // GRMZM5G856071 // GRMZM2G097533 // GRMZM2G053284 // GRMZM2G111462 // GRMZM2G399087 // GRMZM2G082855 // GRMZM2G018059 // GRMZM2G138198 // GRMZM2G088064 // GRMZM2G441722 // GRMZM2G000614 // GRMZM2G179090 // GR…
GO:0032553	RNA-seq	Root	F	ribonucleotide binding	78	731	3607	25864	1	1	// GRMZM2G050561 // GRMZM2G160685 // GRMZM2G378547 // GRMZM2G453672 // AC215201.3_FG005 // GRMZM2G137710 // GRMZM2G147819 // GRMZM2G004932 // GRMZM2G142544 // GRMZM2G326272 // GRMZM2G111152 // GRMZM5G856071 // GRMZM2G097533 // GRMZM2G053284 // GRMZM2G111462 // GRMZM2G399087 // GRMZM2G082855 // GRMZM2G018059 // GRMZM2G138198 // GRMZM2G088064 // GRMZM2G441722 // GRMZM2G000614 // GRMZM2G179090 // GR…
GO:0043565	RNA-seq	Root	F	sequence-specific DNA binding	12	731	571	25864	0.88	1	// GRMZM2G105348 // GRMZM2G043600 // GRMZM2G451035 // GRMZM2G103647 // GRMZM2G106591 // GRMZM2G038015 // GRMZM2G441031 // GRMZM2G126239 // GRMZM2G411766 // AC165171.2_FG002 // GRMZM2G122846 // GRMZM2G425920
GO:0005509	RNA-seq	Root	F	calcium ion binding	17	731	379	25864	0.048	1	// GRMZM5G821411 // GRMZM2G308597 // GRMZM2G125838 // GRMZM2G472311 // AC217293.3_FG007 // GRMZM2G076634 // GRMZM2G029107 // GRMZM2G139797 // GRMZM2G300965 // AC211887.3_FG007 // GRMZM2G035843 // GRMZM2G323731 // GRMZM2G438803 // GRMZM2G153404 // GRMZM2G006404 // GRMZM2G134194 // GRMZM2G097533
GO:0005507	RNA-seq	Root	F	copper ion binding	6	731	304	25864	0.86	1	// GRMZM2G084279 // GRMZM2G036629 // GRMZM2G148884 // AC212835.3_FG002 // GRMZM2G088064 // GRMZM2G025078
GO:0008324	RNA-seq	Root	F	cation transmembrane transporter activity	7	731	454	25864	0.97	1	// GRMZM2G171279 // GRMZM2G317270 // GRMZM5G842886 // GRMZM2G438960 // GRMZM2G458879 // GRMZM2G020859 // GRMZM2G357620
GO:0008289	RNA-seq	Root	F	lipid binding	6	731	195	25864	0.48	1	// GRMZM2G002961 // GRMZM2G114126 // GRMZM2G344634 // GRMZM2G469839 // GRMZM2G323844 // GRMZM2G141382
GO:0048037	RNA-seq	Root	F	cofactor binding	21	731	691	25864	0.4	1	// AC197705.4_FG001 // GRMZM2G160685 // GRMZM2G181135 // GRMZM2G056418 // GRMZM2G344634 // GRMZM2G348846 // GRMZM2G124353 // GRMZM2G166899 // AC203909.3_FG007 // GRMZM2G033555 // GRMZM2G304840 // GRMZM2G174145 // GRMZM2G001401 // GRMZM2G053322 // GRMZM2G098875 // GRMZM2G026930 // GRMZM2G455306 // GRMZM2G113844 // GRMZM2G147268 // GRMZM2G088064 // GRMZM2G117357
GO:0016853	RNA-seq	Root	F	isomerase activity	9	731	347	25864	0.65	1	// GRMZM2G429928 // GRMZM2G041356 // GRMZM2G132811 // GRMZM2G173668 // GRMZM2G178287 // GRMZM2G469298 // GRMZM2G455306 // GRMZM2G011746 // GRMZM2G012143
GO:0001883	RNA-seq	Root	F	purine nucleoside binding	80	731	3434	25864	0.97	1	// GRMZM2G050561 // GRMZM2G160685 // GRMZM2G378547 // GRMZM2G453672 // GRMZM2G117632 // AC215201.3_FG005 // GRMZM2G137710 // GRMZM2G147819 // GRMZM2G004932 // GRMZM2G142544 // GRMZM2G097533 // GRMZM2G111152 // GRMZM2G053284 // GRMZM2G111462 // GRMZM2G399087 // GRMZM2G082855 // GRMZM2G018059 // GRMZM2G138198 // GRMZM2G088064 // GRMZM2G441722 // GRMZM2G000614 // GRMZM2G022822 // GRMZM2G070273 // GR…
GO:0001882	RNA-seq	Root	F	nucleoside binding	80	731	3443	25864	0.97	1	// GRMZM2G050561 // GRMZM2G160685 // GRMZM2G378547 // GRMZM2G453672 // GRMZM2G117632 // AC215201.3_FG005 // GRMZM2G137710 // GRMZM2G147819 // GRMZM2G004932 // GRMZM2G142544 // GRMZM2G097533 // GRMZM2G111152 // GRMZM2G053284 // GRMZM2G111462 // GRMZM2G399087 // GRMZM2G082855 // GRMZM2G018059 // GRMZM2G138198 // GRMZM2G088064 // GRMZM2G441722 // GRMZM2G000614 // GRMZM2G022822 // GRMZM2G070273 // GR…
GO:0003735	RNA-seq	Root	F	structural constituent of ribosome	5	731	649	25864	1	1	// GRMZM2G145308 // GRMZM2G090414 // GRMZM2G400452 // GRMZM2G085420 // GRMZM2G065632
GO:0070011	RNA-seq	Root	F	peptidase activity, acting on L-amino acid peptides	20	731	767	25864	0.67	1	// GRMZM2G072218 // GRMZM2G022799 // AC203862.4_FG001 // GRMZM2G451179 // GRMZM2G327595 // GRMZM2G020146 // AC216264.3_FG001 // GRMZM2G077479 // GRMZM2G456217 // GRMZM2G028114 // GRMZM2G347743 // GRMZM2G413796 // GRMZM2G538535 // GRMZM2G130053 // GRMZM2G146745 // GRMZM2G072488 // AC213455.3_FG008 // GRMZM2G444623 // GRMZM2G033937 // GRMZM2G090603
GO:0016740	RNA-seq	Root	F	transferase activity	114	731	4374	25864	0.84	1	// GRMZM2G105755 // GRMZM2G155911 // GRMZM2G137710 // GRMZM2G146437 // GRMZM2G540834 // GRMZM2G137407 // GRMZM2G068506 // GRMZM2G471395 // GRMZM2G311036 // GRMZM2G110908 // GRMZM2G398559 // GRMZM2G352281 // GRMZM2G135586 // GRMZM2G479038 // GRMZM2G172365 // GRMZM2G180870 // GRMZM2G023325 // AC210598.3_FG003 // GRMZM2G055054 // GRMZM2G364375 // GRMZM2G166208 // GRMZM2G159404 // GRMZM2G100652 // GR…
GO:0016741	RNA-seq	Root	F	transferase activity, transferring one-carbon groups	15	731	393	25864	0.16	1	// GRMZM2G143871 // GRMZM2G105755 // GRMZM2G311036 // GRMZM2G085924 // GRMZM2G039166 // GRMZM2G336824 // AC210013.4_FG003 // GRMZM2G010731 // GRMZM2G023325 // GRMZM2G050307 // GRMZM2G147491 // GRMZM2G554962 // GRMZM2G443740 // GRMZM2G045675 // GRMZM2G172365
GO:0016746	RNA-seq	Root	F	transferase activity, transferring acyl groups	9	731	412	25864	0.82	1	// GRMZM2G057483 // GRMZM2G166208 // GRMZM2G063024 // AC234154.1_FG008 // GRMZM2G156620 // GRMZM2G168956 // GRMZM2G065073 // AC210598.3_FG003 // GRMZM2G167438
GO:0016747	RNA-seq	Root	F	transferase activity, transferring acyl groups other than amino-acyl groups	7	731	344	25864	0.85	1	// GRMZM2G057483 // GRMZM2G166208 // GRMZM2G063024 // AC234154.1_FG008 // GRMZM2G156620 // GRMZM2G168956 // GRMZM2G167438
GO:0016298	RNA-seq	Root	F	lipase activity	5	731	104	25864	0.18	1	// GRMZM2G169562 // GRMZM2G414278 // GRMZM2G029756 // GRMZM2G047995 // GRMZM6G799230
GO:0046914	RNA-seq	Root	F	transition metal ion binding	101	731	3109	25864	0.081	1	// GRMZM2G135513 // GRMZM2G137839 // GRMZM2G000126 // GRMZM2G026532 // GRMZM2G021796 // GRMZM2G361210 // GRMZM2G172491 // GRMZM2G534288 // GRMZM2G091588 // GRMZM2G479523 // GRMZM2G154484 // GRMZM2G326114 // GRMZM2G081285 // GRMZM2G400784 // GRMZM2G080183 // GRMZM2G168707 // GRMZM2G065284 // GRMZM2G110965 // GRMZM5G843555 // GRMZM2G114660 // GRMZM2G039278 // GRMZM2G351259 // GRMZM2G083515 // GRMZM…
GO:0016757	RNA-seq	Root	F	transferase activity, transferring glycosyl groups	21	731	729	25864	0.5	1	// GRMZM2G008507 // AC210669.3_FG001 // GRMZM2G117153 // GRMZM2G149969 // GRMZM2G155911 // GRMZM2G159404 // GRMZM2G100652 // GRMZM2G076307 // GRMZM2G096412 // GRMZM2G029587 // GRMZM2G037265 // GRMZM2G479038 // GRMZM2G180870 // GRMZM2G072406 // GRMZM2G149189 // GRMZM2G051474 // GRMZM2G044070 // GRMZM2G370693 // GRMZM2G057779 // GRMZM2G463996 // GRMZM2G110299
GO:0022891	RNA-seq	Root	F	substrate-specific transmembrane transporter activity	18	731	758	25864	0.8	1	// GRMZM2G302673 // GRMZM2G102683 // GRMZM5G843141 // GRMZM2G171279 // GRMZM2G317270 // GRMZM2G168439 // GRMZM2G126260 // GRMZM5G842886 // GRMZM2G438960 // GRMZM2G020859 // GRMZM2G458879 // GRMZM5G894233 // GRMZM2G146161 // GRMZM5G881088 // GRMZM2G165828 // AC234152.1_FG002 // GRMZM2G041595 // GRMZM2G357620
GO:0022892	RNA-seq	Root	F	substrate-specific transporter activity	20	731	842	25864	0.81	1	// GRMZM2G302673 // GRMZM2G102683 // GRMZM5G843141 // GRMZM2G171279 // GRMZM2G317270 // GRMZM2G168439 // GRMZM2G126260 // GRMZM5G842886 // GRMZM2G438960 // GRMZM2G020859 // GRMZM2G458879 // GRMZM5G894233 // GRMZM2G146161 // GRMZM5G881088 // GRMZM2G155868 // GRMZM2G165828 // AC234152.1_FG002 // GRMZM2G041595 // GRMZM2G357620 // GRMZM2G323844
GO:0015267	RNA-seq	Root	F	channel activity	5	731	90	25864	0.12	1	// GRMZM2G302673 // AC234152.1_FG002 // GRMZM2G165828 // GRMZM2G171279 // GRMZM2G020859
GO:0046983	RNA-seq	Root	F	protein dimerization activity	14	731	759	25864	0.96	1	// GRMZM2G117632 // GRMZM2G336824 // GRMZM2G311036 // GRMZM2G085924 // GRMZM2G334225 // GRMZM2G006631 // GRMZM5G822829 // GRMZM2G023325 // GRMZM2G407119 // GRMZM2G147491 // GRMZM2G036554 // GRMZM2G350312 // GRMZM2G427073 // GRMZM2G137380
GO:0016791	RNA-seq	Root	F	phosphatase activity	11	731	242	25864	0.091	1	// GRMZM2G152447 // GRMZM2G141584 // GRMZM2G093101 // GRMZM2G134054 // GRMZM2G057140 // GRMZM2G014193 // GRMZM2G015908 // GRMZM2G135586 // GRMZM2G141277 // GRMZM2G315848 // GRMZM5G836174
GO:0070279	RNA-seq	Root	F	vitamin B6 binding	7	731	157	25864	0.17	1	// GRMZM2G181135 // GRMZM2G056418 // GRMZM2G174145 // GRMZM2G124353 // GRMZM2G098875 // GRMZM2G147268 // GRMZM2G088064
GO:0004857	RNA-seq	Root	F	enzyme inhibitor activity	7	731	180	25864	0.26	1	// GRMZM2G164929 // GRMZM2G078804 // GRMZM2G096680 // GRMZM2G423898 // GRMZM2G056899 // GRMZM2G122230 // GRMZM2G125356
GO:0016701	RNA-seq	Root	F	oxidoreductase activity, acting on single donors with incorporation of molecular oxygen	5	731	71	25864	0.058	1	// GRMZM2G038677 // GRMZM2G126900 // GRMZM2G117321 // GRMZM2G345717 // GRMZM2G139797
GO:0016667	RNA-seq	Root	F	oxidoreductase activity, acting on sulfur group of donors	6	731	169	25864	0.35	1	// GRMZM2G110286 // GRMZM2G413315 // GRMZM2G441906 // GRMZM5G860607 // AC189750.4_FG004 // GRMZM2G371063
GO:0005215	RNA-seq	Root	F	transporter activity	43	731	1225	25864	0.092	1	// GRMZM5G834518 // GRMZM2G438960 // GRMZM5G843141 // GRMZM2G009800 // GRMZM5G881088 // GRMZM2G111462 // GRMZM2G102683 // AC234152.1_FG002 // GRMZM2G441722 // GRMZM2G302673 // GRMZM5G827496 // GRMZM2G171279 // GRMZM2G323844 // GRMZM2G041065 // GRMZM2G040933 // GRMZM2G458879 // GRMZM2G146161 // GRMZM2G155868 // GRMZM2G165530 // GRMZM2G041595 // GRMZM2G357620 // GRMZM2G358161 // GRMZM2G126260 // GR…
GO:0005216	RNA-seq	Root	F	ion channel activity	5	731	79	25864	0.082	1	// GRMZM2G302673 // AC234152.1_FG002 // GRMZM2G165828 // GRMZM2G171279 // GRMZM2G020859
GO:0005516	RNA-seq	Root	F	calmodulin binding	6	731	92	25864	0.053	1	// GRMZM2G070273 // GRMZM2G317270 // GRMZM2G053394 // GRMZM2G098875 // GRMZM2G471142 // GRMZM2G357620
GO:0005515	RNA-seq	Root	F	protein binding	112	731	5187	25864	1	1	// GRMZM2G135513 // GRMZM2G085924 // GRMZM2G117632 // GRMZM2G021796 // GRMZM2G534288 // GRMZM2G066304 // GRMZM2G407119 // GRMZM2G350312 // GRMZM2G101920 // GRMZM2G072105 // GRMZM2G171279 // GRMZM2G311036 // GRMZM2G081285 // GRMZM2G125162 // GRMZM2G023325 // GRMZM2G168707 // GRMZM2G036554 // GRMZM2G088482 // GRMZM2G061396 // GRMZM2G083515 // GRMZM2G363253 // GRMZM2G005622 // GRMZM2G471142 // GRMZM…
GO:0030170	RNA-seq	Root	F	pyridoxal phosphate binding	7	731	157	25864	0.17	1	// GRMZM2G181135 // GRMZM2G056418 // GRMZM2G174145 // GRMZM2G124353 // GRMZM2G098875 // GRMZM2G147268 // GRMZM2G088064
GO:0004175	RNA-seq	Root	F	endopeptidase activity	7	731	406	25864	0.94	1	// GRMZM2G538535 // AC203862.4_FG001 // GRMZM2G022799 // AC213455.3_FG008 // GRMZM2G444623 // GRMZM2G033937 // GRMZM2G090603
GO:0016887	RNA-seq	Root	F	ATPase activity	11	731	481	25864	0.8	1	// GRMZM2G000614 // GRMZM2G310144 // GRMZM2G317270 // GRMZM2G466519 // GRMZM2G104795 // GRMZM2G111462 // GRMZM2G167658 // GRMZM2G041595 // GRMZM2G064603 // GRMZM2G357620 // GRMZM2G441722
GO:0030246	RNA-seq	Root	F	carbohydrate binding	8	731	220	25864	0.29	1	// GRMZM2G041356 // AC217293.3_FG007 // GRMZM2G453565 // GRMZM2G073584 // GRMZM2G399087 // GRMZM2G005633 // GRMZM2G012143 // GRMZM2G497710
GO:0022857	RNA-seq	Root	F	transmembrane transporter activity	24	731	951	25864	0.74	1	// GRMZM2G438960 // GRMZM5G843141 // GRMZM2G009800 // GRMZM5G881088 // GRMZM2G111462 // GRMZM2G102683 // AC234152.1_FG002 // GRMZM2G441722 // GRMZM2G302673 // GRMZM2G171279 // GRMZM2G041065 // GRMZM2G458879 // GRMZM2G146161 // GRMZM2G165828 // GRMZM2G357620 // GRMZM2G126260 // GRMZM2G132995 // GRMZM5G894233 // GRMZM2G167658 // GRMZM2G020859 // GRMZM2G041595 // GRMZM2G317270 // GRMZM2G168439 // GR…
GO:0004674	RNA-seq	Root	F	protein serine/threonine kinase activity	35	731	1139	25864	0.33	1	// GRMZM2G453672 // GRMZM2G136400 // GRMZM2G137710 // GRMZM2G142544 // GRMZM2G097533 // GRMZM2G137407 // GRMZM2G399087 // GRMZM2G378547 // GRMZM2G465957 // GRMZM2G001457 // GRMZM2G011919 // GRMZM2G471395 // GRMZM2G114093 // GRMZM2G474546 // GRMZM2G352281 // GRMZM2G364375 // GRMZM2G110908 // GRMZM2G335046 // GRMZM2G176519 // GRMZM5G845962 // GRMZM2G431291 // GRMZM2G055089 // GRMZM2G356128 // GRMZM…
GO:0004672	RNA-seq	Root	F	protein kinase activity	44	731	1661	25864	0.69	1	// GRMZM2G453672 // GRMZM2G136400 // GRMZM2G137710 // GRMZM2G142544 // GRMZM2G097533 // GRMZM2G137407 // GRMZM2G399087 // GRMZM2G378547 // GRMZM2G138198 // GRMZM2G022822 // GRMZM2G001457 // GRMZM2G011919 // GRMZM2G471395 // GRMZM2G114093 // GRMZM2G474546 // GRMZM2G398559 // GRMZM2G352281 // GRMZM2G364375 // GRMZM2G110908 // GRMZM2G335046 // GRMZM2G006404 // GRMZM2G077278 // GRMZM5G845962 // GRMZM…
GO:0017111	RNA-seq	Root	F	nucleoside-triphosphatase activity	17	731	1012	25864	0.99	1	// GRMZM2G160685 // GRMZM2G000614 // GRMZM2G179090 // GRMZM2G070273 // GRMZM2G310144 // GRMZM2G456586 // GRMZM2G317270 // GRMZM2G466519 // GRMZM2G104795 // GRMZM2G111462 // GRMZM2G147819 // GRMZM2G167658 // GRMZM2G041595 // GRMZM2G064603 // GRMZM5G856071 // GRMZM2G357620 // GRMZM2G441722
GO:0003700	RNA-seq	Root	F	transcription factor activity	33	731	891	25864	0.077	1	// GRMZM2G425920 // GRMZM2G103647 // GRMZM2G106591 // GRMZM2G126239 // GRMZM2G122846 // GRMZM2G040349 // GRMZM2G169382 // GRMZM2G053503 // GRMZM2G073258 // GRMZM2G002119 // GRMZM2G441031 // GRMZM2G300924 // GRMZM2G113078 // GRMZM2G411766 // AC165171.2_FG002 // GRMZM2G451035 // AC209257.4_FG006 // GRMZM2G105348 // GRMZM2G043600 // GRMZM2G038015 // GRMZM5G829103 // GRMZM2G091964 // GRMZM2G129674 //…
GO:0046873	RNA-seq	Root	F	metal ion transmembrane transporter activity	6	731	167	25864	0.34	1	// GRMZM2G171279 // GRMZM2G317270 // GRMZM2G020859 // GRMZM2G458879 // GRMZM2G438960 // GRMZM2G357620
GO:0016758	RNA-seq	Root	F	transferase activity, transferring hexosyl groups	19	731	566	25864	0.26	1	// GRMZM2G008507 // AC210669.3_FG001 // GRMZM2G117153 // GRMZM2G149969 // GRMZM2G155911 // GRMZM2G159404 // GRMZM2G100652 // GRMZM2G076307 // GRMZM2G029587 // GRMZM2G037265 // GRMZM2G479038 // GRMZM2G057779 // GRMZM2G072406 // GRMZM2G180870 // GRMZM2G051474 // GRMZM2G044070 // GRMZM2G463996 // GRMZM2G096412 // GRMZM2G110299
GO:0015405	RNA-seq	Root	F	P-P-bond-hydrolysis-driven transmembrane transporter activity	7	731	224	25864	0.45	1	// GRMZM2G317270 // GRMZM2G041065 // GRMZM2G111462 // GRMZM2G167658 // GRMZM2G041595 // GRMZM2G357620 // GRMZM2G441722
GO:0003676	RNA-seq	Root	F	nucleic acid binding	107	731	4480	25864	0.98	1	// GRMZM2G315140 // GRMZM2G004795 // GRMZM2G540834 // GRMZM2G122846 // GRMZM2G382029 // GRMZM2G155561 // GRMZM2G407119 // GRMZM2G425920 // GRMZM2G456586 // GRMZM2G441031 // GRMZM2G125704 // GRMZM2G106591 // GRMZM2G065284 // GRMZM2G104795 // GRMZM2G105348 // GRMZM2G019956 // GRMZM2G088783 // GRMZM2G124495 // GRMZM2G090271 // GRMZM2G304840 // GRMZM2G353076 // GRMZM2G054111 // AC190587.3_FG005 // GR…
GO:0003677	RNA-seq	Root	F	DNA binding	84	731	2665	25864	0.16	1	// GRMZM2G395672 // GRMZM2G155816 // GRMZM2G451035 // GRMZM2G315140 // GRMZM2G103647 // GRMZM2G142748 // GRMZM2G124567 // GRMZM2G382029 // GRMZM2G312672 // GRMZM2G407119 // GRMZM2G441031 // GRMZM2G540834 // GRMZM2G354593 // GRMZM2G081930 // GRMZM2G101511 // GRMZM2G035701 // GRMZM2G122846 // GRMZM2G040349 // GRMZM2G393433 // GRMZM2G361855 // GRMZM2G069254 // GRMZM2G169382 // GRMZM2G425920 // GRMZM…
GO:0008168	RNA-seq	Root	F	methyltransferase activity	15	731	385	25864	0.14	1	// GRMZM2G143871 // GRMZM2G105755 // GRMZM2G311036 // GRMZM2G085924 // GRMZM2G039166 // GRMZM2G336824 // AC210013.4_FG003 // GRMZM2G010731 // GRMZM2G023325 // GRMZM2G050307 // GRMZM2G147491 // GRMZM2G554962 // GRMZM2G443740 // GRMZM2G045675 // GRMZM2G172365
GO:0042626	RNA-seq	Root	F	ATPase activity, coupled to transmembrane movement of substances	6	731	179	25864	0.4	1	// GRMZM2G317270 // GRMZM2G111462 // GRMZM2G167658 // GRMZM2G041595 // GRMZM2G357620 // GRMZM2G441722
GO:0042623	RNA-seq	Root	F	ATPase activity, coupled	8	731	375	25864	0.83	1	// GRMZM2G317270 // GRMZM2G104795 // GRMZM2G111462 // GRMZM2G167658 // GRMZM2G041595 // GRMZM2G466519 // GRMZM2G357620 // GRMZM2G441722
GO:0005524	RNA-seq	Root	F	ATP binding	72	731	3105	25864	0.97	1	// GRMZM2G050561 // GRMZM2G160685 // GRMZM2G378547 // GRMZM2G453672 // AC215201.3_FG005 // GRMZM2G137710 // GRMZM2G147819 // GRMZM2G142544 // GRMZM2G097533 // GRMZM2G111152 // GRMZM2G053284 // GRMZM2G111462 // GRMZM2G399087 // GRMZM2G082855 // GRMZM2G018059 // GRMZM2G138198 // GRMZM2G088064 // GRMZM2G441722 // GRMZM2G000614 // GRMZM2G022822 // GRMZM2G070273 // GRMZM2G011919 // GRMZM2G471395 // GR…
GO:0016301	RNA-seq	Root	F	kinase activity	53	731	2034	25864	0.75	1	// GRMZM2G076392 // GRMZM2G453672 // GRMZM2G018059 // GRMZM2G137710 // GRMZM2G142544 // GRMZM2G097533 // GRMZM2G176519 // GRMZM2G425249 // GRMZM2G399087 // GRMZM2G378547 // GRMZM2G138198 // GRMZM2G022822 // GRMZM2G001457 // GRMZM2G011919 // GRMZM2G471395 // GRMZM2G114093 // GRMZM2G474546 // GRMZM2G398559 // GRMZM2G352281 // GRMZM2G135586 // GRMZM2G125704 // GRMZM2G364375 // GRMZM2G110908 // GRMZM…
GO:0031406	RNA-seq	Root	F	carboxylic acid binding	5	731	88	25864	0.11	1	// GRMZM2G141382 // GRMZM5G843555 // GRMZM2G344634 // GRMZM2G345717 // GRMZM2G025867
GO:0008233	RNA-seq	Root	F	peptidase activity	20	731	812	25864	0.76	1	// GRMZM2G072218 // GRMZM2G022799 // AC203862.4_FG001 // GRMZM2G451179 // GRMZM2G327595 // GRMZM2G020146 // AC216264.3_FG001 // GRMZM2G077479 // GRMZM2G456217 // GRMZM2G028114 // GRMZM2G347743 // GRMZM2G413796 // GRMZM2G538535 // GRMZM2G130053 // GRMZM2G146745 // GRMZM2G072488 // AC213455.3_FG008 // GRMZM2G444623 // GRMZM2G033937 // GRMZM2G090603
GO:0008234	RNA-seq	Root	F	cysteine-type peptidase activity	7	731	223	25864	0.45	1	// AC203862.4_FG001 // GRMZM2G077479 // GRMZM2G456217 // GRMZM2G413796 // GRMZM2G022799 // GRMZM2G130053 // GRMZM2G146745
GO:0008236	RNA-seq	Root	F	serine-type peptidase activity	8	731	248	25864	0.41	1	// AC216264.3_FG001 // GRMZM2G020146 // GRMZM2G347743 // GRMZM2G327595 // GRMZM2G072488 // GRMZM2G072218 // GRMZM2G451179 // GRMZM2G033937
GO:0051082	RNA-seq	Root	F	unfolded protein binding	5	731	153	25864	0.44	1	// GRMZM5G833699 // GRMZM2G346863 // GRMZM2G370693 // GRMZM2G175860 // GRMZM2G039089
GO:0030554	RNA-seq	Root	F	adenyl nucleotide binding	80	731	3432	25864	0.97	1	// GRMZM2G050561 // GRMZM2G160685 // GRMZM2G378547 // GRMZM2G453672 // GRMZM2G117632 // AC215201.3_FG005 // GRMZM2G137710 // GRMZM2G147819 // GRMZM2G004932 // GRMZM2G142544 // GRMZM2G097533 // GRMZM2G111152 // GRMZM2G053284 // GRMZM2G111462 // GRMZM2G399087 // GRMZM2G082855 // GRMZM2G018059 // GRMZM2G138198 // GRMZM2G088064 // GRMZM2G441722 // GRMZM2G000614 // GRMZM2G022822 // GRMZM2G070273 // GR…
GO:0004518	RNA-seq	Root	F	nuclease activity	5	731	187	25864	0.61	1	// GRMZM2G113228 // GRMZM2G377595 // GRMZM2G064914 // GRMZM2G079807 // GRMZM2G322661
GO:0022838	RNA-seq	Root	F	substrate-specific channel activity	5	731	90	25864	0.12	1	// GRMZM2G302673 // AC234152.1_FG002 // GRMZM2G165828 // GRMZM2G171279 // GRMZM2G020859
GO:0015075	RNA-seq	Root	F	ion transmembrane transporter activity	12	731	566	25864	0.87	1	// GRMZM2G302673 // GRMZM2G165828 // GRMZM2G171279 // GRMZM2G317270 // GRMZM5G842886 // GRMZM2G438960 // GRMZM2G020859 // GRMZM2G458879 // GRMZM5G881088 // AC234152.1_FG002 // GRMZM2G041595 // GRMZM2G357620
GO:0030234	RNA-seq	Root	F	enzyme regulator activity	12	731	368	25864	0.35	1	// GRMZM2G164929 // GRMZM2G117632 // GRMZM2G096680 // GRMZM2G078804 // GRMZM2G005652 // GRMZM2G056899 // GRMZM5G845962 // GRMZM2G122230 // GRMZM2G125356 // GRMZM2G004946 // GRMZM2G423898 // GRMZM2G427073
GO:0016879	RNA-seq	Root	F	ligase activity, forming carbon-nitrogen bonds	7	731	360	25864	0.88	1	// GRMZM2G090172 // GRMZM2G018059 // GRMZM2G050937 // GRMZM2G093175 // GRMZM2G136313 // GRMZM2G330302 // GRMZM2G024260
GO:0008194	RNA-seq	Root	F	UDP-glycosyltransferase activity	7	731	222	25864	0.44	1	// GRMZM2G008507 // GRMZM2G117153 // GRMZM2G149969 // GRMZM2G100652 // GRMZM2G076307 // GRMZM2G029587 // GRMZM2G149189
GO:0008270	RNA-seq	Root	F	zinc ion binding	52	731	2002	25864	0.75	1	// GRMZM2G135513 // GRMZM2G000126 // GRMZM2G021796 // GRMZM2G320287 // GRMZM2G175423 // GRMZM2G361210 // GRMZM2G140694 // GRMZM2G180836 // GRMZM2G534288 // GRMZM2G020329 // GRMZM2G149698 // GRMZM2G069254 // GRMZM2G118610 // GRMZM2G338056 // GRMZM2G028543 // GRMZM2G004795 // GRMZM2G154484 // GRMZM2G088539 // GRMZM2G081285 // GRMZM2G400784 // GRMZM2G124353 // GRMZM2G352891 // GRMZM2G079807 // GRMZM…
GO:0016614	RNA-seq	Root	F	oxidoreductase activity, acting on CH-OH group of donors	9	731	255	25864	0.3	1	// GRMZM2G348846 // GRMZM2G166899 // AC203909.3_FG007 // GRMZM2G339994 // GRMZM2G175423 // GRMZM2G035767 // GRMZM2G026930 // GRMZM2G118610 // GRMZM2G117357
GO:0016616	RNA-seq	Root	F	oxidoreductase activity, acting on the CH-OH group of donors, NAD or NADP as acceptor	9	731	229	25864	0.21	1	// GRMZM2G348846 // GRMZM2G166899 // AC203909.3_FG007 // GRMZM2G339994 // GRMZM2G175423 // GRMZM2G035767 // GRMZM2G026930 // GRMZM2G118610 // GRMZM2G117357
GO:0022803	RNA-seq	Root	F	passive transmembrane transporter activity	5	731	90	25864	0.12	1	// GRMZM2G302673 // AC234152.1_FG002 // GRMZM2G165828 // GRMZM2G171279 // GRMZM2G020859
GO:0022804	RNA-seq	Root	F	active transmembrane transporter activity	13	731	456	25864	0.53	1	// GRMZM2G317270 // GRMZM2G041065 // GRMZM5G842886 // GRMZM2G438960 // GRMZM5G894233 // GRMZM2G146161 // GRMZM5G881088 // GRMZM2G111462 // GRMZM2G167658 // GRMZM2G041595 // GRMZM2G132995 // GRMZM2G357620 // GRMZM2G441722
GO:0043492	RNA-seq	Root	F	ATPase activity, coupled to movement of substances	6	731	181	25864	0.41	1	// GRMZM2G317270 // GRMZM2G111462 // GRMZM2G167658 // GRMZM2G041595 // GRMZM2G357620 // GRMZM2G441722
GO:0016462	RNA-seq	Root	F	pyrophosphatase activity	20	731	1068	25864	0.98	1	// GRMZM2G160685 // GRMZM2G000614 // GRMZM2G179090 // GRMZM2G070273 // GRMZM2G062197 // GRMZM2G310144 // GRMZM2G456586 // GRMZM2G317270 // GRMZM2G015418 // GRMZM2G041065 // GRMZM2G466519 // GRMZM2G104795 // GRMZM2G111462 // GRMZM2G147819 // GRMZM2G167658 // GRMZM2G041595 // GRMZM2G064603 // GRMZM5G856071 // GRMZM2G357620 // GRMZM2G441722
GO:0016820	RNA-seq	Root	F	hydrolase activity, acting on acid anhydrides, catalyzing transmembrane movement of substances	6	731	192	25864	0.46	1	// GRMZM2G317270 // GRMZM2G111462 // GRMZM2G167658 // GRMZM2G041595 // GRMZM2G357620 // GRMZM2G441722
GO:0016829	RNA-seq	Root	F	lyase activity	11	731	395	25864	0.56	1	// AC197705.4_FG001 // GRMZM2G181135 // GRMZM2G312877 // GRMZM2G085381 // GRMZM2G121546 // GRMZM2G701288 // GRMZM2G110714 // GRMZM2G098875 // AC194341.4_FG004 // GRMZM2G049538 // GRMZM2G147268
GO:0003723	RNA-seq	Root	F	RNA binding	8	731	606	25864	0.99	1	// GRMZM2G072671 // GRMZM2G090414 // GRMZM2G070432 // GRMZM2G427672 // GRMZM5G843302 // GRMZM2G104795 // GRMZM2G064914 // AC212979.2_FG006
GO:0003682	RNA-seq	Root	F	chromatin binding	18	731	434	25864	0.076	1	// GRMZM2G395672 // GRMZM2G176568 // GRMZM2G159119 // GRMZM2G015021 // GRMZM2G124495 // GRMZM2G414159 // GRMZM2G088783 // GRMZM2G079458 // GRMZM2G051528 // GRMZM2G304840 // GRMZM2G052377 // GRMZM2G125704 // GRMZM2G370896 // GRMZM2G382029 // GRMZM2G022686 // GRMZM2G172327 // GRMZM2G054111 // GRMZM2G016370
GO:0050662	RNA-seq	Root	F	coenzyme binding	14	731	477	25864	0.48	1	// AC197705.4_FG001 // GRMZM2G160685 // GRMZM2G033555 // GRMZM2G344634 // GRMZM2G348846 // GRMZM2G166899 // AC203909.3_FG007 // GRMZM2G304840 // GRMZM2G001401 // GRMZM2G053322 // GRMZM2G026930 // GRMZM2G455306 // GRMZM2G113844 // GRMZM2G117357
GO:0050660	RNA-seq	Root	F	FAD binding	5	731	172	25864	0.54	1	// GRMZM2G348846 // GRMZM2G160685 // AC203909.3_FG007 // GRMZM2G113844 // GRMZM2G304840
GO:0030528	RNA-seq	Root	F	transcription regulator activity	33	731	974	25864	0.17	1	// GRMZM2G425920 // GRMZM2G103647 // GRMZM2G106591 // GRMZM2G126239 // GRMZM2G122846 // GRMZM2G040349 // GRMZM2G169382 // GRMZM2G053503 // GRMZM2G073258 // GRMZM2G002119 // GRMZM2G441031 // GRMZM2G300924 // GRMZM2G113078 // GRMZM2G411766 // AC165171.2_FG002 // GRMZM2G451035 // AC209257.4_FG006 // GRMZM2G105348 // GRMZM2G043600 // GRMZM2G038015 // GRMZM5G829103 // GRMZM2G091964 // GRMZM2G129674 //…
GO:0005198	RNA-seq	Root	F	structural molecule activity	7	731	767	25864	1	1	// GRMZM2G145308 // GRMZM2G090414 // GRMZM2G111082 // GRMZM2G110657 // GRMZM2G400452 // GRMZM2G065632 // GRMZM2G085420
GO:0015035	RNA-seq	Root	F	protein disulfide oxidoreductase activity	5	731	130	25864	0.31	1	// GRMZM2G441906 // GRMZM5G860607 // GRMZM2G413315 // GRMZM2G371063 // GRMZM2G110286
GO:0015036	RNA-seq	Root	F	disulfide oxidoreductase activity	5	731	133	25864	0.33	1	// GRMZM2G441906 // GRMZM5G860607 // GRMZM2G413315 // GRMZM2G371063 // GRMZM2G110286
GO:0003735	iTRAQ	shoot	F	structural constituent of ribosome	47	172	649	25864	4.9e-34	1.2e-31	// GRMZM2G030731 // GRMZM2G090422 // GRMZM2G167103 // GRMZM2G112050 // GRMZM2G067303 // GRMZM2G014444 // GRMZM2G109165 // GRMZM2G096962 // GRMZM2G153476 // GRMZM2G171426 // GRMZM2G179976 // GRMZM2G109677 // GRMZM2G170870 // GRMZM2G054136 // GRMZM2G018197 // GRMZM2G136559 // GRMZM2G172342 // GRMZM5G815606 // GRMZM2G148744 // GRMZM2G145496 // GRMZM2G091383 // GRMZM2G084465 // GRMZM2G116135 // GRMZM…
GO:0005198	iTRAQ	shoot	F	structural molecule activity	47	172	767	25864	5.6e-31	6.6e-29	// GRMZM2G030731 // GRMZM2G090422 // GRMZM2G167103 // GRMZM2G112050 // GRMZM2G067303 // GRMZM2G014444 // GRMZM2G109165 // GRMZM2G096962 // GRMZM2G153476 // GRMZM2G171426 // GRMZM2G179976 // GRMZM2G109677 // GRMZM2G170870 // GRMZM2G054136 // GRMZM2G018197 // GRMZM2G136559 // GRMZM2G172342 // GRMZM5G815606 // GRMZM2G148744 // GRMZM2G145496 // GRMZM2G091383 // GRMZM2G084465 // GRMZM2G116135 // GRMZM…
GO:0003723	iTRAQ	shoot	F	RNA binding	20	172	606	25864	6.9e-09	5.4e-07	// GRMZM2G144387 // GRMZM5G853305 // GRMZM2G157061 // GRMZM5G806488 // GRMZM5G804776 // GRMZM2G167103 // GRMZM5G845244 // GRMZM2G101463 // GRMZM2G047954 // GRMZM2G158024 // GRMZM2G385287 // GRMZM2G168149 // GRMZM5G815606 // GRMZM2G113093 // GRMZM2G174757 // GRMZM2G170870 // AC198418.3_FG005 // GRMZM2G175562 // GRMZM2G047513 // GRMZM2G153476
GO:0019843	iTRAQ	shoot	F	rRNA binding	8	172	58	25864	1.3e-08	7.5e-07	// GRMZM5G853305 // GRMZM2G167103 // GRMZM5G806488 // GRMZM5G804776 // GRMZM5G845244 // GRMZM5G815606 // GRMZM2G385287 // GRMZM2G170870
GO:0008135	iTRAQ	shoot	F	translation factor activity, nucleic acid binding	10	172	159	25864	2e-07	9.3e-06	// GRMZM2G343543 // GRMZM2G407996 // GRMZM2G110509 // GRMZM2G040369 // GRMZM2G174757 // GRMZM2G012416 // GRMZM2G001327 // GRMZM2G007038 // GRMZM2G153541 // GRMZM2G422651
GO:0003746	iTRAQ	shoot	F	translation elongation factor activity	6	172	45	25864	1.1e-06	4.2e-05	// GRMZM2G343543 // GRMZM2G407996 // GRMZM2G110509 // GRMZM2G040369 // GRMZM2G001327 // GRMZM2G153541
GO:0003924	iTRAQ	shoot	F	GTPase activity	8	172	172	25864	2.7e-05	0.00093	// GRMZM2G343543 // GRMZM2G407996 // GRMZM2G110509 // GRMZM2G113093 // GRMZM2G040369 // GRMZM2G001327 // GRMZM2G007038 // GRMZM2G153541
GO:0004812	iTRAQ	shoot	F	aminoacyl-tRNA ligase activity	6	172	97	25864	6.4e-05	0.0015	// GRMZM2G348666 // GRMZM2G553314 // GRMZM2G083836 // GRMZM2G101463 // GRMZM2G071333 // GRMZM2G172101
GO:0016875	iTRAQ	shoot	F	ligase activity, forming carbon-oxygen bonds	6	172	97	25864	6.4e-05	0.0015	// GRMZM2G348666 // GRMZM2G553314 // GRMZM2G083836 // GRMZM2G101463 // GRMZM2G071333 // GRMZM2G172101
GO:0016876	iTRAQ	shoot	F	ligase activity, forming aminoacyl-tRNA and related compounds	6	172	97	25864	6.4e-05	0.0015	// GRMZM2G348666 // GRMZM2G553314 // GRMZM2G083836 // GRMZM2G101463 // GRMZM2G071333 // GRMZM2G172101
GO:0000166	iTRAQ	shoot	F	nucleotide binding	49	172	4586	25864	0.00036	0.0078	// GRMZM2G110185 // GRMZM2G113093 // GRMZM2G136283 // GRMZM2G343543 // GRMZM2G053669 // GRMZM2G348666 // GRMZM2G083836 // GRMZM2G162282 // GRMZM2G069651 // GRMZM2G040369 // GRMZM2G181151 // GRMZM2G178415 // GRMZM2G014376 // GRMZM2G568636 // AC198418.3_FG005 // GRMZM2G364901 // GRMZM5G813217 // GRMZM2G340251 // GRMZM2G014136 // GRMZM2G553314 // GRMZM2G007651 // GRMZM2G023591 // GRMZM2G171426 // GR…
GO:0005525	iTRAQ	shoot	F	GTP binding	9	172	351	25864	0.00068	0.011	// GRMZM2G343543 // GRMZM2G407996 // GRMZM2G110509 // GRMZM2G113093 // GRMZM2G040369 // GRMZM2G001327 // GRMZM2G007038 // GRMZM2G153541 // GRMZM2G158024
GO:0019001	iTRAQ	shoot	F	guanyl nucleotide binding	9	172	352	25864	0.0007	0.011	// GRMZM2G343543 // GRMZM2G407996 // GRMZM2G110509 // GRMZM2G113093 // GRMZM2G040369 // GRMZM2G001327 // GRMZM2G007038 // GRMZM2G153541 // GRMZM2G158024
GO:0016491	iTRAQ	shoot	F	oxidoreductase activity	27	172	2055	25864	0.00056	0.011	// GRMZM2G137839 // GRMZM2G375504 // GRMZM2G178415 // GRMZM2G007651 // GRMZM2G014376 // GRMZM2G568636 // GRMZM2G025322 // GRMZM2G120517 // GRMZM2G014136 // GRMZM2G424053 // GRMZM5G843748 // GRMZM2G141665 // GRMZM2G090338 // GRMZM2G054300 // GRMZM5G815553 // AC234201.1_FG003 // GRMZM2G347056 // GRMZM2G081462 // GRMZM2G111954 // GRMZM2G008728 // GRMZM2G140667 // GRMZM2G056975 // GRMZM2G152925 // GR…
GO:0032561	iTRAQ	shoot	F	guanyl ribonucleotide binding	9	172	351	25864	0.00068	0.011	// GRMZM2G343543 // GRMZM2G407996 // GRMZM2G110509 // GRMZM2G113093 // GRMZM2G040369 // GRMZM2G001327 // GRMZM2G007038 // GRMZM2G153541 // GRMZM2G158024
GO:0016817	iTRAQ	shoot	F	hydrolase activity, acting on acid anhydrides	17	172	1115	25864	0.0014	0.021	// GRMZM2G110509 // GRMZM2G113093 // GRMZM2G136283 // GRMZM2G068479 // GRMZM2G407996 // GRMZM2G017257 // GRMZM2G043453 // GRMZM2G007038 // GRMZM2G165817 // GRMZM2G040369 // GRMZM2G181151 // GRMZM2G001327 // GRMZM2G110185 // GRMZM2G153541 // AC198418.3_FG005 // GRMZM2G035520 // GRMZM2G343543
GO:0016462	iTRAQ	shoot	F	pyrophosphatase activity	16	172	1068	25864	0.0023	0.032	// GRMZM2G110509 // GRMZM2G136283 // GRMZM2G068479 // GRMZM2G407996 // GRMZM2G017257 // GRMZM2G043453 // GRMZM2G007038 // GRMZM2G165817 // GRMZM2G040369 // GRMZM2G113093 // GRMZM2G001327 // GRMZM2G110185 // GRMZM2G153541 // AC198418.3_FG005 // GRMZM2G035520 // GRMZM2G343543
GO:0016818	iTRAQ	shoot	F	hydrolase activity, acting on acid anhydrides, in phosphorus-containing anhydrides	16	172	1092	25864	0.0028	0.036	// GRMZM2G110509 // GRMZM2G136283 // GRMZM2G068479 // GRMZM2G407996 // GRMZM2G017257 // GRMZM2G043453 // GRMZM2G007038 // GRMZM2G165817 // GRMZM2G040369 // GRMZM2G113093 // GRMZM2G001327 // GRMZM2G110185 // GRMZM2G153541 // AC198418.3_FG005 // GRMZM2G035520 // GRMZM2G343543
GO:0016874	iTRAQ	shoot	F	ligase activity	10	172	521	25864	0.0029	0.036	// GRMZM2G050514 // GRMZM2G136283 // GRMZM2G053669 // GRMZM2G348666 // GRMZM2G043453 // GRMZM2G553314 // GRMZM2G083836 // GRMZM2G101463 // GRMZM2G071333 // GRMZM2G172101
GO:0017111	iTRAQ	shoot	F	nucleoside-triphosphatase activity	15	172	1012	25864	0.0035	0.041	// GRMZM2G110509 // GRMZM2G068479 // GRMZM2G407996 // GRMZM2G017257 // GRMZM2G043453 // GRMZM2G007038 // GRMZM2G165817 // GRMZM2G040369 // GRMZM2G113093 // GRMZM2G001327 // GRMZM2G110185 // GRMZM2G153541 // AC198418.3_FG005 // GRMZM2G035520 // GRMZM2G343543
GO:0005507	iTRAQ	shoot	F	copper ion binding	7	172	304	25864	0.0047	0.053	// GRMZM2G179976 // GRMZM2G152925 // GRMZM2G015295 // GRMZM2G090338 // GRMZM2G040369 // GRMZM2G178415 // GRMZM2G057823
GO:0016209	iTRAQ	shoot	F	antioxidant activity	6	172	250	25864	0.0072	0.078	// GRMZM2G137839 // GRMZM5G864335 // GRMZM2G054300 // GRMZM2G120517 // GRMZM5G843748 // GRMZM2G140667
GO:0016684	iTRAQ	shoot	F	oxidoreductase activity, acting on peroxide as acceptor	5	172	216	25864	0.016	0.16	// GRMZM2G054300 // GRMZM2G137839 // GRMZM2G120517 // GRMZM5G843748 // GRMZM2G140667
GO:0004601	iTRAQ	shoot	F	peroxidase activity	5	172	216	25864	0.016	0.16	// GRMZM2G054300 // GRMZM2G137839 // GRMZM2G120517 // GRMZM5G843748 // GRMZM2G140667
GO:0017076	iTRAQ	shoot	F	purine nucleotide binding	35	172	3780	25864	0.026	0.24	// GRMZM2G113093 // GRMZM2G136283 // GRMZM2G343543 // GRMZM2G053669 // GRMZM2G348666 // GRMZM2G083836 // GRMZM2G162282 // GRMZM2G069651 // GRMZM2G040369 // GRMZM2G181151 // GRMZM2G178415 // GRMZM2G568636 // AC198418.3_FG005 // GRMZM2G014136 // GRMZM5G813217 // GRMZM2G340251 // GRMZM2G017257 // GRMZM2G553314 // GRMZM2G110185 // GRMZM2G050514 // GRMZM2G110509 // GRMZM2G043383 // GRMZM2G068479 // GR…
GO:0016853	iTRAQ	shoot	F	isomerase activity	6	172	347	25864	0.03	0.27	// GRMZM2G056975 // GRMZM2G015967 // GRMZM2G179454 // GRMZM2G132811 // GRMZM2G047592 // GRMZM2G003385
GO:0032555	iTRAQ	shoot	F	purine ribonucleotide binding	33	172	3607	25864	0.035	0.3	// GRMZM2G113093 // GRMZM2G136283 // GRMZM2G343543 // GRMZM2G053669 // GRMZM2G110185 // GRMZM2G083836 // GRMZM2G348666 // GRMZM2G153541 // GRMZM2G069651 // GRMZM2G040369 // GRMZM2G181151 // GRMZM2G178415 // AC198418.3_FG005 // GRMZM5G813217 // GRMZM2G340251 // GRMZM2G017257 // GRMZM2G553314 // GRMZM2G110509 // GRMZM2G050514 // GRMZM2G043383 // GRMZM2G068479 // GRMZM2G109425 // GRMZM2G172101 // GR…
GO:0032553	iTRAQ	shoot	F	ribonucleotide binding	33	172	3607	25864	0.035	0.3	// GRMZM2G113093 // GRMZM2G136283 // GRMZM2G343543 // GRMZM2G053669 // GRMZM2G110185 // GRMZM2G083836 // GRMZM2G348666 // GRMZM2G153541 // GRMZM2G069651 // GRMZM2G040369 // GRMZM2G181151 // GRMZM2G178415 // AC198418.3_FG005 // GRMZM5G813217 // GRMZM2G340251 // GRMZM2G017257 // GRMZM2G553314 // GRMZM2G110509 // GRMZM2G050514 // GRMZM2G043383 // GRMZM2G068479 // GRMZM2G109425 // GRMZM2G172101 // GR…
GO:0020037	iTRAQ	shoot	F	heme binding	8	172	575	25864	0.04	0.33	// GRMZM2G137839 // GRMZM2G119782 // GRMZM2G090338 // GRMZM2G054300 // GRMZM2G568636 // GRMZM2G120517 // GRMZM5G843748 // GRMZM2G140667
GO:0046906	iTRAQ	shoot	F	tetrapyrrole binding	8	172	591	25864	0.046	0.36	// GRMZM2G137839 // GRMZM2G119782 // GRMZM2G090338 // GRMZM2G054300 // GRMZM2G568636 // GRMZM2G120517 // GRMZM5G843748 // GRMZM2G140667
GO:0048037	iTRAQ	shoot	F	cofactor binding	8	172	691	25864	0.093	0.71	// GRMZM2G120833 // GRMZM2G056975 // GRMZM2G007651 // GRMZM2G085577 // GRMZM2G014376 // GRMZM2G568636 // GRMZM2G053322 // GRMZM2G014136
GO:0016787	iTRAQ	shoot	F	hydrolase activity	31	172	3710	25864	0.11	0.71	// GRMZM2G424857 // GRMZM2G154881 // GRMZM2G343543 // GRMZM2G110185 // GRMZM2G162690 // GRMZM2G113093 // GRMZM2G040369 // GRMZM2G181151 // GRMZM2G108849 // GRMZM2G315848 // GRMZM2G136283 // AC198418.3_FG005 // GRMZM2G165817 // GRMZM2G017257 // GRMZM2G348666 // GRMZM2G047274 // GRMZM2G064360 // GRMZM2G110509 // GRMZM2G068479 // GRMZM2G007038 // GRMZM2G153541 // GRMZM2G453805 // GRMZM2G407996 // GR…
GO:0005506	iTRAQ	shoot	F	iron ion binding	8	172	712	25864	0.11	0.71	// GRMZM2G137839 // GRMZM2G119782 // GRMZM2G090338 // GRMZM2G054300 // GRMZM2G568636 // GRMZM2G120517 // GRMZM5G843748 // GRMZM2G140667
GO:0050662	iTRAQ	shoot	F	coenzyme binding	6	172	477	25864	0.1	0.71	// GRMZM2G056975 // GRMZM2G007651 // GRMZM2G014376 // GRMZM2G568636 // GRMZM2G053322 // GRMZM2G014136
GO:0030234	iTRAQ	shoot	F	enzyme regulator activity	5	172	368	25864	0.1	0.71	// GRMZM2G374971 // GRMZM2G155384 // GRMZM2G119761 // GRMZM2G162282 // GRMZM2G424053
GO:0043169	iTRAQ	shoot	F	cation binding	30	172	4135	25864	0.33	1	// GRMZM2G137839 // GRMZM2G104254 // GRMZM2G119782 // GRMZM2G047954 // GRMZM2G040369 // GRMZM2G178415 // GRMZM2G568636 // GRMZM2G315848 // GRMZM2G057823 // GRMZM2G120517 // GRMZM5G843748 // AC198418.3_FG005 // GRMZM2G016677 // GRMZM2G090338 // GRMZM2G054300 // GRMZM2G119640 // GRMZM5G815553 // GRMZM2G003385 // GRMZM2G179976 // GRMZM2G081462 // GRMZM2G008728 // GRMZM2G140667 // GRMZM2G056975 // GR…
GO:0030554	iTRAQ	shoot	F	adenyl nucleotide binding	26	172	3432	25864	0.27	1	// GRMZM2G136283 // GRMZM2G053669 // GRMZM2G110185 // GRMZM2G083836 // GRMZM2G069651 // GRMZM2G181151 // GRMZM2G178415 // GRMZM2G568636 // AC198418.3_FG005 // GRMZM2G014136 // GRMZM5G813217 // GRMZM2G340251 // GRMZM2G017257 // GRMZM2G348666 // GRMZM2G050514 // GRMZM2G043383 // GRMZM2G068479 // GRMZM2G109425 // GRMZM2G553314 // GRMZM2G172101 // GRMZM2G162282 // GRMZM2G043453 // GRMZM2G429899 // GR…
GO:0005524	iTRAQ	shoot	F	ATP binding	24	172	3105	25864	0.25	1	// GRMZM2G136283 // GRMZM2G053669 // GRMZM2G110185 // GRMZM2G083836 // GRMZM2G069651 // GRMZM2G181151 // GRMZM2G178415 // AC198418.3_FG005 // GRMZM5G813217 // GRMZM2G340251 // GRMZM2G017257 // GRMZM2G348666 // GRMZM2G050514 // GRMZM2G043383 // GRMZM2G068479 // GRMZM2G109425 // GRMZM2G553314 // GRMZM2G172101 // GRMZM2G162282 // GRMZM2G043453 // GRMZM2G429899 // GRMZM2G101463 // GRMZM2G165817 // GR…
GO:0003676	iTRAQ	shoot	F	nucleic acid binding	35	172	4480	25864	0.17	1	// GRMZM2G343543 // GRMZM2G167103 // GRMZM2G110509 // GRMZM2G083836 // GRMZM2G047954 // GRMZM2G113093 // GRMZM2G040369 // GRMZM2G012416 // GRMZM5G815606 // AC198418.3_FG005 // GRMZM2G153476 // GRMZM2G090338 // GRMZM2G119640 // GRMZM2G023591 // GRMZM2G385287 // GRMZM2G019919 // GRMZM5G853305 // GRMZM2G157061 // GRMZM2G068479 // GRMZM2G168149 // GRMZM2G007038 // GRMZM2G153541 // GRMZM2G170870 // GR…
GO:0016757	iTRAQ	shoot	F	transferase activity, transferring glycosyl groups	5	172	729	25864	0.54	1	// GRMZM2G133173 // GRMZM2G051367 // GRMZM2G152908 // GRMZM2G008507 // GRMZM2G085577
GO:0003824	iTRAQ	shoot	F	catalytic activity	82	172	11519	25864	0.23	1	// GRMZM2G424857 // GRMZM2G137839 // GRMZM2G025322 // GRMZM2G136283 // GRMZM2G015967 // GRMZM2G053669 // GRMZM2G553314 // GRMZM2G007038 // GRMZM2G083836 // GRMZM2G085577 // GRMZM2G113093 // GRMZM2G040369 // GRMZM2G181151 // GRMZM2G178415 // GRMZM2G014376 // GRMZM2G568636 // GRMZM2G315848 // GRMZM2G108849 // GRMZM2G057823 // AC198418.3_FG005 // GRMZM2G364901 // GRMZM2G343543 // GRMZM2G110509 // GR…
GO:0032559	iTRAQ	shoot	F	adenyl ribonucleotide binding	24	172	3266	25864	0.33	1	// GRMZM2G136283 // GRMZM2G053669 // GRMZM2G110185 // GRMZM2G083836 // GRMZM2G069651 // GRMZM2G181151 // GRMZM2G178415 // AC198418.3_FG005 // GRMZM5G813217 // GRMZM2G340251 // GRMZM2G017257 // GRMZM2G348666 // GRMZM2G050514 // GRMZM2G043383 // GRMZM2G068479 // GRMZM2G109425 // GRMZM2G553314 // GRMZM2G172101 // GRMZM2G162282 // GRMZM2G043453 // GRMZM2G429899 // GRMZM2G101463 // GRMZM2G165817 // GR…
GO:0008270	iTRAQ	shoot	F	zinc ion binding	6	172	2002	25864	0.99	1	// GRMZM2G119640 // GRMZM2G178415 // GRMZM2G008728 // GRMZM2G053322 // AC198418.3_FG005 // GRMZM2G128935
GO:0043167	iTRAQ	shoot	F	ion binding	30	172	4136	25864	0.33	1	// GRMZM2G137839 // GRMZM2G104254 // GRMZM2G119782 // GRMZM2G047954 // GRMZM2G040369 // GRMZM2G178415 // GRMZM2G568636 // GRMZM2G315848 // GRMZM2G057823 // GRMZM2G120517 // GRMZM5G843748 // AC198418.3_FG005 // GRMZM2G016677 // GRMZM2G090338 // GRMZM2G054300 // GRMZM2G119640 // GRMZM5G815553 // GRMZM2G003385 // GRMZM2G179976 // GRMZM2G081462 // GRMZM2G008728 // GRMZM2G140667 // GRMZM2G056975 // GR…
GO:0016740	iTRAQ	shoot	F	transferase activity	12	172	4374	25864	1	1	// GRMZM2G008507 // GRMZM2G043878 // GRMZM2G375504 // GRMZM2G133173 // GRMZM2G429899 // GRMZM2G085577 // GRMZM2G025190 // GRMZM2G004138 // GRMZM2G051367 // GRMZM2G053322 // AC196475.3_FG004 // GRMZM2G152908
GO:0016758	iTRAQ	shoot	F	transferase activity, transferring hexosyl groups	5	172	566	25864	0.33	1	// GRMZM2G133173 // GRMZM2G051367 // GRMZM2G152908 // GRMZM2G008507 // GRMZM2G085577
GO:0046872	iTRAQ	shoot	F	metal ion binding	30	172	4124	25864	0.33	1	// GRMZM2G137839 // GRMZM2G104254 // GRMZM2G119782 // GRMZM2G047954 // GRMZM2G040369 // GRMZM2G178415 // GRMZM2G568636 // GRMZM2G315848 // GRMZM2G057823 // GRMZM2G120517 // GRMZM5G843748 // AC198418.3_FG005 // GRMZM2G016677 // GRMZM2G090338 // GRMZM2G054300 // GRMZM2G119640 // GRMZM5G815553 // GRMZM2G003385 // GRMZM2G179976 // GRMZM2G081462 // GRMZM2G008728 // GRMZM2G140667 // GRMZM2G056975 // GR…
GO:0005515	iTRAQ	shoot	F	protein binding	21	172	5187	25864	1	1	// GRMZM5G813217 // GRMZM2G056975 // GRMZM2G340251 // GRMZM2G157061 // GRMZM2G047093 // GRMZM2G155384 // GRMZM2G043453 // GRMZM2G109425 // GRMZM2G040477 // GRMZM2G033626 // GRMZM2G025190 // GRMZM2G069651 // GRMZM2G038032 // GRMZM2G181151 // GRMZM2G012416 // GRMZM2G017257 // GRMZM2G043383 // GRMZM2G174757 // GRMZM2G119761 // AC196475.3_FG004 // GRMZM2G176707
GO:0005488	iTRAQ	shoot	F	binding	99	172	15311	25864	0.7	1	// GRMZM2G137839 // GRMZM2G053669 // GRMZM2G085577 // GRMZM2G047954 // GRMZM2G040369 // GRMZM2G181151 // GRMZM2G014376 // GRMZM2G568636 // AC198418.3_FG005 // GRMZM2G364901 // GRMZM2G348666 // GRMZM2G007651 // GRMZM2G064360 // GRMZM5G815553 // GRMZM2G023591 // GRMZM2G157061 // GRMZM2G068479 // GRMZM2G153541 // GRMZM2G144387 // GRMZM2G407996 // GRMZM5G804776 // GRMZM2G152925 // GRMZM2G429899 // GR…
GO:0001883	iTRAQ	shoot	F	purine nucleoside binding	26	172	3434	25864	0.27	1	// GRMZM2G136283 // GRMZM2G053669 // GRMZM2G110185 // GRMZM2G083836 // GRMZM2G069651 // GRMZM2G181151 // GRMZM2G178415 // GRMZM2G568636 // AC198418.3_FG005 // GRMZM2G014136 // GRMZM5G813217 // GRMZM2G340251 // GRMZM2G017257 // GRMZM2G348666 // GRMZM2G050514 // GRMZM2G043383 // GRMZM2G068479 // GRMZM2G109425 // GRMZM2G553314 // GRMZM2G172101 // GRMZM2G162282 // GRMZM2G043453 // GRMZM2G429899 // GR…
GO:0001882	iTRAQ	shoot	F	nucleoside binding	26	172	3443	25864	0.27	1	// GRMZM2G136283 // GRMZM2G053669 // GRMZM2G110185 // GRMZM2G083836 // GRMZM2G069651 // GRMZM2G181151 // GRMZM2G178415 // GRMZM2G568636 // AC198418.3_FG005 // GRMZM2G014136 // GRMZM5G813217 // GRMZM2G340251 // GRMZM2G017257 // GRMZM2G348666 // GRMZM2G050514 // GRMZM2G043383 // GRMZM2G068479 // GRMZM2G109425 // GRMZM2G553314 // GRMZM2G172101 // GRMZM2G162282 // GRMZM2G043453 // GRMZM2G429899 // GR…
GO:0046914	iTRAQ	shoot	F	transition metal ion binding	21	172	3109	25864	0.5	1	// GRMZM2G140667 // GRMZM2G137839 // GRMZM2G120517 // GRMZM2G053322 // GRMZM2G179976 // GRMZM2G152925 // GRMZM2G081462 // GRMZM2G015295 // GRMZM2G119782 // GRMZM2G090338 // GRMZM2G054300 // GRMZM2G040369 // GRMZM2G119640 // GRMZM2G178415 // GRMZM2G008728 // GRMZM2G568636 // GRMZM2G003385 // GRMZM2G057823 // AC198418.3_FG005 // GRMZM5G843748 // GRMZM2G128935
GO:0003824	iTRAQ	Root	F	catalytic activity	118	158	11519	25864	1.6e-14	4.9e-12	// GRMZM2G137839 // GRMZM2G060886 // GRMZM2G102183 // GRMZM2G152477 // GRMZM2G118737 // GRMZM2G109383 // GRMZM2G066191 // GRMZM2G568636 // GRMZM2G127948 // GRMZM2G042502 // GRMZM2G135586 // GRMZM2G113408 // GRMZM2G373607 // GRMZM2G051806 // GRMZM2G052562 // AC203753.4_FG006 // GRMZM5G870932 // GRMZM2G152447 // GRMZM2G473001 // GRMZM2G117707 // GRMZM5G844562 // GRMZM2G445905 // GRMZM2G060952 // GR…
GO:0003993	iTRAQ	Root	F	acid phosphatase activity	5	158	36	25864	4.9e-06	0.00074	// GRMZM2G152447 // GRMZM2G315848 // GRMZM2G152477 // GRMZM2G151967 // GRMZM2G093101
GO:0008171	iTRAQ	Root	F	O-methyltransferase activity	5	158	47	25864	1.6e-05	0.00079	// GRMZM2G408458 // GRMZM2G127948 // AC196475.3_FG004 // GRMZM2G085924 // GRMZM2G059465
GO:0020037	iTRAQ	Root	F	heme binding	14	158	575	25864	1.5e-05	0.00079	// GRMZM2G312997 // GRMZM2G137839 // GRMZM2G147245 // GRMZM2G394500 // GRMZM2G103342 // GRMZM2G405459 // GRMZM5G844562 // GRMZM2G172491 // GRMZM2G158342 // GRMZM2G123446 // GRMZM2G144648 // GRMZM2G568636 // GRMZM2G042347 // GRMZM2G089803
GO:0016787	iTRAQ	Root	F	hydrolase activity	43	158	3710	25864	2e-05	0.00079	// AC202435.3_FG003 // AC203173.3_FG004 // GRMZM2G110735 // GRMZM2G152477 // GRMZM2G151967 // GRMZM2G118737 // GRMZM2G066191 // GRMZM2G315848 // GRMZM2G424857 // GRMZM2G064914 // GRMZM2G018716 // GRMZM2G137535 // GRMZM2G168364 // GRMZM2G135586 // GRMZM2G113408 // GRMZM2G373607 // GRMZM2G052562 // AC203753.4_FG006 // GRMZM2G028393 // GRMZM2G152447 // GRMZM2G029951 // GRMZM2G093101 // GRMZM2G174249…
GO:0046906	iTRAQ	Root	F	tetrapyrrole binding	14	158	591	25864	2.1e-05	0.00079	// GRMZM2G312997 // GRMZM2G137839 // GRMZM2G147245 // GRMZM2G394500 // GRMZM2G103342 // GRMZM2G405459 // GRMZM5G844562 // GRMZM2G172491 // GRMZM2G158342 // GRMZM2G123446 // GRMZM2G144648 // GRMZM2G568636 // GRMZM2G042347 // GRMZM2G089803
GO:0016491	iTRAQ	Root	F	oxidoreductase activity	29	158	2055	25864	2.1e-05	0.00079	// GRMZM2G078500 // GRMZM2G137839 // GRMZM2G165998 // GRMZM2G175423 // GRMZM2G172491 // GRMZM2G568636 // GRMZM2G073814 // GRMZM2G394500 // GRMZM2G144648 // GRMZM2G099642 // GRMZM2G042347 // GRMZM2G117357 // GRMZM2G312997 // GRMZM2G328500 // GRMZM2G108076 // GRMZM2G103342 // GRMZM2G141473 // GRMZM5G844562 // GRMZM2G060952 // GRMZM2G127798 // GRMZM2G052630 // GRMZM2G089803 // GRMZM2G036921 // GRMZM…
GO:0005506	iTRAQ	Root	F	iron ion binding	16	158	712	25864	9.8e-06	0.00079	// GRMZM2G312997 // GRMZM2G078500 // GRMZM2G137839 // GRMZM2G147245 // GRMZM2G394500 // GRMZM2G103342 // GRMZM2G141473 // GRMZM2G405459 // GRMZM5G844562 // GRMZM2G172491 // GRMZM2G158342 // GRMZM2G123446 // GRMZM2G144648 // GRMZM2G568636 // GRMZM2G042347 // GRMZM2G089803
GO:0016791	iTRAQ	Root	F	phosphatase activity	9	158	242	25864	2.4e-05	0.00081	// GRMZM2G152447 // GRMZM2G093101 // GRMZM2G152477 // GRMZM2G151967 // GRMZM2G135586 // GRMZM2G019183 // GRMZM2G574782 // GRMZM2G315848 // GRMZM5G836174
GO:0042578	iTRAQ	Root	F	phosphoric ester hydrolase activity	10	158	312	25864	2.9e-05	0.00088	// GRMZM2G152447 // GRMZM2G093101 // GRMZM2G152477 // GRMZM2G151967 // GRMZM2G135586 // GRMZM2G019183 // GRMZM2G574782 // GRMZM2G153274 // GRMZM2G315848 // GRMZM5G836174
GO:0004553	iTRAQ	Root	F	hydrolase activity, hydrolyzing O-glycosyl compounds	12	158	477	25864	4.7e-05	0.0013	// GRMZM2G018716 // GRMZM2G147221 // GRMZM2G168364 // GRMZM5G837822 // GRMZM2G018692 // GRMZM2G110735 // GRMZM2G358153 // GRMZM2G118737 // GRMZM2G174249 // AC203753.4_FG006 // GRMZM2G137535 // GRMZM2G364748
GO:0048037	iTRAQ	Root	F	cofactor binding	14	158	691	25864	0.00011	0.0027	// GRMZM2G328500 // GRMZM2G087186 // GRMZM2G139813 // GRMZM2G141473 // GRMZM2G052630 // GRMZM2G359298 // GRMZM2G127798 // GRMZM2G078143 // GRMZM2G568636 // GRMZM2G053322 // GRMZM2G054115 // GRMZM2G073814 // GRMZM2G147268 // GRMZM2G117357
GO:0016798	iTRAQ	Root	F	hydrolase activity, acting on glycosyl bonds	12	158	526	25864	0.00012	0.0027	// GRMZM2G018716 // GRMZM2G147221 // GRMZM2G168364 // GRMZM5G837822 // GRMZM2G018692 // GRMZM2G110735 // GRMZM2G358153 // GRMZM2G118737 // GRMZM2G174249 // AC203753.4_FG006 // GRMZM2G137535 // GRMZM2G364748
GO:0016684	iTRAQ	Root	F	oxidoreductase activity, acting on peroxide as acceptor	7	158	216	25864	0.00044	0.0089	// GRMZM2G312997 // GRMZM2G137839 // GRMZM2G394500 // GRMZM2G103342 // GRMZM2G405459 // GRMZM2G144648 // GRMZM2G042347
GO:0004601	iTRAQ	Root	F	peroxidase activity	7	158	216	25864	0.00044	0.0089	// GRMZM2G312997 // GRMZM2G137839 // GRMZM2G394500 // GRMZM2G103342 // GRMZM2G405459 // GRMZM2G144648 // GRMZM2G042347
GO:0016829	iTRAQ	Root	F	lyase activity	9	158	395	25864	0.00084	0.016	// GRMZM2G473001 // GRMZM5G841619 // GRMZM2G074604 // GRMZM2G087186 // GRMZM2G038153 // GRMZM2G574782 // GRMZM2G054115 // GRMZM5G870932 // GRMZM2G147268
GO:0016209	iTRAQ	Root	F	antioxidant activity	7	158	250	25864	0.001	0.018	// GRMZM2G312997 // GRMZM2G137839 // GRMZM2G394500 // GRMZM2G103342 // GRMZM2G405459 // GRMZM2G144648 // GRMZM2G042347
GO:0016614	iTRAQ	Root	F	oxidoreductase activity, acting on CH-OH group of donors	7	158	255	25864	0.0011	0.019	// GRMZM2G328500 // GRMZM2G141473 // GRMZM5G844562 // GRMZM2G175423 // GRMZM2G127798 // GRMZM2G073814 // GRMZM2G117357
GO:0005215	iTRAQ	Root	F	transporter activity	17	158	1225	25864	0.0015	0.024	// GRMZM2G178190 // GRMZM2G136032 // GRMZM2G139920 // GRMZM2G075828 // GRMZM2G326707 // GRMZM2G154628 // GRMZM2G154090 // GRMZM2G113408 // GRMZM2G029951 // GRMZM2G047875 // GRMZM2G104542 // GRMZM2G181151 // GRMZM2G168439 // GRMZM2G012923 // GRMZM2G028325 // GRMZM2G302604 // GRMZM2G135739
GO:0016788	iTRAQ	Root	F	hydrolase activity, acting on ester bonds	14	158	951	25864	0.0023	0.035	// GRMZM2G152447 // GRMZM2G064914 // GRMZM2G093101 // GRMZM2G152477 // GRMZM2G151967 // GRMZM2G135586 // GRMZM2G315848 // GRMZM2G019183 // GRMZM2G574782 // GRMZM2G153274 // GRMZM2G181227 // GRMZM2G052562 // GRMZM5G836174 // GRMZM2G048073
GO:0043169	iTRAQ	Root	F	cation binding	39	158	4135	25864	0.0033	0.037	// GRMZM2G078500 // GRMZM2G090245 // GRMZM2G137839 // AC203173.3_FG004 // GRMZM2G004703 // GRMZM2G175423 // GRMZM2G087111 // GRMZM2G109383 // GRMZM2G568636 // GRMZM2G315848 // GRMZM2G034724 // GRMZM2G127948 // GRMZM2G394500 // GRMZM2G108076 // GRMZM2G113408 // GRMZM2G051806 // GRMZM2G018241 // GRMZM2G144648 // GRMZM2G099642 // GRMZM2G042347 // GRMZM2G312997 // GRMZM2G147245 // GRMZM2G093101 // GR…
GO:0016741	iTRAQ	Root	F	transferase activity, transferring one-carbon groups	8	158	393	25864	0.0032	0.037	// GRMZM2G408458 // GRMZM2G127948 // GRMZM2G060886 // GRMZM2G085924 // GRMZM2G059465 // GRMZM2G033126 // GRMZM2G078143 // AC196475.3_FG004
GO:0008168	iTRAQ	Root	F	methyltransferase activity	8	158	385	25864	0.0028	0.037	// GRMZM2G408458 // GRMZM2G127948 // GRMZM2G060886 // GRMZM2G085924 // GRMZM2G059465 // GRMZM2G033126 // GRMZM2G078143 // AC196475.3_FG004
GO:0046872	iTRAQ	Root	F	metal ion binding	39	158	4124	25864	0.0031	0.037	// GRMZM2G078500 // GRMZM2G090245 // GRMZM2G137839 // AC203173.3_FG004 // GRMZM2G004703 // GRMZM2G175423 // GRMZM2G087111 // GRMZM2G109383 // GRMZM2G568636 // GRMZM2G315848 // GRMZM2G034724 // GRMZM2G127948 // GRMZM2G394500 // GRMZM2G108076 // GRMZM2G113408 // GRMZM2G051806 // GRMZM2G018241 // GRMZM2G144648 // GRMZM2G099642 // GRMZM2G042347 // GRMZM2G312997 // GRMZM2G147245 // GRMZM2G093101 // GR…
GO:0016616	iTRAQ	Root	F	oxidoreductase activity, acting on the CH-OH group of donors, NAD or NADP as acceptor	6	158	229	25864	0.0032	0.037	// GRMZM2G328500 // GRMZM5G844562 // GRMZM2G175423 // GRMZM2G127798 // GRMZM2G073814 // GRMZM2G117357
GO:0050662	iTRAQ	Root	F	coenzyme binding	9	158	477	25864	0.003	0.037	// GRMZM2G328500 // GRMZM2G141473 // GRMZM2G052630 // GRMZM2G087186 // GRMZM2G127798 // GRMZM2G568636 // GRMZM2G053322 // GRMZM2G073814 // GRMZM2G117357
GO:0043167	iTRAQ	Root	F	ion binding	39	158	4136	25864	0.0033	0.037	// GRMZM2G078500 // GRMZM2G090245 // GRMZM2G137839 // AC203173.3_FG004 // GRMZM2G004703 // GRMZM2G175423 // GRMZM2G087111 // GRMZM2G109383 // GRMZM2G568636 // GRMZM2G315848 // GRMZM2G034724 // GRMZM2G127948 // GRMZM2G394500 // GRMZM2G108076 // GRMZM2G113408 // GRMZM2G051806 // GRMZM2G018241 // GRMZM2G144648 // GRMZM2G099642 // GRMZM2G042347 // GRMZM2G312997 // GRMZM2G147245 // GRMZM2G093101 // GR…
GO:0046914	iTRAQ	Root	F	transition metal ion binding	31	158	3109	25864	0.0042	0.045	// GRMZM2G078500 // GRMZM2G090245 // GRMZM2G137839 // AC203173.3_FG004 // GRMZM2G175423 // GRMZM2G087111 // GRMZM2G172491 // GRMZM2G568636 // GRMZM2G034724 // GRMZM2G394500 // GRMZM2G113408 // GRMZM2G051806 // GRMZM2G018241 // GRMZM2G144648 // GRMZM2G099642 // GRMZM2G042347 // GRMZM2G312997 // GRMZM2G108076 // GRMZM2G103342 // GRMZM2G141473 // GRMZM5G844562 // GRMZM2G445905 // GRMZM2G089803 // GR…
GO:0022857	iTRAQ	Root	F	transmembrane transporter activity	13	158	951	25864	0.0061	0.063	// GRMZM2G139920 // GRMZM2G075828 // GRMZM2G326707 // GRMZM2G154090 // GRMZM2G113408 // GRMZM2G029951 // GRMZM2G047875 // GRMZM2G181151 // GRMZM2G168439 // GRMZM2G012923 // GRMZM2G028325 // GRMZM2G302604 // GRMZM2G135739
GO:0019842	iTRAQ	Root	F	vitamin binding	5	158	189	25864	0.0067	0.068	// GRMZM2G054115 // GRMZM2G078143 // GRMZM2G139813 // GRMZM2G087186 // GRMZM2G147268
GO:0015291	iTRAQ	Root	F	secondary active transmembrane transporter activity	5	158	192	25864	0.0072	0.07	// GRMZM2G075828 // GRMZM2G326707 // GRMZM2G047875 // GRMZM2G154090 // GRMZM2G135739
GO:0022891	iTRAQ	Root	F	substrate-specific transmembrane transporter activity	11	158	758	25864	0.0075	0.071	// GRMZM2G139920 // GRMZM2G326707 // GRMZM2G154090 // GRMZM2G113408 // GRMZM2G029951 // GRMZM2G047875 // GRMZM2G012923 // GRMZM2G168439 // GRMZM2G028325 // GRMZM2G302604 // GRMZM2G135739
GO:0005507	iTRAQ	Root	F	copper ion binding	6	158	304	25864	0.012	0.11	// GRMZM2G034724 // GRMZM2G108076 // AC203173.3_FG004 // GRMZM2G359298 // GRMZM2G113408 // GRMZM2G029951
GO:0022892	iTRAQ	Root	F	substrate-specific transporter activity	11	158	842	25864	0.015	0.14	// GRMZM2G139920 // GRMZM2G326707 // GRMZM2G154090 // GRMZM2G113408 // GRMZM2G029951 // GRMZM2G047875 // GRMZM2G012923 // GRMZM2G168439 // GRMZM2G028325 // GRMZM2G302604 // GRMZM2G135739
GO:0022804	iTRAQ	Root	F	active transmembrane transporter activity	7	158	456	25864	0.023	0.2	// GRMZM2G139920 // GRMZM2G075828 // GRMZM2G326707 // GRMZM2G154090 // GRMZM2G029951 // GRMZM2G047875 // GRMZM2G135739
GO:0009055	iTRAQ	Root	F	electron carrier activity	8	158	628	25864	0.041	0.34	// GRMZM2G141473 // GRMZM5G844562 // GRMZM2G172491 // GRMZM2G158342 // GRMZM2G123446 // GRMZM2G147245 // GRMZM2G568636 // GRMZM2G089803
GO:0015075	iTRAQ	Root	F	ion transmembrane transporter activity	7	158	566	25864	0.061	0.49	// GRMZM2G326707 // GRMZM2G154090 // GRMZM2G113408 // GRMZM2G029951 // GRMZM2G047875 // GRMZM2G028325 // GRMZM2G135739
GO:0016758	iTRAQ	Root	F	transferase activity, transferring hexosyl groups	7	158	566	25864	0.061	0.49	// GRMZM2G383404 // GRMZM2G445905 // GRMZM2G019183 // GRMZM2G018241 // GRMZM2G004858 // GRMZM2G152908 // GRMZM2G364748
GO:0016740	iTRAQ	Root	F	transferase activity	34	158	4374	25864	0.079	0.6	// GRMZM2G060886 // GRMZM2G102183 // GRMZM2G042502 // GRMZM2G019986 // AC233893.1_FG006 // GRMZM2G375159 // GRMZM2G161891 // GRMZM2G127948 // GRMZM2G058702 // GRMZM2G089819 // GRMZM2G085924 // GRMZM2G135586 // GRMZM2G051806 // GRMZM2G018241 // GRMZM2G078143 // GRMZM2G032856 // GRMZM2G117707 // GRMZM5G844562 // GRMZM2G445905 // GRMZM2G093347 // GRMZM2G019183 // GRMZM2G134797 // GRMZM2G043878 // GR…
GO:0030234	iTRAQ	Root	F	enzyme regulator activity	5	158	368	25864	0.078	0.6	// GRMZM2G156632 // GRMZM2G148925 // GRMZM2G119761 // GRMZM2G165098 // GRMZM2G028393
GO:0016757	iTRAQ	Root	F	transferase activity, transferring glycosyl groups	8	158	729	25864	0.081	0.6	// GRMZM2G383404 // GRMZM2G445905 // GRMZM2G093347 // GRMZM2G019183 // GRMZM2G018241 // GRMZM2G004858 // GRMZM2G152908 // GRMZM2G364748
GO:0016874	iTRAQ	Root	F	ligase activity	6	158	521	25864	0.1	0.74	// GRMZM2G055320 // GRMZM2G046601 // GRMZM2G157113 // GRMZM2G050937 // GRMZM5G821551 // GRMZM2G383404
GO:0016818	iTRAQ	Root	F	hydrolase activity, acting on acid anhydrides, in phosphorus-containing anhydrides	6	158	1092	25864	0.66	1	// AC203173.3_FG004 // GRMZM2G137321 // GRMZM2G152466 // GRMZM2G113408 // GRMZM2G029951 // GRMZM2G066191
GO:0005524	iTRAQ	Root	F	ATP binding	15	158	3105	25864	0.86	1	// GRMZM5G821551 // AC233893.1_FG006 // GRMZM2G042502 // GRMZM2G383404 // GRMZM2G137321 // GRMZM2G434173 // GRMZM2G113408 // GRMZM2G029951 // GRMZM2G051806 // GRMZM2G181151 // GRMZM2G078641 // GRMZM2G134797 // GRMZM5G870932 // GRMZM2G428391 // GRMZM2G089819
GO:0003676	iTRAQ	Root	F	nucleic acid binding	6	158	4480	25864	1	1	// GRMZM2G086887 // AC203173.3_FG004 // GRMZM2G445905 // GRMZM2G113408 // GRMZM2G078641 // GRMZM2G064914
GO:0017076	iTRAQ	Root	F	purine nucleotide binding	21	158	3780	25864	0.71	1	// GRMZM5G821551 // GRMZM2G078641 // AC233893.1_FG006 // GRMZM2G042502 // GRMZM2G383404 // AC203173.3_FG004 // GRMZM2G134797 // GRMZM2G141473 // GRMZM2G137321 // GRMZM2G052630 // GRMZM2G434173 // GRMZM2G152466 // GRMZM2G113408 // GRMZM2G029951 // GRMZM2G051806 // GRMZM2G066191 // GRMZM2G568636 // GRMZM2G181151 // GRMZM5G870932 // GRMZM2G428391 // GRMZM2G089819
GO:0016772	iTRAQ	Root	F	transferase activity, transferring phosphorus-containing groups	8	158	2533	25864	0.99	1	// AC233893.1_FG006 // GRMZM2G042502 // GRMZM2G089819 // GRMZM2G019986 // GRMZM2G135586 // GRMZM2G051806 // GRMZM2G134797 // GRMZM2G043878
GO:0016301	iTRAQ	Root	F	kinase activity	7	158	2034	25864	0.97	1	// AC233893.1_FG006 // GRMZM2G042502 // GRMZM2G089819 // GRMZM2G135586 // GRMZM2G051806 // GRMZM2G134797 // GRMZM2G043878
GO:0016462	iTRAQ	Root	F	pyrophosphatase activity	6	158	1068	25864	0.64	1	// AC203173.3_FG004 // GRMZM2G137321 // GRMZM2G152466 // GRMZM2G113408 // GRMZM2G029951 // GRMZM2G066191
GO:0032559	iTRAQ	Root	F	adenyl ribonucleotide binding	15	158	3266	25864	0.91	1	// GRMZM5G821551 // AC233893.1_FG006 // GRMZM2G042502 // GRMZM2G383404 // GRMZM2G137321 // GRMZM2G434173 // GRMZM2G113408 // GRMZM2G029951 // GRMZM2G051806 // GRMZM2G181151 // GRMZM2G078641 // GRMZM2G134797 // GRMZM5G870932 // GRMZM2G428391 // GRMZM2G089819
GO:0032555	iTRAQ	Root	F	purine ribonucleotide binding	18	158	3607	25864	0.85	1	// GRMZM5G821551 // AC233893.1_FG006 // GRMZM2G042502 // GRMZM2G383404 // AC203173.3_FG004 // GRMZM2G134797 // GRMZM2G137321 // GRMZM2G434173 // GRMZM2G152466 // GRMZM2G113408 // GRMZM2G029951 // GRMZM2G051806 // GRMZM2G066191 // GRMZM2G078641 // GRMZM2G181151 // GRMZM5G870932 // GRMZM2G428391 // GRMZM2G089819
GO:0032553	iTRAQ	Root	F	ribonucleotide binding	18	158	3607	25864	0.85	1	// GRMZM5G821551 // AC233893.1_FG006 // GRMZM2G042502 // GRMZM2G383404 // AC203173.3_FG004 // GRMZM2G134797 // GRMZM2G137321 // GRMZM2G434173 // GRMZM2G152466 // GRMZM2G113408 // GRMZM2G029951 // GRMZM2G051806 // GRMZM2G066191 // GRMZM2G078641 // GRMZM2G181151 // GRMZM5G870932 // GRMZM2G428391 // GRMZM2G089819
GO:0016817	iTRAQ	Root	F	hydrolase activity, acting on acid anhydrides	7	158	1115	25864	0.53	1	// AC203173.3_FG004 // GRMZM2G137321 // GRMZM2G152466 // GRMZM2G113408 // GRMZM2G029951 // GRMZM2G181151 // GRMZM2G066191
GO:0008233	iTRAQ	Root	F	peptidase activity	5	158	812	25864	0.56	1	// GRMZM2G373607 // GRMZM2G456217 // GRMZM2G131177 // GRMZM2G028393 // GRMZM2G156632
GO:0000166	iTRAQ	Root	F	nucleotide binding	31	158	4586	25864	0.3	1	// AC233893.1_FG006 // GRMZM2G042502 // AC203173.3_FG004 // GRMZM2G434173 // GRMZM2G175423 // GRMZM2G066191 // GRMZM2G568636 // GRMZM2G073814 // GRMZM5G821551 // GRMZM2G086887 // GRMZM2G089819 // GRMZM2G113408 // GRMZM2G051806 // GRMZM2G099642 // GRMZM5G870932 // GRMZM2G117357 // GRMZM2G328500 // GRMZM2G141473 // GRMZM5G844562 // GRMZM2G127798 // GRMZM2G134797 // GRMZM2G052630 // GRMZM2G152466 //…
GO:0016705	iTRAQ	Root	F	oxidoreductase activity, acting on paired donors, with incorporation or reduction of molecular oxygen	5	158	539	25864	0.24	1	// GRMZM2G172491 // GRMZM2G158342 // GRMZM2G123446 // GRMZM2G147245 // GRMZM2G089803
GO:0008270	iTRAQ	Root	F	zinc ion binding	11	158	2002	25864	0.69	1	// GRMZM2G078500 // GRMZM2G034724 // GRMZM2G138600 // GRMZM2G099642 // GRMZM5G844562 // GRMZM2G445905 // GRMZM2G175423 // GRMZM2G113408 // GRMZM2G051806 // GRMZM2G018241 // GRMZM2G053322
GO:0030554	iTRAQ	Root	F	adenyl nucleotide binding	18	158	3432	25864	0.79	1	// GRMZM5G821551 // GRMZM2G078641 // AC233893.1_FG006 // GRMZM2G042502 // GRMZM2G383404 // GRMZM2G141473 // GRMZM2G137321 // GRMZM2G052630 // GRMZM2G434173 // GRMZM2G113408 // GRMZM2G029951 // GRMZM2G051806 // GRMZM2G181151 // GRMZM2G568636 // GRMZM2G134797 // GRMZM5G870932 // GRMZM2G428391 // GRMZM2G089819
GO:0016773	iTRAQ	Root	F	phosphotransferase activity, alcohol group as acceptor	5	158	1884	25864	0.99	1	// AC233893.1_FG006 // GRMZM2G089819 // GRMZM2G051806 // GRMZM2G042502 // GRMZM2G135586
GO:0005515	iTRAQ	Root	F	protein binding	22	158	5187	25864	0.98	1	// AC233893.1_FG006 // GRMZM2G110567 // GRMZM2G181151 // GRMZM2G428391 // GRMZM2G089819 // GRMZM2G085924 // GRMZM2G018241 // GRMZM2G119761 // GRMZM2G032856 // GRMZM2G445905 // GRMZM2G165098 // GRMZM2G178398 // GRMZM2G161891 // GRMZM2G058345 // GRMZM2G408458 // GRMZM2G032766 // AC196475.3_FG004 // GRMZM2G147221 // GRMZM2G059465 // GRMZM2G161746 // GRMZM2G078641 // GRMZM2G131177
GO:0005488	iTRAQ	Root	F	binding	81	158	15311	25864	0.98	1	// GRMZM2G078500 // GRMZM2G090245 // GRMZM2G137839 // AC233893.1_FG006 // GRMZM2G042502 // AC203173.3_FG004 // GRMZM2G004703 // GRMZM2G175423 // GRMZM2G087111 // GRMZM2G038153 // GRMZM2G110567 // GRMZM2G109383 // GRMZM2G066191 // GRMZM2G568636 // GRMZM2G315848 // GRMZM2G073814 // GRMZM2G064914 // GRMZM2G034724 // GRMZM2G127948 // GRMZM2G108076 // GRMZM2G086887 // GRMZM2G168364 // GRMZM2G058345 //…
GO:0001883	iTRAQ	Root	F	purine nucleoside binding	18	158	3434	25864	0.79	1	// GRMZM5G821551 // GRMZM2G078641 // AC233893.1_FG006 // GRMZM2G042502 // GRMZM2G383404 // GRMZM2G141473 // GRMZM2G137321 // GRMZM2G052630 // GRMZM2G434173 // GRMZM2G113408 // GRMZM2G029951 // GRMZM2G051806 // GRMZM2G181151 // GRMZM2G568636 // GRMZM2G134797 // GRMZM5G870932 // GRMZM2G428391 // GRMZM2G089819
GO:0001882	iTRAQ	Root	F	nucleoside binding	18	158	3443	25864	0.79	1	// GRMZM5G821551 // GRMZM2G078641 // AC233893.1_FG006 // GRMZM2G042502 // GRMZM2G383404 // GRMZM2G141473 // GRMZM2G137321 // GRMZM2G052630 // GRMZM2G434173 // GRMZM2G113408 // GRMZM2G029951 // GRMZM2G051806 // GRMZM2G181151 // GRMZM2G568636 // GRMZM2G134797 // GRMZM5G870932 // GRMZM2G428391 // GRMZM2G089819
GO:0017111	iTRAQ	Root	F	nucleoside-triphosphatase activity	6	158	1012	25864	0.59	1	// AC203173.3_FG004 // GRMZM2G137321 // GRMZM2G152466 // GRMZM2G113408 // GRMZM2G029951 // GRMZM2G066191
GO:0022904	RNA-seq	shoot	P	respiratory electron transport chain	12	474	85	25864	1.8e-07	0.00015	// GRMZM5G834128 // GRMZM2G314427 // GRMZM2G450705 // GRMZM2G383052 // GRMZM2G018664 // GRMZM2G112956 // GRMZM5G856027 // GRMZM2G109332 // GRMZM5G889138 // GRMZM2G474534 // GRMZM2G112030 // GRMZM5G800101
GO:0042773	RNA-seq	shoot	P	ATP synthesis coupled electron transport	11	474	70	25864	2.2e-07	0.00015	// GRMZM5G834128 // GRMZM2G314427 // GRMZM2G450705 // GRMZM2G383052 // GRMZM5G800101 // GRMZM2G112956 // GRMZM5G856027 // GRMZM2G109332 // GRMZM5G889138 // GRMZM2G474534 // GRMZM2G112030
GO:0006119	RNA-seq	shoot	P	oxidative phosphorylation	12	474	127	25864	8.5e-06	0.0024	// GRMZM5G834128 // GRMZM2G314427 // GRMZM2G109418 // GRMZM2G383052 // GRMZM5G800101 // GRMZM2G112956 // GRMZM5G856027 // GRMZM2G450705 // GRMZM2G109332 // GRMZM5G889138 // GRMZM2G474534 // GRMZM2G112030
GO:0045333	RNA-seq	shoot	P	cellular respiration	13	474	144	25864	5.7e-06	0.0024	// GRMZM5G834128 // GRMZM2G314427 // GRMZM2G450705 // GRMZM2G110714 // GRMZM2G383052 // GRMZM2G018664 // GRMZM2G112956 // GRMZM5G856027 // GRMZM2G109332 // GRMZM5G889138 // GRMZM2G474534 // GRMZM2G112030 // GRMZM5G800101
GO:0022900	RNA-seq	shoot	P	electron transport chain	15	474	200	25864	9.1e-06	0.0024	// GRMZM2G056912 // GRMZM5G834128 // AC225309.2_FG003 // GRMZM2G314427 // GRMZM2G450705 // GRMZM2G383052 // GRMZM2G018664 // GRMZM2G112956 // GRMZM5G856027 // GRMZM2G109332 // GRMZM2G068557 // GRMZM5G889138 // GRMZM2G474534 // GRMZM2G112030 // GRMZM5G800101
GO:0015980	RNA-seq	shoot	P	energy derivation by oxidation of organic compounds	13	474	157	25864	1.4e-05	0.0029	// GRMZM5G834128 // GRMZM2G314427 // GRMZM2G450705 // GRMZM2G110714 // GRMZM2G383052 // GRMZM2G018664 // GRMZM2G112956 // GRMZM5G856027 // GRMZM2G109332 // GRMZM5G889138 // GRMZM2G474534 // GRMZM2G112030 // GRMZM5G800101
GO:0016036	RNA-seq	shoot	P	cellular response to phosphate starvation	7	474	56	25864	0.00014	0.025	// GRMZM2G064657 // GRMZM2G141320 // GRMZM2G093101 // GRMZM5G828488 // GRMZM2G154090 // GRMZM2G083655 // GRMZM2G100652
GO:0007018	RNA-seq	shoot	P	microtubule-based movement	8	474	95	25864	0.00055	0.091	// GRMZM5G839416 // GRMZM5G860469 // GRMZM2G334142 // GRMZM2G320689 // GRMZM2G136838 // GRMZM2G157616 // GRMZM2G471186 // GRMZM2G037472
GO:0009926	RNA-seq	shoot	P	auxin polar transport	5	474	34	25864	0.00064	0.093	// GRMZM2G045057 // GRMZM2G102754 // GRMZM2G158657 // GRMZM2G040911 // GRMZM2G429940
GO:0042775	RNA-seq	shoot	P	mitochondrial ATP synthesis coupled electron transport	5	474	36	25864	0.00081	0.11	// GRMZM5G856027 // GRMZM2G112030 // GRMZM2G109332 // GRMZM5G889138 // GRMZM2G314427
GO:0006091	RNA-seq	shoot	P	generation of precursor metabolites and energy	20	474	494	25864	0.0011	0.14	// GRMZM2G056912 // GRMZM5G879882 // GRMZM5G834128 // AC225309.2_FG003 // GRMZM2G314427 // GRMZM2G109418 // GRMZM2G383052 // GRMZM5G800101 // GRMZM2G112956 // GRMZM5G856027 // GRMZM2G450705 // GRMZM2G109332 // GRMZM2G068557 // GRMZM5G889138 // GRMZM2G059151 // GRMZM5G856653 // GRMZM2G474534 // GRMZM2G018664 // GRMZM2G112030 // GRMZM2G110714
GO:0009267	RNA-seq	shoot	P	cellular response to starvation	7	474	84	25864	0.0013	0.14	// GRMZM2G064657 // GRMZM2G141320 // GRMZM2G093101 // GRMZM5G828488 // GRMZM2G154090 // GRMZM2G083655 // GRMZM2G100652
GO:0060918	RNA-seq	shoot	P	auxin transport	5	474	44	25864	0.0018	0.16	// GRMZM2G045057 // GRMZM2G102754 // GRMZM2G158657 // GRMZM2G040911 // GRMZM2G429940
GO:0048646	RNA-seq	shoot	P	anatomical structure formation involved in morphogenesis	8	474	116	25864	0.0019	0.16	// GRMZM2G116461 // GRMZM2G039934 // GRMZM2G089106 // GRMZM2G119265 // GRMZM2G136838 // GRMZM2G045057 // GRMZM2G158657 // GRMZM2G416965
GO:0042594	RNA-seq	shoot	P	response to starvation	7	474	91	25864	0.002	0.16	// GRMZM2G064657 // GRMZM2G141320 // GRMZM2G093101 // GRMZM5G828488 // GRMZM2G154090 // GRMZM2G083655 // GRMZM2G100652
GO:0009914	RNA-seq	shoot	P	hormone transport	5	474	45	25864	0.002	0.16	// GRMZM2G045057 // GRMZM2G102754 // GRMZM2G158657 // GRMZM2G040911 // GRMZM2G429940
GO:0031669	RNA-seq	shoot	P	cellular response to nutrient levels	7	474	95	25864	0.0025	0.19	// GRMZM2G064657 // GRMZM2G141320 // GRMZM2G093101 // GRMZM5G828488 // GRMZM2G154090 // GRMZM2G083655 // GRMZM2G100652
GO:0016310	RNA-seq	shoot	P	phosphorylation	57	474	2119	25864	0.0027	0.2	// GRMZM2G012685 // GRMZM2G097313 // GRMZM2G442215 // GRMZM2G107645 // GRMZM2G018059 // GRMZM5G800101 // GRMZM2G149277 // GRMZM5G879882 // GRMZM2G359956 // GRMZM2G314427 // GRMZM2G378872 // GRMZM2G177535 // GRMZM2G120574 // GRMZM2G429940 // GRMZM5G849471 // GRMZM5G834128 // GRMZM2G042811 // GRMZM2G039934 // GRMZM2G109418 // GRMZM2G546369 // GRMZM2G088409 // GRMZM2G112956 // GRMZM5G889138 // GRMZM…
GO:0006796	RNA-seq	shoot	P	phosphate metabolic process	60	474	2278	25864	0.0034	0.22	// GRMZM2G012685 // GRMZM2G097313 // GRMZM2G442215 // GRMZM2G107645 // GRMZM2G018059 // GRMZM2G152477 // GRMZM5G800101 // GRMZM2G149277 // GRMZM5G879882 // GRMZM2G359956 // GRMZM2G314427 // GRMZM2G378872 // GRMZM2G153383 // GRMZM2G177535 // GRMZM2G120574 // GRMZM2G429940 // GRMZM5G849471 // GRMZM5G834128 // GRMZM2G109071 // GRMZM2G039934 // GRMZM2G109418 // GRMZM2G546369 // GRMZM2G088409 // GRMZM…
GO:0006793	RNA-seq	shoot	P	phosphorus metabolic process	60	474	2279	25864	0.0034	0.22	// GRMZM2G012685 // GRMZM2G097313 // GRMZM2G442215 // GRMZM2G107645 // GRMZM2G018059 // GRMZM2G152477 // GRMZM5G800101 // GRMZM2G149277 // GRMZM5G879882 // GRMZM2G359956 // GRMZM2G314427 // GRMZM2G378872 // GRMZM2G153383 // GRMZM2G177535 // GRMZM2G120574 // GRMZM2G429940 // GRMZM5G849471 // GRMZM5G834128 // GRMZM2G109071 // GRMZM2G039934 // GRMZM2G109418 // GRMZM2G546369 // GRMZM2G088409 // GRMZM…
GO:0007154	RNA-seq	shoot	P	cell communication	15	474	371	25864	0.0046	0.29	// GRMZM2G064657 // GRMZM2G141320 // GRMZM2G093101 // GRMZM5G828488 // GRMZM2G042811 // GRMZM2G089106 // GRMZM2G154090 // GRMZM5G888352 // GRMZM2G102754 // GRMZM2G142207 // GRMZM2G359956 // GRMZM2G135378 // GRMZM2G083655 // GRMZM2G100652 // GRMZM2G010962
GO:0031667	RNA-seq	shoot	P	response to nutrient levels	7	474	108	25864	0.0048	0.29	// GRMZM2G064657 // GRMZM2G141320 // GRMZM2G093101 // GRMZM5G828488 // GRMZM2G154090 // GRMZM2G083655 // GRMZM2G100652
GO:0007017	RNA-seq	shoot	P	microtubule-based process	10	474	210	25864	0.0068	0.39	// GRMZM5G839416 // GRMZM5G860469 // GRMZM2G116542 // GRMZM2G334142 // GRMZM2G320689 // GRMZM2G136838 // GRMZM2G157616 // GRMZM2G471186 // GRMZM5G851130 // GRMZM2G037472
GO:0009605	RNA-seq	shoot	P	response to external stimulus	16	474	434	25864	0.008	0.43	// GRMZM2G064657 // GRMZM2G345717 // GRMZM2G171139 // GRMZM2G141320 // GRMZM2G093101 // GRMZM5G828488 // GRMZM2G005013 // GRMZM2G154090 // GRMZM2G123776 // GRMZM2G058358 // GRMZM2G423898 // GRMZM2G064360 // GRMZM2G166944 // GRMZM2G083655 // GRMZM2G100652 // GRMZM2G120574
GO:0008037	RNA-seq	shoot	P	cell recognition	5	474	65	25864	0.0086	0.43	// GRMZM5G888352 // GRMZM2G010962 // GRMZM2G042811 // GRMZM2G135378 // GRMZM2G142207
GO:0048544	RNA-seq	shoot	P	recognition of pollen	5	474	65	25864	0.0086	0.43	// GRMZM5G888352 // GRMZM2G010962 // GRMZM2G042811 // GRMZM2G135378 // GRMZM2G142207
GO:0031668	RNA-seq	shoot	P	cellular response to extracellular stimulus	7	474	123	25864	0.0093	0.43	// GRMZM2G064657 // GRMZM2G141320 // GRMZM2G093101 // GRMZM5G828488 // GRMZM2G154090 // GRMZM2G083655 // GRMZM2G100652
GO:0009875	RNA-seq	shoot	P	pollen-pistil interaction	5	474	66	25864	0.0091	0.43	// GRMZM5G888352 // GRMZM2G010962 // GRMZM2G042811 // GRMZM2G135378 // GRMZM2G142207
GO:0044036	RNA-seq	shoot	P	cell wall macromolecule metabolic process	6	474	95	25864	0.0099	0.43	// GRMZM2G389582 // GRMZM2G048375 // GRMZM2G118579 // GRMZM2G166944 // GRMZM2G091621 // GRMZM2G064360
GO:0071496	RNA-seq	shoot	P	cellular response to external stimulus	7	474	124	25864	0.0097	0.43	// GRMZM2G064657 // GRMZM2G141320 // GRMZM2G093101 // GRMZM5G828488 // GRMZM2G154090 // GRMZM2G083655 // GRMZM2G100652
GO:0055114	RNA-seq	shoot	P	oxidation reduction	49	474	1931	25864	0.015	0.62	// GRMZM2G067992 // GRMZM2G132169 // GRMZM2G162758 // GRMZM5G800101 // GRMZM2G154828 // GRMZM2G314427 // GRMZM2G339367 // GRMZM2G013082 // GRMZM2G112030 // GRMZM2G141600 // GRMZM5G834128 // AC225309.2_FG003 // GRMZM2G090487 // GRMZM2G450705 // GRMZM2G112956 // GRMZM2G052266 // GRMZM2G052422 // GRMZM2G054300 // GRMZM2G019666 // GRMZM5G889138 // GRMZM2G088258 // GRMZM2G084914 // GRMZM2G702253 // GR…
GO:0006260	RNA-seq	shoot	P	DNA replication	8	474	171	25864	0.016	0.64	// GRMZM5G851769 // GRMZM2G086934 // GRMZM2G081639 // GRMZM2G075978 // GRMZM2G112074 // GRMZM2G117238 // GRMZM2G306255 // GRMZM2G361855
GO:0009991	RNA-seq	shoot	P	response to extracellular stimulus	7	474	137	25864	0.016	0.64	// GRMZM2G064657 // GRMZM2G141320 // GRMZM2G093101 // GRMZM5G828488 // GRMZM2G154090 // GRMZM2G083655 // GRMZM2G100652
GO:0006629	RNA-seq	shoot	P	lipid metabolic process	28	474	993	25864	0.019	0.72	// GRMZM2G098569 // GRMZM2G464176 // GRMZM2G162758 // GRMZM5G864771 // GRMZM2G322892 // GRMZM2G179092 // GRMZM2G070392 // GRMZM2G105855 // GRMZM2G063464 // GRMZM2G164974 // GRMZM2G177438 // GRMZM2G091782 // GRMZM2G168956 // GRMZM2G100652 // AC184699.3_FG005 // AC206350.3_FG005 // GRMZM2G167164 // GRMZM5G829897 // GRMZM2G038934 // GRMZM2G153274 // GRMZM5G841855 // GRMZM2G379271 // GRMZM2G019029 //…
GO:0010817	RNA-seq	shoot	P	regulation of hormone levels	6	474	116	25864	0.023	0.87	// GRMZM2G102754 // GRMZM2G429940 // GRMZM2G040911 // GRMZM2G117878 // GRMZM2G045057 // GRMZM2G158657
GO:0022622	RNA-seq	shoot	P	root system development	5	474	275	25864	0.57	1	// GRMZM2G145069 // GRMZM2G045057 // GRMZM2G102754 // GRMZM2G166944 // GRMZM2G126010
GO:0022621	RNA-seq	shoot	P	shoot system development	7	474	276	25864	0.25	1	// GRMZM2G116461 // GRMZM2G039934 // GRMZM2G166445 // GRMZM2G180150 // GRMZM2G463904 // GRMZM2G158657 // GRMZM2G111117
GO:0080090	RNA-seq	shoot	P	regulation of primary metabolic process	35	474	1868	25864	0.47	1	// GRMZM2G047918 // GRMZM2G159094 // GRMZM2G361376 // GRMZM2G392101 // GRMZM2G084264 // GRMZM2G005815 // GRMZM2G137502 // GRMZM2G005155 // GRMZM2G086880 // GRMZM2G098474 // GRMZM2G111354 // GRMZM6G257110 // GRMZM2G473152 // GRMZM2G158313 // GRMZM2G441115 // GRMZM2G100776 // GRMZM2G121543 // GRMZM2G341405 // GRMZM2G173771 // GRMZM2G081406 // GRMZM2G097349 // GRMZM2G309731 // GRMZM2G074427 // GRMZM…
GO:0019222	RNA-seq	shoot	P	regulation of metabolic process	38	474	2085	25864	0.54	1	// GRMZM2G047918 // GRMZM2G151944 // GRMZM2G159094 // GRMZM2G361376 // GRMZM2G392101 // GRMZM2G084264 // GRMZM5G825695 // GRMZM2G005815 // GRMZM2G137502 // GRMZM2G005155 // GRMZM2G086880 // GRMZM2G098474 // GRMZM2G111354 // GRMZM6G257110 // GRMZM2G473152 // GRMZM2G158313 // GRMZM2G441115 // GRMZM2G100776 // GRMZM2G121543 // GRMZM2G341405 // GRMZM2G173771 // GRMZM2G081406 // GRMZM2G097349 // GRMZM…
GO:0048468	RNA-seq	shoot	P	cell development	5	474	229	25864	0.41	1	// GRMZM2G102754 // GRMZM2G123776 // GRMZM2G111117 // GRMZM2G180150 // GRMZM2G126010
GO:0010016	RNA-seq	shoot	P	shoot morphogenesis	7	474	155	25864	0.028	1	// GRMZM2G116461 // GRMZM2G039934 // GRMZM2G166445 // GRMZM2G180150 // GRMZM2G463904 // GRMZM2G158657 // GRMZM2G111117
GO:0007165	RNA-seq	shoot	P	signal transduction	12	474	754	25864	0.73	1	// GRMZM2G059544 // GRMZM2G074427 // GRMZM2G123866 // GRMZM2G037140 // GRMZM2G089106 // GRMZM5G825695 // GRMZM2G102754 // GRMZM2G429940 // GRMZM2G064360 // GRMZM2G359956 // GRMZM5G841855 // GRMZM5G858887
GO:0044282	RNA-seq	shoot	P	small molecule catabolic process	5	474	289	25864	0.61	1	// GRMZM5G879882 // GRMZM5G856653 // GRMZM2G124353 // GRMZM2G059151 // GRMZM2G132169
GO:0044283	RNA-seq	shoot	P	small molecule biosynthetic process	10	474	792	25864	0.91	1	// GRMZM2G168956 // GRMZM2G464176 // GRMZM2G162758 // GRMZM2G345717 // GRMZM2G052422 // GRMZM2G164974 // GRMZM5G888934 // GRMZM2G088258 // AC233955.1_FG003 // AC206350.3_FG005
GO:0015979	RNA-seq	shoot	P	photosynthesis	5	474	247	25864	0.48	1	// GRMZM2G450705 // GRMZM2G383052 // GRMZM2G068557 // GRMZM2G059151 // GRMZM5G800101
GO:0032774	RNA-seq	shoot	P	RNA biosynthetic process	34	474	1922	25864	0.61	1	// GRMZM2G047918 // GRMZM2G159094 // GRMZM2G361376 // GRMZM2G392101 // GRMZM2G084264 // GRMZM2G005815 // GRMZM2G137502 // GRMZM2G005155 // GRMZM2G086880 // GRMZM2G098474 // GRMZM2G111354 // GRMZM6G257110 // GRMZM2G473152 // GRMZM2G158313 // GRMZM2G441115 // GRMZM2G121543 // GRMZM2G341405 // GRMZM2G173771 // GRMZM2G081406 // GRMZM2G097349 // GRMZM2G309731 // GRMZM2G074427 // GRMZM2G468056 // GRMZM…
GO:0009755	RNA-seq	shoot	P	hormone-mediated signaling pathway	5	474	275	25864	0.57	1	// GRMZM2G059544 // GRMZM2G074427 // GRMZM2G102754 // GRMZM2G089106 // GRMZM2G064360
GO:0051716	RNA-seq	shoot	P	cellular response to stimulus	18	474	893	25864	0.38	1	// GRMZM2G059544 // GRMZM2G074427 // GRMZM2G064657 // GRMZM2G141320 // GRMZM2G093101 // GRMZM5G828488 // GRMZM2G089106 // GRMZM2G367857 // GRMZM2G154090 // GRMZM2G052422 // GRMZM2G102754 // GRMZM2G361501 // GRMZM2G064360 // GRMZM2G083655 // GRMZM2G121543 // GRMZM2G052688 // GRMZM5G858887 // GRMZM2G100652
GO:0000003	RNA-seq	shoot	P	reproduction	15	474	975	25864	0.79	1	// GRMZM2G132880 // GRMZM2G059785 // GRMZM2G042811 // GRMZM2G142207 // GRMZM2G111609 // GRMZM2G039934 // GRMZM2G135378 // GRMZM2G123776 // GRMZM5G888352 // GRMZM2G164974 // GRMZM2G463904 // GRMZM2G059151 // GRMZM2G134941 // GRMZM2G010962 // GRMZM2G117878
GO:0000160	RNA-seq	shoot	P	two-component signal transduction system (phosphorelay)	5	474	91	25864	0.03	1	// GRMZM2G341405 // GRMZM2G392101 // GRMZM2G089106 // GRMZM2G064360 // GRMZM2G098474
GO:0009617	RNA-seq	shoot	P	response to bacterium	7	474	310	25864	0.35	1	// GRMZM2G002646 // GRMZM2G010933 // GRMZM2G037140 // GRMZM2G102754 // GRMZM2G463904 // AC207628.4_FG005 // GRMZM2G447551
GO:0071310	RNA-seq	shoot	P	cellular response to organic substance	6	474	414	25864	0.77	1	// GRMZM2G059544 // GRMZM2G074427 // GRMZM2G089106 // GRMZM2G052422 // GRMZM2G102754 // GRMZM2G064360
GO:0055085	RNA-seq	shoot	P	transmembrane transport	15	474	834	25864	0.57	1	// GRMZM2G019974 // GRMZM2G109418 // GRMZM2G005013 // GRMZM2G092391 // GRMZM2G154090 // GRMZM2G126601 // GRMZM2G090381 // GRMZM2G047875 // GRMZM2G040911 // GRMZM2G051630 // GRMZM2G437859 // GRMZM2G165530 // GRMZM2G515874 // GRMZM5G858887 // AC207628.4_FG005
GO:0048513	RNA-seq	shoot	P	organ development	15	474	739	25864	0.38	1	// GRMZM2G116461 // GRMZM2G132880 // GRMZM2G111117 // GRMZM2G447551 // GRMZM2G463904 // GRMZM2G039934 // GRMZM2G111609 // GRMZM2G180150 // GRMZM2G145069 // GRMZM2G166445 // GRMZM2G102754 // GRMZM2G166944 // GRMZM2G045057 // GRMZM2G158657 // GRMZM2G126010
GO:0048518	RNA-seq	shoot	P	positive regulation of biological process	6	474	280	25864	0.41	1	// GRMZM5G828488 // GRMZM2G180150 // GRMZM2G037140 // GRMZM2G102754 // GRMZM2G083655 // GRMZM2G134941
GO:0034621	RNA-seq	shoot	P	cellular macromolecular complex subunit organization	6	474	402	25864	0.75	1	// GRMZM2G037140 // GRMZM2G097122 // GRMZM2G401308 // GRMZM2G418258 // GRMZM2G050556 // GRMZM2G149178
GO:0033036	RNA-seq	shoot	P	macromolecule localization	6	474	633	25864	0.97	1	// GRMZM2G132880 // GRMZM2G097137 // GRMZM5G888934 // GRMZM2G429781 // GRMZM2G102754 // GRMZM2G107481
GO:0019725	RNA-seq	shoot	P	cellular homeostasis	5	474	246	25864	0.47	1	// GRMZM2G469994 // GRMZM5G892308 // GRMZM2G109071 // GRMZM2G457898 // GRMZM2G152477
GO:0060255	RNA-seq	shoot	P	regulation of macromolecule metabolic process	35	474	1909	25864	0.52	1	// GRMZM2G047918 // GRMZM2G151944 // GRMZM2G159094 // GRMZM2G361376 // GRMZM2G392101 // GRMZM2G084264 // GRMZM2G005815 // GRMZM2G137502 // GRMZM2G005155 // GRMZM2G086880 // GRMZM2G098474 // GRMZM2G111354 // GRMZM6G257110 // GRMZM2G473152 // GRMZM2G158313 // GRMZM2G441115 // GRMZM2G100776 // GRMZM2G121543 // GRMZM2G341405 // GRMZM2G173771 // GRMZM2G081406 // GRMZM2G097349 // GRMZM2G309731 // GRMZM…
GO:0048583	RNA-seq	shoot	P	regulation of response to stimulus	5	474	194	25864	0.29	1	// GRMZM5G828488 // GRMZM2G037140 // GRMZM2G102754 // GRMZM2G089106 // GRMZM2G083655
GO:0032787	RNA-seq	shoot	P	monocarboxylic acid metabolic process	10	474	439	25864	0.29	1	// GRMZM2G141320 // GRMZM2G464176 // GRMZM2G089106 // GRMZM2G162758 // GRMZM5G888934 // GRMZM2G374817 // GRMZM2G164974 // GRMZM2G168956 // AC233955.1_FG003 // AC206350.3_FG005
GO:0050832	RNA-seq	shoot	P	defense response to fungus	5	474	153	25864	0.16	1	// GRMZM2G045192 // GRMZM2G102754 // GRMZM2G064360 // GRMZM2G447551 // GRMZM2G463904
GO:0003006	RNA-seq	shoot	P	reproductive developmental process	8	474	734	25864	0.96	1	// GRMZM2G132880 // GRMZM2G039934 // GRMZM2G111609 // GRMZM2G123776 // GRMZM2G463904 // GRMZM2G059151 // GRMZM2G134941 // GRMZM2G117878
GO:0008361	RNA-seq	shoot	P	regulation of cell size	5	474	286	25864	0.6	1	// GRMZM2G164974 // GRMZM2G123776 // GRMZM2G180150 // GRMZM2G463904 // GRMZM2G126010
GO:0010038	RNA-seq	shoot	P	response to metal ion	10	474	543	25864	0.54	1	// GRMZM2G010933 // GRMZM2G132169 // GRMZM2G037140 // GRMZM2G123776 // GRMZM2G145069 // GRMZM2G102754 // GRMZM2G064360 // GRMZM2G124353 // GRMZM2G059151 // GRMZM2G111117
GO:0043436	RNA-seq	shoot	P	oxoacid metabolic process	16	474	987	25864	0.72	1	// GRMZM2G050561 // GRMZM2G168956 // GRMZM2G141320 // GRMZM2G464176 // GRMZM2G089106 // GRMZM2G162758 // GRMZM2G047347 // GRMZM2G052422 // GRMZM2G374817 // GRMZM2G164974 // GRMZM2G157210 // GRMZM2G088258 // GRMZM5G888934 // AC233955.1_FG003 // AC206350.3_FG005 // GRMZM2G124353
GO:0010035	RNA-seq	shoot	P	response to inorganic substance	12	474	645	25864	0.52	1	// GRMZM2G010933 // GRMZM2G132169 // GRMZM2G037140 // GRMZM2G152477 // GRMZM2G123776 // GRMZM2G145069 // GRMZM2G102754 // GRMZM2G064360 // GRMZM2G124353 // GRMZM2G059151 // GRMZM2G109071 // GRMZM2G111117
GO:0051707	RNA-seq	shoot	P	response to other organism	12	474	622	25864	0.47	1	// GRMZM2G002646 // GRMZM2G010933 // GRMZM2G037140 // GRMZM2G089106 // GRMZM2G052422 // GRMZM2G102754 // GRMZM2G064360 // GRMZM2G463904 // GRMZM2G045192 // GRMZM2G049877 // AC207628.4_FG005 // GRMZM2G447551
GO:0010033	RNA-seq	shoot	P	response to organic substance	22	474	1030	25864	0.26	1	// GRMZM2G148374 // GRMZM2G392101 // GRMZM2G154090 // GRMZM2G145069 // GRMZM2G028129 // GRMZM2G111117 // GRMZM2G132880 // GRMZM2G033359 // GRMZM2G052422 // GRMZM2G064360 // GRMZM2G081406 // GRMZM2G074427 // GRMZM2G089106 // GRMZM2G345717 // GRMZM2G102754 // GRMZM2G166944 // GRMZM2G059544 // GRMZM2G139565 // GRMZM2G410567 // GRMZM2G134941 // GRMZM2G045057 // GRMZM2G158657
GO:0046483	RNA-seq	shoot	P	heterocycle metabolic process	5	474	714	25864	1	1	// GRMZM2G109418 // GRMZM2G400533 // AC233955.1_FG003 // GRMZM2G148374 // GRMZM2G117878
GO:0044248	RNA-seq	shoot	P	cellular catabolic process	11	474	977	25864	0.97	1	// GRMZM2G148374 // GRMZM2G132169 // GRMZM5G844465 // GRMZM2G162690 // GRMZM5G879882 // GRMZM2G400533 // GRMZM2G110714 // GRMZM2G059151 // GRMZM5G856653 // GRMZM2G158657 // GRMZM2G124353
GO:0009607	RNA-seq	shoot	P	response to biotic stimulus	14	474	666	25864	0.34	1	// GRMZM2G119370 // GRMZM2G002646 // GRMZM2G102356 // GRMZM2G010933 // GRMZM2G037140 // GRMZM2G089106 // GRMZM2G052422 // GRMZM2G102754 // GRMZM2G064360 // GRMZM2G463904 // GRMZM2G045192 // GRMZM2G049877 // AC207628.4_FG005 // GRMZM2G447551
GO:0006575	RNA-seq	shoot	P	cellular amino acid derivative metabolic process	8	474	269	25864	0.13	1	// GRMZM2G019029 // GRMZM2G132169 // GRMZM2G089106 // GRMZM2G162758 // GRMZM2G345717 // GRMZM2G052422 // AC233955.1_FG003 // AC206350.3_FG005
GO:0019538	RNA-seq	shoot	P	protein metabolic process	68	474	4447	25864	0.96	1	// GRMZM2G050561 // GRMZM2G012685 // GRMZM2G097313 // GRMZM2G080349 // GRMZM2G107645 // GRMZM2G018059 // GRMZM2G149277 // AC197029.3_FG003 // GRMZM2G140408 // GRMZM2G133394 // GRMZM2G378872 // GRMZM2G177535 // GRMZM2G120574 // GRMZM2G442215 // GRMZM5G849471 // GRMZM2G042811 // GRMZM2G158333 // GRMZM2G433854 // GRMZM2G039934 // GRMZM2G153383 // GRMZM2G110168 // GRMZM2G367846 // GRMZM2G100776 // GR…
GO:0016052	RNA-seq	shoot	P	carbohydrate catabolic process	7	474	238	25864	0.15	1	// GRMZM2G389582 // GRMZM2G162690 // GRMZM5G879882 // GRMZM2G064360 // GRMZM2G059151 // GRMZM5G856653 // GRMZM2G048375
GO:0016053	RNA-seq	shoot	P	organic acid biosynthetic process	5	474	494	25864	0.95	1	// GRMZM2G164974 // GRMZM2G162758 // GRMZM2G168956 // GRMZM2G088258 // GRMZM2G464176
GO:0002376	RNA-seq	shoot	P	immune system process	5	474	207	25864	0.33	1	// GRMZM2G037140 // GRMZM5G858887 // GRMZM2G089106 // GRMZM2G064360 // GRMZM2G045192
GO:0033554	RNA-seq	shoot	P	cellular response to stress	14	474	442	25864	0.038	1	// GRMZM2G064657 // GRMZM2G141320 // GRMZM2G093101 // GRMZM5G828488 // GRMZM2G089106 // GRMZM2G367857 // GRMZM2G154090 // GRMZM2G102754 // GRMZM2G361501 // GRMZM2G083655 // GRMZM2G121543 // GRMZM2G052688 // GRMZM5G858887 // GRMZM2G100652
GO:0023052	RNA-seq	shoot	P	signaling	27	474	1058	25864	0.057	1	// GRMZM2G123866 // GRMZM2G037140 // GRMZM2G392101 // GRMZM2G154090 // GRMZM5G825695 // GRMZM2G359956 // GRMZM2G083655 // GRMZM2G074427 // GRMZM2G098474 // GRMZM5G828488 // GRMZM2G064360 // GRMZM2G100652 // GRMZM2G341405 // GRMZM2G064657 // GRMZM2G093101 // GRMZM2G089106 // GRMZM2G135378 // GRMZM2G102754 // GRMZM2G042811 // GRMZM5G841855 // GRMZM2G059544 // GRMZM2G141320 // GRMZM2G142207 // GRMZM…
GO:0032535	RNA-seq	shoot	P	regulation of cellular component size	5	474	304	25864	0.66	1	// GRMZM2G164974 // GRMZM2G123776 // GRMZM2G180150 // GRMZM2G463904 // GRMZM2G126010
GO:0044281	RNA-seq	shoot	P	small molecule metabolic process	28	474	2372	25864	1	1	// GRMZM2G050561 // GRMZM2G080349 // GRMZM2G148374 // GRMZM2G464176 // GRMZM2G162758 // GRMZM5G888934 // GRMZM5G879882 // GRMZM2G109418 // GRMZM2G132169 // GRMZM2G052422 // GRMZM2G164974 // GRMZM2G124353 // GRMZM2G168956 // GRMZM5G856653 // AC233955.1_FG003 // AC206350.3_FG005 // GRMZM2G088258 // GRMZM2G089106 // GRMZM2G345717 // GRMZM2G059151 // GRMZM2G153274 // GRMZM2G019029 // GRMZM2G141320 //…
GO:0071103	RNA-seq	shoot	P	DNA conformation change	5	474	172	25864	0.21	1	// GRMZM2G401308 // GRMZM2G149178 // GRMZM2G075978 // GRMZM2G112074 // GRMZM2G418258
GO:0022607	RNA-seq	shoot	P	cellular component assembly	7	474	529	25864	0.85	1	// GRMZM2G401308 // GRMZM2G119265 // GRMZM2G416965 // GRMZM2G471186 // GRMZM2G418258 // GRMZM2G050556 // GRMZM2G149178
GO:0034645	RNA-seq	shoot	P	cellular macromolecule biosynthetic process	51	474	3306	25864	0.92	1	// GRMZM2G047918 // GRMZM2G050561 // GRMZM2G075978 // GRMZM2G159094 // GRMZM2G361376 // GRMZM2G392101 // GRMZM2G084264 // GRMZM2G005815 // GRMZM2G140408 // GRMZM2G112074 // GRMZM2G137502 // GRMZM2G361855 // GRMZM2G005155 // GRMZM2G086880 // GRMZM2G098474 // GRMZM2G158333 // GRMZM2G111354 // GRMZM6G257110 // GRMZM2G473152 // GRMZM2G155602 // GRMZM2G441115 // GRMZM2G100776 // GRMZM2G180150 // GRMZM…
GO:0042398	RNA-seq	shoot	P	cellular amino acid derivative biosynthetic process	5	474	176	25864	0.23	1	// GRMZM2G052422 // GRMZM2G162758 // GRMZM2G345717 // AC206350.3_FG005 // AC233955.1_FG003
GO:0006807	RNA-seq	shoot	P	nitrogen compound metabolic process	65	474	4183	25864	0.94	1	// GRMZM2G047918 // GRMZM2G050561 // GRMZM2G151944 // GRMZM2G159094 // GRMZM2G148374 // GRMZM2G361376 // GRMZM2G392101 // GRMZM2G084264 // GRMZM2G005815 // GRMZM2G413853 // GRMZM2G126691 // GRMZM2G047347 // GRMZM2G112074 // GRMZM2G053622 // GRMZM2G137502 // GRMZM2G361855 // GRMZM2G005155 // GRMZM2G086880 // GRMZM2G098474 // GRMZM2G111354 // GRMZM6G257110 // GRMZM2G109418 // GRMZM2G473152 // GRMZM…
GO:0042742	RNA-seq	shoot	P	defense response to bacterium	5	474	255	25864	0.5	1	// GRMZM2G037140 // GRMZM2G102754 // GRMZM2G447551 // AC207628.4_FG005 // GRMZM2G463904
GO:0051179	RNA-seq	shoot	P	localization	44	474	2376	25864	0.49	1	// GRMZM2G148374 // GRMZM2G051630 // GRMZM2G005013 // GRMZM5G800101 // GRMZM2G107481 // GRMZM2G416965 // GRMZM2G135746 // GRMZM2G109418 // GRMZM2G033359 // GRMZM2G429940 // GRMZM2G040911 // AC207628.4_FG005 // GRMZM2G341405 // GRMZM2G165530 // GRMZM2G322844 // GRMZM2G121948 // GRMZM2G019974 // GRMZM2G010933 // GRMZM2G353483 // GRMZM2G097137 // GRMZM2G132880 // GRMZM2G007909 // GRMZM2G429781 // GR…
GO:0050789	RNA-seq	shoot	P	regulation of biological process	57	474	3207	25864	0.62	1	// GRMZM2G047918 // GRMZM2G469994 // GRMZM2G151944 // GRMZM2G102754 // GRMZM2G159094 // GRMZM2G148374 // GRMZM2G361376 // GRMZM2G037140 // GRMZM2G392101 // GRMZM2G084264 // GRMZM5G825695 // GRMZM2G005815 // GRMZM2G359956 // GRMZM2G083655 // GRMZM2G137502 // GRMZM2G005155 // GRMZM2G086880 // GRMZM2G098474 // GRMZM2G111354 // GRMZM6G257110 // GRMZM5G828488 // GRMZM2G473152 // GRMZM2G158313 // GRMZM…
GO:0023033	RNA-seq	shoot	P	signaling pathway	5	474	214	25864	0.36	1	// GRMZM2G059544 // GRMZM2G074427 // GRMZM2G089106 // GRMZM2G064360 // GRMZM5G825695
GO:0044267	RNA-seq	shoot	P	cellular protein metabolic process	55	474	3741	25864	0.97	1	// GRMZM2G050561 // GRMZM2G012685 // GRMZM2G097313 // GRMZM2G080349 // GRMZM2G107645 // GRMZM2G018059 // GRMZM2G149277 // AC197029.3_FG003 // GRMZM2G140408 // GRMZM2G378872 // GRMZM2G378547 // GRMZM2G120574 // GRMZM2G442215 // GRMZM5G849471 // GRMZM2G042811 // GRMZM2G158333 // GRMZM2G433854 // GRMZM2G039934 // GRMZM2G153383 // GRMZM2G546369 // GRMZM2G100776 // GRMZM2G088409 // GRMZM2G364252 // GR…
GO:0010646	RNA-seq	shoot	P	regulation of cell communication	5	474	162	25864	0.18	1	// GRMZM5G828488 // GRMZM2G102754 // GRMZM2G089106 // GRMZM2G359956 // GRMZM2G083655
GO:0016049	RNA-seq	shoot	P	cell growth	5	474	279	25864	0.58	1	// GRMZM2G164974 // GRMZM2G123776 // GRMZM2G180150 // GRMZM2G463904 // GRMZM2G126010
GO:0000902	RNA-seq	shoot	P	cell morphogenesis	5	474	247	25864	0.48	1	// GRMZM2G164974 // GRMZM2G123776 // GRMZM2G111117 // GRMZM2G180150 // GRMZM2G126010
GO:0044260	RNA-seq	shoot	P	cellular macromolecule metabolic process	112	474	6785	25864	0.91	1	// GRMZM2G151944 // GRMZM2G080349 // GRMZM2G359956 // GRMZM2G112074 // GRMZM2G361855 // GRMZM2G159094 // GRMZM2G086880 // GRMZM2G039934 // GRMZM2G155602 // GRMZM2G088409 // GRMZM2G121543 // GRMZM2G341405 // GRMZM2G135073 // GRMZM2G173771 // GRMZM2G335826 // GRMZM2G352858 // GRMZM2G178074 // GRMZM2G166944 // GRMZM2G546369 // GRMZM2G162388 // GRMZM2G163724 // GRMZM2G378547 // GRMZM2G180150 // AC233…
GO:0016043	RNA-seq	shoot	P	cellular component organization	21	474	1325	25864	0.78	1	// GRMZM2G417410 // GRMZM2G080349 // GRMZM2G107645 // GRMZM2G123776 // GRMZM2G037140 // GRMZM2G097122 // GRMZM2G401308 // GRMZM2G116542 // GRMZM2G180150 // GRMZM2G345717 // GRMZM2G418258 // GRMZM2G111117 // GRMZM2G164974 // GRMZM2G136838 // GRMZM2G050556 // GRMZM2G471186 // GRMZM5G851130 // GRMZM2G119265 // GRMZM2G149178 // GRMZM2G416965 // GRMZM2G126010
GO:0090066	RNA-seq	shoot	P	regulation of anatomical structure size	5	474	304	25864	0.66	1	// GRMZM2G164974 // GRMZM2G123776 // GRMZM2G180150 // GRMZM2G463904 // GRMZM2G126010
GO:0065007	RNA-seq	shoot	P	biological regulation	68	474	3697	25864	0.51	1	// GRMZM2G047918 // GRMZM2G469994 // GRMZM2G151944 // GRMZM2G102754 // GRMZM2G159094 // GRMZM2G148374 // GRMZM2G361376 // GRMZM2G037140 // GRMZM2G392101 // GRMZM2G084264 // GRMZM2G152477 // GRMZM5G825695 // GRMZM2G005815 // GRMZM2G040911 // GRMZM2G359956 // GRMZM2G083655 // GRMZM2G137502 // GRMZM2G005155 // GRMZM2G126010 // GRMZM2G086880 // GRMZM2G098474 // GRMZM2G017555 // GRMZM2G111354 // GRMZM…
GO:0065009	RNA-seq	shoot	P	regulation of molecular function	5	474	345	25864	0.76	1	// GRMZM2G017555 // GRMZM2G112100 // AC186577.3_FG006 // GRMZM2G359956 // GRMZM5G825695
GO:0065008	RNA-seq	shoot	P	regulation of biological quality	16	474	753	25864	0.31	1	// GRMZM2G469994 // GRMZM2G109071 // GRMZM2G457898 // GRMZM2G117878 // GRMZM2G164974 // GRMZM2G180150 // GRMZM2G152477 // GRMZM2G123776 // GRMZM5G892308 // GRMZM2G429940 // GRMZM2G102754 // GRMZM2G463904 // GRMZM2G045057 // GRMZM2G040911 // GRMZM2G158657 // GRMZM2G126010
GO:0006810	RNA-seq	shoot	P	transport	44	474	2313	25864	0.42	1	// GRMZM2G148374 // GRMZM2G051630 // GRMZM2G005013 // GRMZM5G800101 // GRMZM2G107481 // GRMZM2G416965 // GRMZM2G135746 // GRMZM2G109418 // GRMZM2G033359 // GRMZM2G429940 // GRMZM2G040911 // AC207628.4_FG005 // GRMZM2G341405 // GRMZM2G165530 // GRMZM2G322844 // GRMZM2G121948 // GRMZM2G019974 // GRMZM2G010933 // GRMZM2G353483 // GRMZM2G097137 // GRMZM2G132880 // GRMZM2G007909 // GRMZM2G429781 // GR…
GO:0009308	RNA-seq	shoot	P	amine metabolic process	12	474	640	25864	0.51	1	// GRMZM2G050561 // GRMZM2G019029 // GRMZM2G389582 // GRMZM2G089106 // GRMZM2G047347 // GRMZM2G052422 // GRMZM2G117878 // GRMZM2G064360 // GRMZM2G157210 // GRMZM2G088258 // AC233955.1_FG003 // GRMZM2G124353
GO:0006812	RNA-seq	shoot	P	cation transport	10	474	498	25864	0.43	1	// GRMZM2G010933 // GRMZM2G148374 // GRMZM2G109418 // GRMZM2G107481 // GRMZM2G126601 // GRMZM2G047875 // GRMZM2G341405 // GRMZM2G515874 // GRMZM5G858887 // GRMZM2G099191
GO:0006811	RNA-seq	shoot	P	ion transport	13	474	620	25864	0.35	1	// GRMZM2G010933 // GRMZM2G148374 // GRMZM2G109418 // GRMZM2G107481 // GRMZM2G092391 // GRMZM2G154090 // GRMZM2G126601 // GRMZM2G090381 // GRMZM2G047875 // GRMZM2G341405 // GRMZM2G515874 // GRMZM5G858887 // GRMZM2G099191
GO:0050790	RNA-seq	shoot	P	regulation of catalytic activity	5	474	326	25864	0.71	1	// GRMZM2G017555 // GRMZM2G112100 // AC186577.3_FG006 // GRMZM2G359956 // GRMZM5G825695
GO:0009889	RNA-seq	shoot	P	regulation of biosynthetic process	34	474	1828	25864	0.49	1	// GRMZM2G047918 // GRMZM2G159094 // GRMZM2G361376 // GRMZM2G392101 // GRMZM2G084264 // GRMZM2G005815 // GRMZM2G137502 // GRMZM2G005155 // GRMZM2G086880 // GRMZM2G098474 // GRMZM2G111354 // GRMZM6G257110 // GRMZM2G473152 // GRMZM2G158313 // GRMZM2G441115 // GRMZM2G100776 // GRMZM2G121543 // GRMZM2G341405 // GRMZM2G173771 // GRMZM2G081406 // GRMZM2G097349 // GRMZM2G309731 // GRMZM2G074427 // GRMZM…
GO:0009888	RNA-seq	shoot	P	tissue development	7	474	321	25864	0.38	1	// GRMZM2G132880 // GRMZM2G039934 // GRMZM2G180150 // GRMZM2G166445 // GRMZM2G102754 // GRMZM2G111117 // GRMZM2G126010
GO:0050794	RNA-seq	shoot	P	regulation of cellular process	54	474	2928	25864	0.5	1	// GRMZM2G047918 // GRMZM2G469994 // GRMZM2G441115 // GRMZM2G102754 // GRMZM2G159094 // GRMZM2G148374 // GRMZM2G361376 // GRMZM2G037140 // GRMZM2G392101 // GRMZM2G084264 // GRMZM5G825695 // GRMZM2G005815 // GRMZM2G359956 // GRMZM2G083655 // GRMZM2G137502 // GRMZM2G005155 // GRMZM2G086880 // GRMZM2G098474 // GRMZM2G111354 // GRMZM6G257110 // GRMZM5G828488 // GRMZM2G473152 // GRMZM2G158313 // GRMZM…
GO:0006952	RNA-seq	shoot	P	defense response	14	474	601	25864	0.22	1	// GRMZM2G119370 // GRMZM2G179092 // GRMZM2G102356 // GRMZM2G447551 // GRMZM2G037140 // GRMZM2G089106 // GRMZM2G100776 // GRMZM2G102754 // GRMZM2G064360 // GRMZM2G322748 // GRMZM2G045192 // GRMZM5G858887 // AC207628.4_FG005 // GRMZM2G463904
GO:0043412	RNA-seq	shoot	P	macromolecule modification	45	474	2387	25864	0.45	1	// GRMZM2G012685 // GRMZM2G097313 // GRMZM2G080349 // GRMZM2G107645 // GRMZM2G135808 // GRMZM2G149277 // AC197029.3_FG003 // GRMZM2G359956 // GRMZM2G378872 // GRMZM2G378547 // GRMZM2G120574 // GRMZM2G442215 // GRMZM5G849471 // GRMZM2G042811 // GRMZM2G039934 // GRMZM2G153383 // GRMZM2G546369 // GRMZM2G088409 // GRMZM2G010488 // GRMZM2G135073 // GRMZM5G870959 // GRMZM2G125081 // GRMZM2G335826 // GR…
GO:0006955	RNA-seq	shoot	P	immune response	5	474	207	25864	0.33	1	// GRMZM2G037140 // GRMZM5G858887 // GRMZM2G089106 // GRMZM2G064360 // GRMZM2G045192
GO:0051234	RNA-seq	shoot	P	establishment of localization	44	474	2322	25864	0.43	1	// GRMZM2G148374 // GRMZM2G051630 // GRMZM2G005013 // GRMZM5G800101 // GRMZM2G107481 // GRMZM2G416965 // GRMZM2G135746 // GRMZM2G109418 // GRMZM2G033359 // GRMZM2G429940 // GRMZM2G040911 // AC207628.4_FG005 // GRMZM2G341405 // GRMZM2G165530 // GRMZM2G322844 // GRMZM2G121948 // GRMZM2G019974 // GRMZM2G010933 // GRMZM2G353483 // GRMZM2G097137 // GRMZM2G132880 // GRMZM2G007909 // GRMZM2G429781 // GR…
GO:0016070	RNA-seq	shoot	P	RNA metabolic process	40	474	2504	25864	0.84	1	// GRMZM2G047918 // GRMZM2G050561 // GRMZM2G413853 // GRMZM2G159094 // GRMZM2G361376 // GRMZM2G392101 // GRMZM2G084264 // GRMZM2G005815 // GRMZM2G126691 // GRMZM2G137502 // GRMZM2G053622 // GRMZM2G005155 // GRMZM2G086880 // GRMZM2G098474 // GRMZM2G111354 // GRMZM6G257110 // GRMZM2G473152 // GRMZM2G158313 // GRMZM2G441115 // GRMZM2G121543 // GRMZM2G341405 // GRMZM2G173771 // GRMZM2G081406 // GRMZM…
GO:0046907	RNA-seq	shoot	P	intracellular transport	5	474	467	25864	0.93	1	// GRMZM2G121948 // GRMZM2G429781 // GRMZM2G049877 // GRMZM5G888934 // GRMZM2G132880
GO:0046394	RNA-seq	shoot	P	carboxylic acid biosynthetic process	5	474	494	25864	0.95	1	// GRMZM2G164974 // GRMZM2G162758 // GRMZM2G168956 // GRMZM2G088258 // GRMZM2G464176
GO:0050896	RNA-seq	shoot	P	response to stimulus	72	474	3551	25864	0.2	1	// GRMZM2G002646 // GRMZM2G151944 // GRMZM2G148374 // GRMZM2G132169 // GRMZM2G037140 // GRMZM2G392101 // GRMZM2G005013 // GRMZM2G152477 // GRMZM2G154090 // GRMZM2G149178 // GRMZM2G145069 // GRMZM2G058358 // GRMZM2G028129 // GRMZM2G102754 // GRMZM2G083655 // GRMZM2G033359 // GRMZM2G120574 // GRMZM2G126010 // GRMZM2G119370 // GRMZM2G132880 // AC207628.4_FG005 // GRMZM2G423898 // GRMZM2G447551 // GR…
GO:0006950	RNA-seq	shoot	P	response to stress	48	474	2243	25864	0.15	1	// GRMZM2G083655 // GRMZM2G148374 // GRMZM2G037140 // GRMZM2G152477 // GRMZM2G154090 // GRMZM2G058358 // GRMZM2G120574 // AC207628.4_FG005 // GRMZM2G126010 // GRMZM2G119370 // GRMZM2G179092 // GRMZM2G423898 // GRMZM2G447551 // GRMZM2G451679 // GRMZM5G828488 // GRMZM2G100776 // GRMZM2G367857 // GRMZM2G052422 // GRMZM2G054300 // GRMZM2G164974 // GRMZM2G429940 // GRMZM2G064360 // GRMZM2G322748 // GR…
GO:0048367	RNA-seq	shoot	P	shoot development	7	474	276	25864	0.25	1	// GRMZM2G116461 // GRMZM2G039934 // GRMZM2G166445 // GRMZM2G180150 // GRMZM2G463904 // GRMZM2G158657 // GRMZM2G111117
GO:0006355	RNA-seq	shoot	P	regulation of transcription, DNA-dependent	33	474	1706	25864	0.4	1	// GRMZM2G047918 // GRMZM2G159094 // GRMZM2G361376 // GRMZM2G392101 // GRMZM2G084264 // GRMZM2G005815 // GRMZM2G137502 // GRMZM2G005155 // GRMZM2G086880 // GRMZM2G098474 // GRMZM2G111354 // GRMZM6G257110 // GRMZM2G473152 // GRMZM2G158313 // GRMZM2G441115 // GRMZM2G121543 // GRMZM2G341405 // GRMZM2G173771 // GRMZM2G081406 // GRMZM2G097349 // GRMZM2G309731 // GRMZM2G074427 // GRMZM2G468056 // GRMZM…
GO:0048364	RNA-seq	shoot	P	root development	5	474	275	25864	0.57	1	// GRMZM2G145069 // GRMZM2G045057 // GRMZM2G102754 // GRMZM2G166944 // GRMZM2G126010
GO:0006350	RNA-seq	shoot	P	transcription	34	474	1916	25864	0.6	1	// GRMZM2G047918 // GRMZM2G159094 // GRMZM2G361376 // GRMZM2G392101 // GRMZM2G084264 // GRMZM2G005815 // GRMZM2G137502 // GRMZM2G005155 // GRMZM2G086880 // GRMZM2G098474 // GRMZM2G111354 // GRMZM6G257110 // GRMZM2G473152 // GRMZM2G158313 // GRMZM2G441115 // GRMZM2G121543 // GRMZM2G341405 // GRMZM2G173771 // GRMZM2G081406 // GRMZM2G097349 // GRMZM2G309731 // GRMZM2G074427 // GRMZM2G468056 // GRMZM…
GO:0006351	RNA-seq	shoot	P	transcription, DNA-dependent	34	474	1915	25864	0.6	1	// GRMZM2G047918 // GRMZM2G159094 // GRMZM2G361376 // GRMZM2G392101 // GRMZM2G084264 // GRMZM2G005815 // GRMZM2G137502 // GRMZM2G005155 // GRMZM2G086880 // GRMZM2G098474 // GRMZM2G111354 // GRMZM6G257110 // GRMZM2G473152 // GRMZM2G158313 // GRMZM2G441115 // GRMZM2G121543 // GRMZM2G341405 // GRMZM2G173771 // GRMZM2G081406 // GRMZM2G097349 // GRMZM2G309731 // GRMZM2G074427 // GRMZM2G468056 // GRMZM…
GO:0048869	RNA-seq	shoot	P	cellular developmental process	9	474	458	25864	0.46	1	// GRMZM2G111117 // GRMZM2G102754 // GRMZM2G123776 // GRMZM2G166445 // GRMZM2G164974 // GRMZM2G180150 // GRMZM2G119265 // GRMZM2G416965 // GRMZM2G126010
GO:0006519	RNA-seq	shoot	P	cellular amino acid and derivative metabolic process	13	474	706	25864	0.53	1	// GRMZM2G050561 // GRMZM2G345717 // GRMZM2G019029 // GRMZM2G132169 // GRMZM2G089106 // GRMZM2G162758 // GRMZM2G047347 // GRMZM2G052422 // GRMZM2G157210 // GRMZM2G088258 // AC233955.1_FG003 // AC206350.3_FG005 // GRMZM2G124353
GO:0006631	RNA-seq	shoot	P	fatty acid metabolic process	7	474	283	25864	0.27	1	// GRMZM2G141320 // GRMZM2G464176 // GRMZM2G162758 // GRMZM2G374817 // GRMZM2G164974 // GRMZM2G168956 // AC206350.3_FG005
GO:0008152	RNA-seq	shoot	P	metabolic process	237	474	13125	25864	0.64	1	// GRMZM2G067992 // GRMZM2G151944 // GRMZM2G080349 // GRMZM2G132169 // GRMZM2G430942 // GRMZM2G152477 // GRMZM5G888934 // GRMZM5G825695 // GRMZM2G359956 // GRMZM2G110714 // GRMZM2G112074 // GRMZM2G339367 // GRMZM2G361855 // GRMZM2G159094 // GRMZM2G086880 // GRMZM2G070392 // GRMZM2G039934 // GRMZM2G109418 // GRMZM2G105855 // GRMZM2G110168 // GRMZM2G088409 // GRMZM2G055446 // GRMZM2G479038 // GRMZM…
GO:0044265	RNA-seq	shoot	P	cellular macromolecule catabolic process	5	474	480	25864	0.94	1	// GRMZM5G879882 // GRMZM5G844465 // GRMZM2G162690 // GRMZM2G059151 // GRMZM5G856653
GO:0009314	RNA-seq	shoot	P	response to radiation	7	474	512	25864	0.83	1	// GRMZM2G151944 // GRMZM2G392101 // GRMZM2G086934 // GRMZM2G145069 // GRMZM2G164974 // GRMZM2G068557 // GRMZM2G121543
GO:0030154	RNA-seq	shoot	P	cell differentiation	6	474	336	25864	0.58	1	// GRMZM2G180150 // GRMZM2G123776 // GRMZM2G166445 // GRMZM2G102754 // GRMZM2G126010 // GRMZM2G111117
GO:0009611	RNA-seq	shoot	P	response to wounding	6	474	198	25864	0.16	1	// GRMZM2G423898 // GRMZM2G171139 // GRMZM2G345717 // GRMZM2G058358 // GRMZM2G064360 // GRMZM2G120574
GO:0009791	RNA-seq	shoot	P	post-embryonic development	13	474	853	25864	0.78	1	// GRMZM2G132880 // GRMZM2G151944 // GRMZM2G055585 // GRMZM2G039934 // GRMZM2G111609 // GRMZM2G145069 // GRMZM2G429781 // GRMZM2G166445 // GRMZM2G463904 // GRMZM2G059151 // GRMZM2G134941 // GRMZM2G045057 // GRMZM2G117878
GO:0044249	RNA-seq	shoot	P	cellular biosynthetic process	70	474	4603	25864	0.96	1	// GRMZM2G047918 // GRMZM2G050561 // GRMZM2G075978 // GRMZM2G098569 // GRMZM2G159094 // GRMZM2G148374 // GRMZM2G464176 // GRMZM2G392101 // GRMZM2G084264 // GRMZM2G162758 // GRMZM5G888934 // GRMZM2G005815 // GRMZM2G140408 // GRMZM2G112074 // GRMZM2G137502 // GRMZM2G361855 // GRMZM2G005155 // GRMZM2G119265 // GRMZM2G086880 // GRMZM2G070392 // GRMZM2G098474 // GRMZM2G158333 // AC233955.1_FG003 // GR…
GO:0034641	RNA-seq	shoot	P	cellular nitrogen compound metabolic process	9	474	797	25864	0.96	1	// GRMZM2G050561 // GRMZM2G019029 // GRMZM2G089106 // GRMZM2G047347 // GRMZM2G052422 // GRMZM2G157210 // GRMZM2G088258 // AC233955.1_FG003 // GRMZM2G124353
GO:0009416	RNA-seq	shoot	P	response to light stimulus	6	474	498	25864	0.89	1	// GRMZM2G151944 // GRMZM2G392101 // GRMZM2G086934 // GRMZM2G145069 // GRMZM2G164974 // GRMZM2G068557
GO:0070887	RNA-seq	shoot	P	cellular response to chemical stimulus	6	474	488	25864	0.88	1	// GRMZM2G059544 // GRMZM2G074427 // GRMZM2G089106 // GRMZM2G052422 // GRMZM2G102754 // GRMZM2G064360
GO:0042221	RNA-seq	shoot	P	response to chemical stimulus	37	474	2052	25864	0.57	1	// GRMZM2G148374 // GRMZM2G132169 // GRMZM2G037140 // GRMZM2G392101 // GRMZM2G152477 // GRMZM2G154090 // GRMZM2G145069 // GRMZM2G028129 // GRMZM2G102754 // GRMZM2G111117 // GRMZM2G132880 // GRMZM2G033359 // GRMZM2G123776 // GRMZM2G052422 // GRMZM2G054300 // GRMZM2G064360 // GRMZM2G061230 // GRMZM2G081406 // GRMZM2G124353 // GRMZM2G010933 // GRMZM2G074427 // GRMZM2G089106 // GRMZM2G095404 // GRMZM…
GO:0009651	RNA-seq	shoot	P	response to salt stress	6	474	491	25864	0.89	1	// GRMZM2G451679 // GRMZM2G052422 // GRMZM2G102754 // GRMZM2G429940 // GRMZM2G126010 // GRMZM2G111117
GO:0008544	RNA-seq	shoot	P	epidermis development	5	474	136	25864	0.11	1	// GRMZM2G166445 // GRMZM2G102754 // GRMZM2G111117 // GRMZM2G180150 // GRMZM2G126010
GO:0009719	RNA-seq	shoot	P	response to endogenous stimulus	21	474	848	25864	0.11	1	// GRMZM2G059544 // GRMZM2G145069 // GRMZM2G345717 // GRMZM2G148374 // GRMZM2G074427 // GRMZM2G392101 // GRMZM2G089106 // GRMZM2G033359 // GRMZM2G102754 // GRMZM2G154090 // GRMZM2G052422 // GRMZM2G139565 // GRMZM2G028129 // GRMZM2G064360 // GRMZM2G166944 // GRMZM2G410567 // GRMZM2G134941 // GRMZM2G045057 // GRMZM2G158657 // GRMZM2G081406 // GRMZM2G111117
GO:0006139	RNA-seq	shoot	P	nucleobase, nucleoside, nucleotide and nucleic acid metabolic process	54	474	3518	25864	0.93	1	// GRMZM2G047918 // GRMZM2G050561 // GRMZM2G151944 // GRMZM2G159094 // GRMZM2G148374 // GRMZM2G361376 // GRMZM2G392101 // GRMZM2G084264 // GRMZM2G005815 // GRMZM2G413853 // GRMZM2G126691 // GRMZM2G112074 // GRMZM2G053622 // GRMZM2G137502 // GRMZM2G361855 // GRMZM2G005155 // GRMZM2G086880 // GRMZM2G098474 // GRMZM2G111354 // GRMZM6G257110 // GRMZM2G109418 // GRMZM2G473152 // GRMZM2G155602 // GRMZM…
GO:0009653	RNA-seq	shoot	P	anatomical structure morphogenesis	16	474	551	25864	0.053	1	// GRMZM2G116461 // GRMZM2G111117 // GRMZM2G039934 // GRMZM2G180150 // GRMZM2G089106 // GRMZM2G102754 // GRMZM2G119265 // GRMZM2G166445 // GRMZM2G164974 // GRMZM2G136838 // GRMZM2G463904 // GRMZM2G045057 // GRMZM2G123776 // GRMZM2G158657 // GRMZM2G416965 // GRMZM2G126010
GO:0009057	RNA-seq	shoot	P	macromolecule catabolic process	8	474	565	25864	0.81	1	// GRMZM5G844465 // GRMZM2G389582 // GRMZM2G162690 // GRMZM5G879882 // GRMZM2G064360 // GRMZM2G059151 // GRMZM5G856653 // GRMZM2G048375
GO:0006508	RNA-seq	shoot	P	proteolysis	14	474	946	25864	0.82	1	// GRMZM2G035517 // GRMZM2G174129 // GRMZM5G844465 // GRMZM2G110168 // GRMZM2G112100 // GRMZM2G133394 // GRMZM2G367846 // AC185130.2_FG004 // GRMZM2G012148 // GRMZM6G706391 // GRMZM2G036203 // GRMZM2G089506 // GRMZM2G161696 // GRMZM2G157210
GO:0051641	RNA-seq	shoot	P	cellular localization	10	474	638	25864	0.73	1	// GRMZM2G121948 // GRMZM2G353483 // GRMZM2G132880 // AC208346.3_FG004 // GRMZM2G033359 // GRMZM5G888934 // GRMZM2G429781 // GRMZM2G102754 // GRMZM2G109332 // GRMZM2G049877
GO:0048608	RNA-seq	shoot	P	reproductive structure development	7	474	650	25864	0.95	1	// GRMZM2G132880 // GRMZM2G039934 // GRMZM2G111609 // GRMZM2G463904 // GRMZM2G059151 // GRMZM2G134941 // GRMZM2G117878
GO:0009628	RNA-seq	shoot	P	response to abiotic stimulus	18	474	1397	25864	0.96	1	// GRMZM2G145069 // GRMZM2G151944 // GRMZM2G102754 // GRMZM2G447551 // GRMZM2G148374 // GRMZM2G451679 // GRMZM2G392101 // GRMZM2G005013 // GRMZM2G086934 // GRMZM2G052422 // GRMZM2G164974 // GRMZM2G429940 // GRMZM2G068557 // GRMZM2G166944 // GRMZM2G121543 // GRMZM2G149178 // GRMZM2G111117 // GRMZM2G126010
GO:0006720	RNA-seq	shoot	P	isoprenoid metabolic process	5	474	130	25864	0.097	1	// GRMZM2G379271 // GRMZM2G158657 // GRMZM2G098569 // AC184699.3_FG005 // GRMZM2G179092
GO:0043687	RNA-seq	shoot	P	post-translational protein modification	43	474	2107	25864	0.26	1	// GRMZM2G012685 // GRMZM2G097313 // GRMZM2G080349 // GRMZM2G107645 // GRMZM2G135808 // GRMZM2G149277 // AC197029.3_FG003 // GRMZM2G359956 // GRMZM2G378872 // GRMZM2G378547 // GRMZM2G120574 // GRMZM2G442215 // GRMZM5G849471 // GRMZM2G042811 // GRMZM2G039934 // GRMZM2G153383 // GRMZM2G546369 // GRMZM2G088409 // GRMZM2G010488 // GRMZM2G135073 // GRMZM5G870959 // GRMZM2G125081 // GRMZM2G335826 // GR…
GO:0009987	RNA-seq	shoot	P	cellular process	218	474	12394	25864	0.81	1	// GRMZM2G469994 // GRMZM2G151944 // GRMZM2G080349 // GRMZM2G132169 // GRMZM2G037140 // GRMZM2G153274 // GRMZM2G152477 // GRMZM5G888934 // GRMZM5G825695 // GRMZM2G359956 // GRMZM2G110714 // GRMZM2G112074 // GRMZM5G839416 // GRMZM2G361855 // GRMZM2G416965 // GRMZM2G159094 // GRMZM2G086880 // GRMZM2G070392 // GRMZM2G039934 // GRMZM2G109418 // GRMZM2G155602 // GRMZM2G100652 // GRMZM2G088409 // GRMZM…
GO:0006725	RNA-seq	shoot	P	cellular aromatic compound metabolic process	5	474	359	25864	0.79	1	// GRMZM2G117878 // GRMZM2G162758 // GRMZM2G345717 // AC206350.3_FG005 // GRMZM2G132169
GO:0044106	RNA-seq	shoot	P	cellular amine metabolic process	9	474	554	25864	0.69	1	// GRMZM2G050561 // GRMZM2G019029 // GRMZM2G089106 // GRMZM2G047347 // GRMZM2G052422 // GRMZM2G157210 // GRMZM2G088258 // AC233955.1_FG003 // GRMZM2G124353
GO:0032870	RNA-seq	shoot	P	cellular response to hormone stimulus	5	474	306	25864	0.66	1	// GRMZM2G059544 // GRMZM2G074427 // GRMZM2G102754 // GRMZM2G089106 // GRMZM2G064360
GO:0023046	RNA-seq	shoot	P	signaling process	15	474	806	25864	0.51	1	// GRMZM2G059544 // GRMZM2G074427 // GRMZM2G098474 // GRMZM2G123866 // GRMZM2G037140 // GRMZM2G392101 // GRMZM2G089106 // GRMZM5G825695 // GRMZM2G102754 // GRMZM2G429940 // GRMZM2G064360 // GRMZM2G341405 // GRMZM2G359956 // GRMZM5G841855 // GRMZM5G858887
GO:0030001	RNA-seq	shoot	P	metal ion transport	5	474	267	25864	0.54	1	// GRMZM2G515874 // GRMZM5G858887 // GRMZM2G010933 // GRMZM2G099191 // GRMZM2G126601
GO:0019752	RNA-seq	shoot	P	carboxylic acid metabolic process	16	474	987	25864	0.72	1	// GRMZM2G050561 // GRMZM2G168956 // GRMZM2G141320 // GRMZM2G464176 // GRMZM2G089106 // GRMZM2G162758 // GRMZM2G047347 // GRMZM2G052422 // GRMZM2G374817 // GRMZM2G164974 // GRMZM2G157210 // GRMZM2G088258 // GRMZM5G888934 // AC233955.1_FG003 // AC206350.3_FG005 // GRMZM2G124353
GO:0007010	RNA-seq	shoot	P	cytoskeleton organization	8	474	199	25864	0.034	1	// GRMZM2G417410 // GRMZM2G037140 // GRMZM2G097122 // GRMZM2G116542 // GRMZM2G180150 // GRMZM2G136838 // GRMZM2G471186 // GRMZM5G851130
GO:0044255	RNA-seq	shoot	P	cellular lipid metabolic process	16	474	645	25864	0.14	1	// GRMZM2G179092 // GRMZM2G070392 // GRMZM2G098569 // GRMZM2G019029 // GRMZM2G141320 // GRMZM2G464176 // GRMZM2G162758 // GRMZM2G374817 // GRMZM2G164974 // GRMZM2G177438 // GRMZM2G168956 // GRMZM2G100652 // GRMZM2G379271 // GRMZM2G158657 // AC184699.3_FG005 // AC206350.3_FG005
GO:0006979	RNA-seq	shoot	P	response to oxidative stress	8	474	391	25864	0.43	1	// GRMZM2G037140 // GRMZM2G450717 // GRMZM2G095404 // GRMZM2G152477 // GRMZM2G054300 // GRMZM2G011025 // GRMZM2G061230 // GRMZM2G109071
GO:0042180	RNA-seq	shoot	P	cellular ketone metabolic process	16	474	1008	25864	0.75	1	// GRMZM2G050561 // GRMZM2G168956 // GRMZM2G141320 // GRMZM2G464176 // GRMZM2G089106 // GRMZM2G162758 // GRMZM2G047347 // GRMZM2G052422 // GRMZM2G374817 // GRMZM2G164974 // GRMZM2G157210 // GRMZM2G088258 // GRMZM5G888934 // AC233955.1_FG003 // AC206350.3_FG005 // GRMZM2G124353
GO:0006082	RNA-seq	shoot	P	organic acid metabolic process	16	474	989	25864	0.73	1	// GRMZM2G050561 // GRMZM2G168956 // GRMZM2G141320 // GRMZM2G464176 // GRMZM2G089106 // GRMZM2G162758 // GRMZM2G047347 // GRMZM2G052422 // GRMZM2G374817 // GRMZM2G164974 // GRMZM2G157210 // GRMZM2G088258 // GRMZM5G888934 // AC233955.1_FG003 // AC206350.3_FG005 // GRMZM2G124353
GO:0007242	RNA-seq	shoot	P	intracellular signaling cascade	9	474	610	25864	0.79	1	// GRMZM2G059544 // GRMZM2G074427 // GRMZM2G037140 // GRMZM2G089106 // GRMZM5G825695 // GRMZM2G102754 // GRMZM2G064360 // GRMZM2G359956 // GRMZM5G858887
GO:0009725	RNA-seq	shoot	P	response to hormone stimulus	20	474	787	25864	0.095	1	// GRMZM2G059544 // GRMZM2G145069 // GRMZM2G148374 // GRMZM2G074427 // GRMZM2G392101 // GRMZM2G089106 // GRMZM2G033359 // GRMZM2G102754 // GRMZM2G154090 // GRMZM2G052422 // GRMZM2G139565 // GRMZM2G028129 // GRMZM2G064360 // GRMZM2G166944 // GRMZM2G410567 // GRMZM2G134941 // GRMZM2G045057 // GRMZM2G158657 // GRMZM2G081406 // GRMZM2G111117
GO:0051252	RNA-seq	shoot	P	regulation of RNA metabolic process	33	474	1719	25864	0.42	1	// GRMZM2G047918 // GRMZM2G159094 // GRMZM2G361376 // GRMZM2G392101 // GRMZM2G084264 // GRMZM2G005815 // GRMZM2G137502 // GRMZM2G005155 // GRMZM2G086880 // GRMZM2G098474 // GRMZM2G111354 // GRMZM6G257110 // GRMZM2G473152 // GRMZM2G158313 // GRMZM2G441115 // GRMZM2G121543 // GRMZM2G341405 // GRMZM2G173771 // GRMZM2G081406 // GRMZM2G097349 // GRMZM2G309731 // GRMZM2G074427 // GRMZM2G468056 // GRMZM…
GO:0043170	RNA-seq	shoot	P	macromolecule metabolic process	128	474	7592	25864	0.88	1	// GRMZM2G151944 // GRMZM2G080349 // GRMZM2G359956 // GRMZM2G112074 // GRMZM2G361855 // GRMZM2G159094 // GRMZM2G086880 // GRMZM2G039934 // GRMZM2G110168 // GRMZM2G088409 // AC185130.2_FG004 // GRMZM2G064360 // GRMZM2G121543 // GRMZM2G341405 // GRMZM2G135073 // GRMZM2G173771 // GRMZM2G035517 // GRMZM2G335826 // GRMZM2G352858 // GRMZM2G178074 // GRMZM2G166944 // GRMZM2G546369 // GRMZM2G162388 // GR…
GO:0048731	RNA-seq	shoot	P	system development	15	474	739	25864	0.38	1	// GRMZM2G116461 // GRMZM2G132880 // GRMZM2G111117 // GRMZM2G447551 // GRMZM2G463904 // GRMZM2G039934 // GRMZM2G111609 // GRMZM2G180150 // GRMZM2G145069 // GRMZM2G166445 // GRMZM2G102754 // GRMZM2G166944 // GRMZM2G045057 // GRMZM2G158657 // GRMZM2G126010
GO:0071495	RNA-seq	shoot	P	cellular response to endogenous stimulus	5	474	335	25864	0.73	1	// GRMZM2G059544 // GRMZM2G074427 // GRMZM2G102754 // GRMZM2G089106 // GRMZM2G064360
GO:0007398	RNA-seq	shoot	P	ectoderm development	5	474	136	25864	0.11	1	// GRMZM2G166445 // GRMZM2G102754 // GRMZM2G111117 // GRMZM2G180150 // GRMZM2G126010
GO:0043933	RNA-seq	shoot	P	macromolecular complex subunit organization	6	474	500	25864	0.9	1	// GRMZM2G037140 // GRMZM2G097122 // GRMZM2G401308 // GRMZM2G418258 // GRMZM2G050556 // GRMZM2G149178
GO:0031326	RNA-seq	shoot	P	regulation of cellular biosynthetic process	34	474	1823	25864	0.48	1	// GRMZM2G047918 // GRMZM2G159094 // GRMZM2G361376 // GRMZM2G392101 // GRMZM2G084264 // GRMZM2G005815 // GRMZM2G137502 // GRMZM2G005155 // GRMZM2G086880 // GRMZM2G098474 // GRMZM2G111354 // GRMZM6G257110 // GRMZM2G473152 // GRMZM2G158313 // GRMZM2G441115 // GRMZM2G100776 // GRMZM2G121543 // GRMZM2G341405 // GRMZM2G173771 // GRMZM2G081406 // GRMZM2G097349 // GRMZM2G309731 // GRMZM2G074427 // GRMZM…
GO:0031323	RNA-seq	shoot	P	regulation of cellular metabolic process	37	474	1976	25864	0.47	1	// GRMZM2G047918 // GRMZM2G159094 // GRMZM2G361376 // GRMZM2G392101 // GRMZM2G084264 // GRMZM5G825695 // GRMZM2G005815 // GRMZM2G137502 // GRMZM2G005155 // GRMZM2G086880 // GRMZM2G098474 // GRMZM2G111354 // GRMZM6G257110 // GRMZM2G473152 // GRMZM2G158313 // GRMZM2G441115 // GRMZM2G100776 // GRMZM2G121543 // GRMZM2G341405 // GRMZM2G173771 // GRMZM2G081406 // GRMZM2G097349 // GRMZM2G309731 // GRMZM…
GO:0030036	RNA-seq	shoot	P	actin cytoskeleton organization	5	474	110	25864	0.057	1	// GRMZM2G471186 // GRMZM2G037140 // GRMZM2G180150 // GRMZM2G417410 // GRMZM2G097122
GO:0042592	RNA-seq	shoot	P	homeostatic process	6	474	325	25864	0.55	1	// GRMZM2G469994 // GRMZM2G457898 // GRMZM2G152477 // GRMZM5G892308 // GRMZM2G040911 // GRMZM2G109071
GO:0032501	RNA-seq	shoot	P	multicellular organismal process	33	474	1674	25864	0.36	1	// GRMZM2G151944 // GRMZM2G145069 // GRMZM2G416965 // GRMZM2G126010 // GRMZM2G132880 // GRMZM2G042811 // GRMZM2G447551 // GRMZM2G039934 // GRMZM2G123776 // GRMZM2G166445 // GRMZM2G164974 // GRMZM2G111117 // GRMZM2G116461 // GRMZM2G055585 // GRMZM2G111609 // GRMZM2G135378 // GRMZM2G429781 // GRMZM2G045057 // GRMZM2G102754 // GRMZM2G463904 // GRMZM2G059151 // GRMZM2G010962 // GRMZM2G142207 // GRMZM…
GO:0045449	RNA-seq	shoot	P	regulation of transcription	33	474	1708	25864	0.4	1	// GRMZM2G047918 // GRMZM2G159094 // GRMZM2G361376 // GRMZM2G392101 // GRMZM2G084264 // GRMZM2G005815 // GRMZM2G137502 // GRMZM2G005155 // GRMZM2G086880 // GRMZM2G098474 // GRMZM2G111354 // GRMZM6G257110 // GRMZM2G473152 // GRMZM2G158313 // GRMZM2G441115 // GRMZM2G121543 // GRMZM2G341405 // GRMZM2G173771 // GRMZM2G081406 // GRMZM2G097349 // GRMZM2G309731 // GRMZM2G074427 // GRMZM2G468056 // GRMZM…
GO:0007275	RNA-seq	shoot	P	multicellular organismal development	28	474	1563	25864	0.58	1	// GRMZM2G151944 // GRMZM2G145069 // GRMZM2G416965 // GRMZM2G126010 // GRMZM2G132880 // GRMZM2G447551 // GRMZM2G039934 // GRMZM2G123776 // GRMZM2G166445 // GRMZM2G164974 // GRMZM2G111117 // GRMZM2G116461 // GRMZM2G055585 // GRMZM2G111609 // GRMZM2G429781 // GRMZM2G045057 // GRMZM2G102754 // GRMZM2G463904 // GRMZM2G059151 // GRMZM2G119265 // GRMZM2G180150 // GRMZM2G429940 // GRMZM2G136838 // GRMZM…
GO:0009733	RNA-seq	shoot	P	response to auxin stimulus	8	474	244	25864	0.087	1	// GRMZM2G059544 // GRMZM2G074427 // GRMZM2G033359 // GRMZM2G166944 // GRMZM2G410567 // GRMZM2G045057 // GRMZM2G158657 // GRMZM2G111117
GO:0040007	RNA-seq	shoot	P	growth	5	474	355	25864	0.78	1	// GRMZM2G164974 // GRMZM2G123776 // GRMZM2G180150 // GRMZM2G463904 // GRMZM2G126010
GO:0006325	RNA-seq	shoot	P	chromatin organization	5	474	253	25864	0.5	1	// GRMZM2G401308 // GRMZM2G149178 // GRMZM2G080349 // GRMZM2G107645 // GRMZM2G418258
GO:0006520	RNA-seq	shoot	P	cellular amino acid metabolic process	6	474	495	25864	0.89	1	// GRMZM2G050561 // GRMZM2G047347 // GRMZM2G052422 // GRMZM2G124353 // GRMZM2G088258 // GRMZM2G157210
GO:0032989	RNA-seq	shoot	P	cellular component morphogenesis	7	474	276	25864	0.25	1	// GRMZM2G111117 // GRMZM2G180150 // GRMZM2G123776 // GRMZM2G164974 // GRMZM2G119265 // GRMZM2G416965 // GRMZM2G126010
GO:0071554	RNA-seq	shoot	P	cell wall organization or biogenesis	10	474	289	25864	0.045	1	// GRMZM2G017555 // GRMZM2G389582 // GRMZM2G126196 // GRMZM2G102754 // GRMZM2G118579 // GRMZM2G166944 // GRMZM2G048375 // GRMZM2G091621 // GRMZM2G064360 // GRMZM2G463904
GO:0071555	RNA-seq	shoot	P	cell wall organization	5	474	137	25864	0.11	1	// GRMZM2G126196 // GRMZM2G102754 // GRMZM2G017555 // GRMZM2G166944 // GRMZM2G463904
GO:0010467	RNA-seq	shoot	P	gene expression	47	474	3342	25864	0.98	1	// GRMZM2G047918 // GRMZM2G050561 // GRMZM2G413853 // GRMZM2G159094 // GRMZM2G361376 // GRMZM2G392101 // GRMZM2G084264 // GRMZM2G005815 // GRMZM2G151944 // GRMZM2G140408 // GRMZM2G137502 // GRMZM2G053622 // GRMZM2G005155 // GRMZM2G086880 // GRMZM2G098474 // GRMZM2G158333 // GRMZM2G111354 // GRMZM6G257110 // GRMZM2G473152 // GRMZM2G155602 // GRMZM2G441115 // GRMZM2G100776 // GRMZM2G364252 // GRMZM…
GO:0010556	RNA-seq	shoot	P	regulation of macromolecule biosynthetic process	34	474	1783	25864	0.43	1	// GRMZM2G047918 // GRMZM2G159094 // GRMZM2G361376 // GRMZM2G392101 // GRMZM2G084264 // GRMZM2G005815 // GRMZM2G137502 // GRMZM2G005155 // GRMZM2G086880 // GRMZM2G098474 // GRMZM2G111354 // GRMZM6G257110 // GRMZM2G473152 // GRMZM2G158313 // GRMZM2G441115 // GRMZM2G100776 // GRMZM2G121543 // GRMZM2G341405 // GRMZM2G173771 // GRMZM2G081406 // GRMZM2G097349 // GRMZM2G309731 // GRMZM2G074427 // GRMZM…
GO:0046686	RNA-seq	shoot	P	response to cadmium ion	7	474	449	25864	0.72	1	// GRMZM2G037140 // GRMZM2G123776 // GRMZM2G145069 // GRMZM2G064360 // GRMZM2G124353 // GRMZM2G059151 // GRMZM2G111117
GO:0051704	RNA-seq	shoot	P	multi-organism process	19	474	863	25864	0.24	1	// GRMZM2G002646 // GRMZM2G052422 // GRMZM2G010933 // GRMZM2G142207 // GRMZM2G037140 // GRMZM2G089106 // GRMZM2G102754 // GRMZM2G135378 // GRMZM2G123776 // GRMZM5G888352 // GRMZM2G164974 // GRMZM2G042811 // GRMZM2G064360 // GRMZM2G463904 // GRMZM2G045192 // GRMZM2G049877 // GRMZM2G010962 // AC207628.4_FG005 // GRMZM2G447551
GO:0010468	RNA-seq	shoot	P	regulation of gene expression	35	474	1863	25864	0.47	1	// GRMZM2G047918 // GRMZM2G151944 // GRMZM2G159094 // GRMZM2G361376 // GRMZM2G392101 // GRMZM2G084264 // GRMZM2G005815 // GRMZM2G137502 // GRMZM2G005155 // GRMZM2G086880 // GRMZM2G098474 // GRMZM2G111354 // GRMZM6G257110 // GRMZM2G473152 // GRMZM2G158313 // GRMZM2G441115 // GRMZM2G100776 // GRMZM2G121543 // GRMZM2G341405 // GRMZM2G173771 // GRMZM2G081406 // GRMZM2G097349 // GRMZM2G309731 // GRMZM…
GO:0006468	RNA-seq	shoot	P	protein amino acid phosphorylation	40	474	1642	25864	0.044	1	// GRMZM2G012685 // GRMZM2G097313 // GRMZM2G442215 // GRMZM2G107645 // GRMZM2G135808 // GRMZM2G149277 // AC197029.3_FG003 // GRMZM2G359956 // GRMZM2G378872 // GRMZM2G378547 // GRMZM2G120574 // GRMZM5G849471 // GRMZM2G042811 // GRMZM2G039934 // GRMZM2G153383 // GRMZM2G546369 // GRMZM2G088409 // GRMZM2G010488 // GRMZM2G135073 // GRMZM5G870959 // GRMZM2G125081 // GRMZM2G335826 // GRMZM2G352858 // GR…
GO:0030029	RNA-seq	shoot	P	actin filament-based process	5	474	110	25864	0.057	1	// GRMZM2G471186 // GRMZM2G037140 // GRMZM2G180150 // GRMZM2G417410 // GRMZM2G097122
GO:0019219	RNA-seq	shoot	P	regulation of nucleobase, nucleoside, nucleotide and nucleic acid metabolic process	33	474	1755	25864	0.47	1	// GRMZM2G047918 // GRMZM2G159094 // GRMZM2G361376 // GRMZM2G392101 // GRMZM2G084264 // GRMZM2G005815 // GRMZM2G137502 // GRMZM2G005155 // GRMZM2G086880 // GRMZM2G098474 // GRMZM2G111354 // GRMZM6G257110 // GRMZM2G473152 // GRMZM2G158313 // GRMZM2G441115 // GRMZM2G121543 // GRMZM2G341405 // GRMZM2G173771 // GRMZM2G081406 // GRMZM2G097349 // GRMZM2G309731 // GRMZM2G074427 // GRMZM2G468056 // GRMZM…
GO:0045087	RNA-seq	shoot	P	innate immune response	5	474	184	25864	0.25	1	// GRMZM2G037140 // GRMZM5G858887 // GRMZM2G089106 // GRMZM2G064360 // GRMZM2G045192
GO:0019748	RNA-seq	shoot	P	secondary metabolic process	7	474	302	25864	0.32	1	// GRMZM2G179092 // GRMZM2G132169 // GRMZM2G162758 // GRMZM2G345717 // GRMZM2G158657 // AC184699.3_FG005 // AC206350.3_FG005
GO:0006464	RNA-seq	shoot	P	protein modification process	45	474	2263	25864	0.31	1	// GRMZM2G012685 // GRMZM2G097313 // GRMZM2G080349 // GRMZM2G107645 // GRMZM2G135808 // GRMZM2G149277 // AC197029.3_FG003 // GRMZM2G359956 // GRMZM2G378872 // GRMZM2G378547 // GRMZM2G120574 // GRMZM2G442215 // GRMZM5G849471 // GRMZM2G042811 // GRMZM2G039934 // GRMZM2G153383 // GRMZM2G546369 // GRMZM2G088409 // GRMZM2G010488 // GRMZM2G135073 // GRMZM5G870959 // GRMZM2G125081 // GRMZM2G335826 // GR…
GO:0023060	RNA-seq	shoot	P	signal transmission	15	474	805	25864	0.51	1	// GRMZM2G059544 // GRMZM2G074427 // GRMZM2G098474 // GRMZM2G123866 // GRMZM2G037140 // GRMZM2G392101 // GRMZM2G089106 // GRMZM5G825695 // GRMZM2G102754 // GRMZM2G429940 // GRMZM2G064360 // GRMZM2G341405 // GRMZM2G359956 // GRMZM5G841855 // GRMZM5G858887
GO:0022414	RNA-seq	shoot	P	reproductive process	14	474	924	25864	0.8	1	// GRMZM2G132880 // GRMZM2G042811 // GRMZM2G142207 // GRMZM2G111609 // GRMZM2G039934 // GRMZM2G135378 // GRMZM2G123776 // GRMZM5G888352 // GRMZM2G164974 // GRMZM2G463904 // GRMZM2G059151 // GRMZM2G134941 // GRMZM2G010962 // GRMZM2G117878
GO:0009058	RNA-seq	shoot	P	biosynthetic process	71	474	4789	25864	0.98	1	// GRMZM2G047918 // GRMZM2G050561 // GRMZM2G075978 // GRMZM2G098569 // GRMZM2G159094 // GRMZM2G148374 // GRMZM2G464176 // GRMZM2G392101 // GRMZM2G084264 // GRMZM2G162758 // GRMZM5G888934 // GRMZM2G005815 // GRMZM2G140408 // GRMZM2G112074 // GRMZM2G137502 // GRMZM2G361855 // GRMZM2G005155 // GRMZM2G119265 // GRMZM2G086880 // GRMZM2G070392 // GRMZM2G098474 // GRMZM2G158333 // AC233955.1_FG003 // GR…
GO:0009059	RNA-seq	shoot	P	macromolecule biosynthetic process	51	474	3314	25864	0.92	1	// GRMZM2G047918 // GRMZM2G050561 // GRMZM2G075978 // GRMZM2G159094 // GRMZM2G361376 // GRMZM2G392101 // GRMZM2G084264 // GRMZM2G005815 // GRMZM2G140408 // GRMZM2G112074 // GRMZM2G137502 // GRMZM2G361855 // GRMZM2G005155 // GRMZM2G086880 // GRMZM2G098474 // GRMZM2G158333 // GRMZM2G111354 // GRMZM6G257110 // GRMZM2G473152 // GRMZM2G155602 // GRMZM2G441115 // GRMZM2G100776 // GRMZM2G180150 // GRMZM…
GO:0051171	RNA-seq	shoot	P	regulation of nitrogen compound metabolic process	34	474	1773	25864	0.42	1	// GRMZM2G047918 // GRMZM2G159094 // GRMZM2G361376 // GRMZM2G392101 // GRMZM2G084264 // GRMZM2G005815 // GRMZM2G137502 // GRMZM2G005155 // GRMZM2G086880 // GRMZM2G098474 // GRMZM2G111354 // GRMZM6G257110 // GRMZM2G473152 // GRMZM2G158313 // GRMZM2G441115 // GRMZM2G121543 // GRMZM2G341405 // GRMZM2G173771 // GRMZM2G081406 // GRMZM2G097349 // GRMZM2G309731 // GRMZM2G074427 // GRMZM2G089106 // GRMZM…
GO:0051649	RNA-seq	shoot	P	establishment of localization in cell	9	474	587	25864	0.75	1	// GRMZM2G121948 // GRMZM2G353483 // GRMZM2G132880 // AC208346.3_FG004 // GRMZM2G033359 // GRMZM5G888934 // GRMZM2G429781 // GRMZM2G109332 // GRMZM2G049877
GO:0044262	RNA-seq	shoot	P	cellular carbohydrate metabolic process	12	474	762	25864	0.74	1	// GRMZM5G879882 // GRMZM2G062811 // GRMZM5G856653 // GRMZM2G162690 // GRMZM5G888934 // GRMZM2G119265 // GRMZM5G829946 // GRMZM2G149841 // GRMZM2G118579 // GRMZM2G166944 // GRMZM2G059151 // GRMZM2G153274
GO:0009056	RNA-seq	shoot	P	catabolic process	18	474	1104	25864	0.72	1	// GRMZM2G148374 // GRMZM2G019029 // GRMZM2G132169 // GRMZM5G844465 // GRMZM2G389582 // GRMZM2G400533 // GRMZM2G162690 // GRMZM5G879882 // GRMZM2G048375 // GRMZM2G064360 // GRMZM2G110714 // GRMZM2G059151 // GRMZM5G856653 // GRMZM2G091621 // GRMZM2G118579 // GRMZM2G322892 // GRMZM2G158657 // GRMZM2G124353
GO:0008610	RNA-seq	shoot	P	lipid biosynthetic process	11	474	469	25864	0.25	1	// GRMZM2G179092 // GRMZM2G070392 // GRMZM2G379271 // GRMZM2G141320 // GRMZM2G464176 // GRMZM2G162758 // GRMZM2G164974 // GRMZM2G168956 // GRMZM2G100652 // GRMZM2G098569 // AC184699.3_FG005
GO:0006996	RNA-seq	shoot	P	organelle organization	15	474	799	25864	0.5	1	// GRMZM2G417410 // GRMZM2G080349 // GRMZM2G107645 // GRMZM2G037140 // GRMZM2G097122 // GRMZM2G401308 // GRMZM2G116542 // GRMZM2G345717 // GRMZM2G418258 // GRMZM2G180150 // GRMZM2G136838 // GRMZM2G471186 // GRMZM5G851130 // GRMZM2G050556 // GRMZM2G149178
GO:0044238	RNA-seq	shoot	P	primary metabolic process	180	474	9990	25864	0.63	1	// GRMZM2G151944 // GRMZM2G080349 // GRMZM2G132169 // GRMZM2G430942 // GRMZM5G888934 // GRMZM2G359956 // GRMZM2G112074 // GRMZM2G361855 // GRMZM2G159094 // GRMZM2G086880 // GRMZM2G070392 // GRMZM2G039934 // GRMZM2G109418 // GRMZM2G105855 // GRMZM2G110168 // GRMZM2G088409 // GRMZM2G063464 // GRMZM2G064360 // GRMZM2G088258 // GRMZM2G117238 // GRMZM2G341405 // GRMZM2G135073 // GRMZM2G173771 // GRMZM…
GO:0005975	RNA-seq	shoot	P	carbohydrate metabolic process	28	474	1246	25864	0.16	1	// GRMZM2G062811 // GRMZM2G430942 // GRMZM2G162690 // GRMZM5G888934 // GRMZM5G879882 // GRMZM2G174598 // GRMZM2G148400 // GRMZM2G130686 // GRMZM2G092746 // GRMZM2G162359 // GRMZM2G064360 // GRMZM2G386171 // GRMZM5G856653 // GRMZM2G118579 // GRMZM2G055585 // GRMZM2G111609 // GRMZM2G048375 // GRMZM2G166944 // GRMZM2G059151 // GRMZM2G153274 // GRMZM2G478892 // GRMZM2G435380 // GRMZM2G002260 // GRMZM…
GO:0051276	RNA-seq	shoot	P	chromosome organization	5	474	292	25864	0.62	1	// GRMZM2G401308 // GRMZM2G149178 // GRMZM2G080349 // GRMZM2G107645 // GRMZM2G418258
GO:0005976	RNA-seq	shoot	P	polysaccharide metabolic process	6	474	311	25864	0.51	1	// GRMZM2G062811 // GRMZM2G389582 // GRMZM2G048375 // GRMZM2G166944 // GRMZM2G118579 // GRMZM2G064360
GO:0009913	RNA-seq	shoot	P	epidermal cell differentiation	5	474	135	25864	0.11	1	// GRMZM2G166445 // GRMZM2G102754 // GRMZM2G111117 // GRMZM2G180150 // GRMZM2G126010
GO:0009620	RNA-seq	shoot	P	response to fungus	6	474	208	25864	0.19	1	// GRMZM2G447551 // GRMZM2G052422 // GRMZM2G102754 // GRMZM2G045192 // GRMZM2G463904 // GRMZM2G064360
GO:0048856	RNA-seq	shoot	P	anatomical structure development	24	474	1306	25864	0.52	1	// GRMZM2G145069 // GRMZM2G416965 // GRMZM2G111117 // GRMZM2G132880 // GRMZM2G447551 // GRMZM2G039934 // GRMZM2G123776 // GRMZM2G166445 // GRMZM2G164974 // GRMZM2G126010 // GRMZM2G116461 // GRMZM2G111609 // GRMZM2G089106 // GRMZM2G102754 // GRMZM2G463904 // GRMZM2G059151 // GRMZM2G119265 // GRMZM2G180150 // GRMZM2G136838 // GRMZM2G117878 // GRMZM2G134941 // GRMZM2G045057 // GRMZM2G158657 // GRMZM…
GO:0044237	RNA-seq	shoot	P	cellular metabolic process	164	474	9644	25864	0.89	1	// GRMZM2G151944 // GRMZM2G080349 // GRMZM2G132169 // GRMZM2G152477 // GRMZM5G888934 // GRMZM5G825695 // GRMZM2G359956 // GRMZM2G110714 // GRMZM2G112074 // GRMZM2G361855 // GRMZM2G159094 // GRMZM2G086880 // GRMZM2G070392 // GRMZM2G039934 // GRMZM2G109418 // GRMZM2G155602 // GRMZM2G088409 // GRMZM2G112956 // GRMZM2G088258 // GRMZM2G117238 // GRMZM2G341405 // GRMZM2G135073 // GRMZM2G173771 // GRMZM…
GO:0006066	RNA-seq	shoot	P	alcohol metabolic process	7	474	393	25864	0.58	1	// GRMZM5G879882 // GRMZM2G019029 // GRMZM2G153274 // GRMZM5G888934 // GRMZM5G829946 // GRMZM2G059151 // GRMZM5G856653
GO:0044085	RNA-seq	shoot	P	cellular component biogenesis	8	474	725	25864	0.95	1	// GRMZM2G401308 // GRMZM2G418258 // GRMZM2G416965 // GRMZM2G365570 // GRMZM2G471186 // GRMZM2G119265 // GRMZM2G050556 // GRMZM2G149178
GO:0009856	RNA-seq	shoot	P	pollination	7	474	219	25864	0.12	1	// GRMZM2G042811 // GRMZM2G142207 // GRMZM2G135378 // GRMZM2G123776 // GRMZM5G888352 // GRMZM2G164974 // GRMZM2G010962
GO:0006259	RNA-seq	shoot	P	DNA metabolic process	13	474	464	25864	0.092	1	// GRMZM2G151944 // GRMZM5G851769 // GRMZM2G117238 // GRMZM2G086934 // GRMZM2G081639 // GRMZM2G367857 // GRMZM2G361501 // GRMZM2G112074 // GRMZM2G121543 // GRMZM2G306255 // GRMZM2G361855 // GRMZM2G052688 // GRMZM2G075978
GO:0006970	RNA-seq	shoot	P	response to osmotic stress	6	474	538	25864	0.93	1	// GRMZM2G451679 // GRMZM2G052422 // GRMZM2G102754 // GRMZM2G429940 // GRMZM2G126010 // GRMZM2G111117
GO:0032502	RNA-seq	shoot	P	developmental process	29	474	1671	25864	0.65	1	// GRMZM2G151944 // GRMZM2G145069 // GRMZM2G416965 // GRMZM2G126010 // GRMZM2G132880 // GRMZM2G447551 // GRMZM2G039934 // GRMZM2G123776 // GRMZM2G166445 // GRMZM2G164974 // GRMZM2G111117 // GRMZM2G116461 // GRMZM2G055585 // GRMZM2G111609 // GRMZM2G089106 // GRMZM2G429781 // GRMZM2G045057 // GRMZM2G102754 // GRMZM2G463904 // GRMZM2G059151 // GRMZM2G119265 // GRMZM2G180150 // GRMZM2G429940 // GRMZM…
GO:0006412	RNA-seq	shoot	P	translation	7	474	980	25864	1	1	// GRMZM2G050561 // GRMZM2G158333 // GRMZM2G100776 // GRMZM2G364252 // GRMZM2G140408 // GRMZM5G851130 // GRMZM2G474534
GO:0006396	RNA-seq	shoot	P	RNA processing	5	474	416	25864	0.88	1	// GRMZM5G851769 // GRMZM2G053622 // GRMZM2G413853 // GRMZM2G126691 // GRMZM2G365570
GO:0055114	RNA-seq	Root	P	oxidation reduction	80	731	1931	25864	0.00055	0.55	// GRMZM2G160685 // GRMZM2G137839 // GRMZM2G345717 // GRMZM2G099097 // GRMZM2G042080 // GRMZM2G110965 // GRMZM2G159822 // GRMZM2G026930 // GRMZM2G117321 // GRMZM2G175423 // GRMZM2G172491 // GRMZM2G035767 // GRMZM2G323731 // GRMZM2G070109 // GRMZM2G066578 // GRMZM2G118610 // GRMZM2G326114 // GRMZM2G083526 // GRMZM2G053977 // GRMZM2G451097 // GRMZM2G166899 // GRMZM2G161792 // GRMZM2G091588 // GRMZM…
GO:0010166	RNA-seq	Root	P	wax metabolic process	5	731	21	25864	0.00063	0.55	// GRMZM2G106591 // GRMZM2G063024 // GRMZM2G104847 // GRMZM2G066578 // GRMZM2G083526
GO:0022622	RNA-seq	Root	P	root system development	10	731	275	25864	0.26	1	// GRMZM2G004932 // GRMZM2G171279 // GRMZM2G126260 // GRMZM2G092923 // GRMZM2G118737 // GRMZM2G104847 // GRMZM2G053284 // GRMZM2G084694 // GRMZM2G077278 // GRMZM2G170842
GO:0022621	RNA-seq	Root	P	shoot system development	7	731	276	25864	0.66	1	// GRMZM2G116461 // GRMZM2G395672 // GRMZM2G070273 // GRMZM2G092923 // GRMZM5G833699 // GRMZM2G177110 // GRMZM2G082855
GO:0080090	RNA-seq	Root	P	regulation of primary metabolic process	62	731	1868	25864	0.11	1	// GRMZM2G105348 // GRMZM2G315140 // GRMZM2G155816 // GRMZM2G425920 // GRMZM2G103647 // GRMZM2G441031 // GRMZM2G126239 // GRMZM2G049159 // GRMZM2G140694 // GRMZM2G180836 // GRMZM2G112681 // GRMZM2G035701 // GRMZM2G122846 // GRMZM2G073258 // GRMZM2G393433 // GRMZM2G040349 // GRMZM2G169382 // GRMZM2G451035 // GRMZM2G081930 // GRMZM2G074393 // GRMZM2G082387 // GRMZM2G002119 // GRMZM2G070432 // GRMZM…
GO:0019222	RNA-seq	Root	P	regulation of metabolic process	67	731	2085	25864	0.16	1	// GRMZM2G105348 // GRMZM2G395672 // GRMZM2G155816 // GRMZM2G451035 // GRMZM2G315140 // GRMZM2G103647 // GRMZM2G441031 // GRMZM2G126239 // GRMZM2G049159 // GRMZM2G140694 // GRMZM2G180836 // GRMZM2G112681 // GRMZM2G035701 // GRMZM2G122846 // GRMZM2G073258 // GRMZM2G393433 // GRMZM2G040349 // GRMZM2G064914 // GRMZM2G169382 // GRMZM2G425920 // GRMZM2G081930 // GRMZM2G074393 // GRMZM2G082387 // GRMZM…
GO:0048588	RNA-seq	Root	P	developmental cell growth	6	731	125	25864	0.15	1	// GRMZM2G171279 // GRMZM2G126260 // GRMZM2G097533 // GRMZM2G540834 // GRMZM2G053284 // GRMZM2G138198
GO:0048468	RNA-seq	Root	P	cell development	8	731	229	25864	0.33	1	// GRMZM2G395672 // GRMZM2G070273 // GRMZM2G171279 // GRMZM2G126260 // GRMZM2G097533 // GRMZM2G540834 // GRMZM2G053284 // GRMZM2G138198
GO:0034645	RNA-seq	Root	P	cellular macromolecule biosynthetic process	82	731	3306	25864	0.91	1	// GRMZM2G050561 // GRMZM2G315140 // GRMZM2G155816 // GRMZM2G451035 // GRMZM2G068506 // GRMZM2G038015 // GRMZM2G103647 // GRMZM2G441031 // GRMZM2G312672 // GRMZM2G126239 // GRMZM2G065632 // GRMZM2G540834 // GRMZM2G180836 // GRMZM2G112681 // GRMZM2G035701 // GRMZM2G122846 // GRMZM2G040349 // GRMZM2G393433 // GRMZM2G361855 // GRMZM2G105348 // GRMZM2G425920 // GRMZM2G145308 // GRMZM2G018138 // GRMZM…
GO:0009166	RNA-seq	Root	P	nucleotide catabolic process	5	731	250	25864	0.83	1	// GRMZM5G856071 // GRMZM2G179090 // GRMZM2G111462 // GRMZM2G310144 // GRMZM2G441722
GO:0009409	RNA-seq	Root	P	response to cold	9	731	318	25864	0.55	1	// GRMZM2G102605 // GRMZM2G063024 // GRMZM2G007939 // GRMZM2G146437 // GRMZM2G041961 // GRMZM2G020666 // GRMZM2G167438 // GRMZM2G139797 // GRMZM2G344634
GO:0008104	RNA-seq	Root	P	protein localization	5	731	537	25864	1	1	// GRMZM2G142363 // GRMZM5G895400 // GRMZM2G124918 // GRMZM2G179090 // GRMZM2G021378
GO:0007165	RNA-seq	Root	P	signal transduction	20	731	754	25864	0.64	1	// GRMZM5G845962 // GRMZM2G301663 // GRMZM2G179090 // GRMZM2G001457 // GRMZM2G137779 // GRMZM2G011919 // GRMZM2G136400 // GRMZM2G126260 // GRMZM2G029107 // GRMZM2G052067 // GRMZM2G044495 // GRMZM2G356128 // GRMZM2G005652 // GRMZM2G137407 // GRMZM2G141382 // GRMZM2G051545 // GRMZM2G176519 // GRMZM2G371276 // GRMZM2G004946 // GRMZM2G077278
GO:0044282	RNA-seq	Root	P	small molecule catabolic process	6	731	289	25864	0.82	1	// GRMZM2G004932 // GRMZM2G126900 // GRMZM2G065073 // GRMZM2G124353 // GRMZM2G117956 // GRMZM2G088064
GO:0044283	RNA-seq	Root	P	small molecule biosynthetic process	30	731	792	25864	0.072	1	// GRMZM2G345717 // GRMZM2G099097 // GRMZM2G106591 // GRMZM2G146437 // GRMZM2G035701 // GRMZM2G066578 // GRMZM2G137779 // GRMZM2G083526 // GRMZM2G085381 // GRMZM2G139797 // GRMZM2G121546 // GRMZM2G031660 // GRMZM2G168956 // GRMZM2G149265 // GRMZM5G845962 // GRMZM2G135586 // GRMZM2G063024 // GRMZM2G039166 // GRMZM2G117956 // GRMZM2G350020 // GRMZM2G026930 // GRMZM2G167438 // GRMZM2G427073 // GRMZM…
GO:0008643	RNA-seq	Root	P	carbohydrate transport	6	731	81	25864	0.033	1	// GRMZM2G179679 // GRMZM2G099609 // GRMZM5G842886 // GRMZM6G056015 // GRMZM2G137954 // GRMZM2G157675
GO:0009698	RNA-seq	Root	P	phenylpropanoid metabolic process	6	731	125	25864	0.15	1	// GRMZM2G345717 // GRMZM2G031660 // GRMZM5G822829 // GRMZM2G026930 // GRMZM2G427073 // GRMZM2G350020
GO:0009699	RNA-seq	Root	P	phenylpropanoid biosynthetic process	5	731	86	25864	0.11	1	// GRMZM2G031660 // GRMZM2G026930 // GRMZM2G345717 // GRMZM2G427073 // GRMZM2G350020
GO:0032774	RNA-seq	Root	P	RNA biosynthetic process	64	731	1922	25864	0.1	1	// GRMZM2G105348 // GRMZM2G315140 // GRMZM2G155816 // GRMZM2G451035 // GRMZM2G103647 // GRMZM2G106591 // GRMZM2G312672 // GRMZM2G126239 // GRMZM2G049159 // GRMZM2G540834 // GRMZM2G180836 // GRMZM2G112681 // GRMZM2G035701 // GRMZM2G122846 // GRMZM2G073258 // GRMZM2G393433 // GRMZM2G040349 // GRMZM2G169382 // GRMZM2G425920 // GRMZM2G018138 // GRMZM2G081930 // GRMZM2G074393 // GRMZM2G082387 // GRMZM…
GO:0009755	RNA-seq	Root	P	hormone-mediated signaling pathway	5	731	275	25864	0.89	1	// GRMZM5G845962 // GRMZM2G077278 // GRMZM2G126260 // GRMZM2G011919 // GRMZM2G141382
GO:0051716	RNA-seq	Root	P	cellular response to stimulus	25	731	893	25864	0.55	1	// GRMZM2G137839 // GRMZM2G102605 // GRMZM2G011919 // GRMZM2G024705 // GRMZM2G137779 // GRMZM2G118610 // GRMZM2G117153 // GRMZM2G001457 // GRMZM5G828488 // GRMZM2G127386 // GRMZM2G164062 // GRMZM2G100652 // GRMZM2G077278 // GRMZM5G845962 // GRMZM2G093101 // GRMZM2G113228 // AC155376.2_FG005 // GRMZM2G126260 // GRMZM5G833699 // GRMZM2G156105 // GRMZM2G132303 // GRMZM2G090172 // GRMZM2G093175 // GR…
GO:0042440	RNA-seq	Root	P	pigment metabolic process	5	731	130	25864	0.31	1	// GRMZM2G103881 // GRMZM2G011746 // GRMZM2G379563 // GRMZM2G345717 // GRMZM2G026930
GO:0010604	RNA-seq	Root	P	positive regulation of macromolecule metabolic process	5	731	95	25864	0.14	1	// GRMZM5G845962 // GRMZM2G074393 // GRMZM2G070432 // GRMZM2G072671 // GRMZM2G049159
GO:0048868	RNA-seq	Root	P	pollen tube development	5	731	118	25864	0.25	1	// GRMZM2G335046 // GRMZM2G540834 // GRMZM2G138198 // GRMZM2G097533 // GRMZM2G458159
GO:0048869	RNA-seq	Root	P	cellular developmental process	15	731	458	25864	0.32	1	// GRMZM2G395672 // GRMZM2G070273 // GRMZM2G137779 // GRMZM2G171279 // GRMZM2G004932 // GRMZM2G348846 // GRMZM2G053394 // GRMZM2G126260 // GRMZM2G097533 // GRMZM2G540834 // GRMZM2G127386 // GRMZM2G053284 // GRMZM2G083526 // GRMZM2G138198 // GRMZM2G048475
GO:0009617	RNA-seq	Root	P	response to bacterium	9	731	310	25864	0.52	1	// GRMZM2G171383 // GRMZM2G149265 // GRMZM2G041961 // GRMZM5G833699 // GRMZM2G128466 // GRMZM2G117956 // GRMZM2G118610 // GRMZM2G357620 // GRMZM2G156105
GO:0009611	RNA-seq	Root	P	response to wounding	9	731	198	25864	0.12	1	// GRMZM5G845962 // GRMZM2G096680 // GRMZM2G423898 // GRMZM2G060257 // GRMZM2G345717 // GRMZM2G018716 // GRMZM2G056899 // GRMZM2G175816 // GRMZM2G088482
GO:0055085	RNA-seq	Root	P	transmembrane transport	32	731	834	25864	0.057	1	// GRMZM5G834518 // GRMZM2G025742 // GRMZM2G166976 // GRMZM2G020859 // GRMZM5G843141 // GRMZM2G009800 // GRMZM5G881088 // GRMZM2G111462 // GRMZM2G102683 // AC234152.1_FG002 // GRMZM2G441722 // GRMZM2G397754 // GRMZM2G001457 // GRMZM2G171279 // GRMZM2G105085 // GRMZM2G040933 // GRMZM2G458879 // GRMZM2G475148 // GRMZM2G065073 // GRMZM2G165530 // GRMZM2G041595 // GRMZM2G357620 // GRMZM2G126260 // GR…
GO:0009199	RNA-seq	Root	P	ribonucleoside triphosphate metabolic process	6	731	323	25864	0.89	1	// GRMZM2G179090 // GRMZM2G310144 // GRMZM2G134797 // GRMZM2G111462 // GRMZM5G856071 // GRMZM2G441722
GO:0048513	RNA-seq	Root	P	organ development	18	731	739	25864	0.77	1	// GRMZM2G116461 // GRMZM2G395672 // GRMZM2G070273 // GRMZM2G171279 // GRMZM2G004932 // GRMZM2G126260 // GRMZM2G070432 // GRMZM2G092923 // GRMZM2G082855 // GRMZM2G118737 // GRMZM5G833699 // GRMZM2G104847 // GRMZM2G053284 // GRMZM2G084694 // GRMZM2G077278 // GRMZM2G066578 // GRMZM2G177110 // GRMZM2G170842
GO:0009653	RNA-seq	Root	P	anatomical structure morphogenesis	17	731	551	25864	0.39	1	// GRMZM2G116461 // GRMZM2G395672 // GRMZM2G070273 // GRMZM2G137779 // GRMZM2G171279 // GRMZM2G004932 // GRMZM2G126900 // GRMZM2G048475 // GRMZM2G126260 // GRMZM2G097533 // GRMZM2G540834 // GRMZM2G127386 // GRMZM2G104847 // GRMZM2G053284 // GRMZM2G177110 // GRMZM2G138198 // GRMZM2G082855
GO:0006073	RNA-seq	Root	P	cellular glucan metabolic process	7	731	210	25864	0.39	1	// GRMZM2G137779 // GRMZM2G068506 // GRMZM2G180870 // GRMZM2G149265 // GRMZM2G018716 // GRMZM2G110299 // AC210669.3_FG001
GO:0044092	RNA-seq	Root	P	negative regulation of molecular function	5	731	147	25864	0.41	1	// GRMZM2G078804 // GRMZM2G353076 // GRMZM2G122230 // GRMZM2G001457 // GRMZM2G125356
GO:0048518	RNA-seq	Root	P	positive regulation of biological process	8	731	280	25864	0.54	1	// GRMZM5G845962 // GRMZM2G074393 // GRMZM5G828488 // GRMZM2G070432 // GRMZM2G049159 // GRMZM2G024705 // GRMZM2G035701 // GRMZM2G072671
GO:0048519	RNA-seq	Root	P	negative regulation of biological process	9	731	372	25864	0.72	1	// GRMZM2G301663 // GRMZM2G001457 // GRMZM2G414278 // GRMZM2G011919 // GRMZM2G100776 // GRMZM2G035701 // GRMZM2G032562 // GRMZM2G064914 // GRMZM2G357620
GO:0034621	RNA-seq	Root	P	cellular macromolecular complex subunit organization	7	731	402	25864	0.93	1	// GRMZM2G355940 // GRMZM2G110277 // GRMZM2G070432 // GRMZM2G469839 // GRMZM2G176131 // GRMZM2G155561 // GRMZM5G856071
GO:0033036	RNA-seq	Root	P	macromolecule localization	8	731	633	25864	1	1	// GRMZM2G179090 // GRMZM2G124918 // GRMZM2G344634 // GRMZM5G895400 // GRMZM2G142363 // GRMZM2G323844 // GRMZM2G021378 // GRMZM2G414278
GO:0071310	RNA-seq	Root	P	cellular response to organic substance	7	731	414	25864	0.95	1	// GRMZM5G845962 // GRMZM2G137779 // GRMZM2G011919 // AC155376.2_FG005 // GRMZM2G126260 // GRMZM2G141382 // GRMZM2G077278
GO:0006730	RNA-seq	Root	P	one-carbon metabolic process	10	731	327	25864	0.45	1	// GRMZM2G143871 // GRMZM2G105755 // GRMZM2G311036 // GRMZM2G085924 // GRMZM2G039166 // AC210013.4_FG003 // GRMZM2G050307 // GRMZM2G147491 // GRMZM2G045675 // GRMZM2G336824
GO:0019725	RNA-seq	Root	P	cellular homeostasis	11	731	246	25864	0.099	1	// GRMZM2G152447 // GRMZM2G110286 // GRMZM2G413315 // GRMZM2G441906 // GRMZM2G141584 // GRMZM2G304840 // GRMZM2G020859 // GRMZM5G860607 // AC189750.4_FG004 // AC234152.1_FG002 // GRMZM2G371063
GO:0009205	RNA-seq	Root	P	purine ribonucleoside triphosphate metabolic process	6	731	321	25864	0.89	1	// GRMZM2G179090 // GRMZM2G310144 // GRMZM2G134797 // GRMZM2G111462 // GRMZM5G856071 // GRMZM2G441722
GO:0009203	RNA-seq	Root	P	ribonucleoside triphosphate catabolic process	5	731	250	25864	0.83	1	// GRMZM5G856071 // GRMZM2G179090 // GRMZM2G111462 // GRMZM2G310144 // GRMZM2G441722
GO:0009154	RNA-seq	Root	P	purine ribonucleotide catabolic process	5	731	250	25864	0.83	1	// GRMZM5G856071 // GRMZM2G179090 // GRMZM2G111462 // GRMZM2G310144 // GRMZM2G441722
GO:0060255	RNA-seq	Root	P	regulation of macromolecule metabolic process	66	731	1909	25864	0.057	1	// GRMZM2G105348 // GRMZM2G395672 // GRMZM2G155816 // GRMZM2G451035 // GRMZM2G315140 // GRMZM2G103647 // GRMZM2G441031 // GRMZM2G126239 // GRMZM2G049159 // GRMZM2G140694 // GRMZM2G180836 // GRMZM2G112681 // GRMZM2G035701 // GRMZM2G122846 // GRMZM2G073258 // GRMZM2G393433 // GRMZM2G040349 // GRMZM2G169382 // GRMZM2G425920 // GRMZM2G081930 // GRMZM2G074393 // GRMZM2G082387 // GRMZM2G002119 // GRMZM…
GO:0006952	RNA-seq	Root	P	defense response	18	731	601	25864	0.44	1	// GRMZM2G032198 // GRMZM2G002115 // AC195587.4_FG004 // GRMZM2G118610 // GRMZM2G149265 // GRMZM2G100776 // GRMZM2G041961 // GRMZM2G008196 // GRMZM5G833699 // GRMZM2G117956 // GRMZM2G128466 // GRMZM2G104847 // GRMZM2G471142 // GRMZM2G110277 // GRMZM2G005633 // GRMZM2G049538 // GRMZM2G357620 // GRMZM2G156105
GO:0032787	RNA-seq	Root	P	monocarboxylic acid metabolic process	14	731	439	25864	0.37	1	// GRMZM2G156620 // GRMZM2G083526 // GRMZM2G099097 // GRMZM2G106591 // GRMZM2G063024 // GRMZM2G139797 // GRMZM2G350020 // GRMZM2G104847 // GRMZM2G035701 // GRMZM2G168956 // GRMZM2G167438 // GRMZM2G066578 // GRMZM2G316362 // GRMZM2G117357
GO:0050832	RNA-seq	Root	P	defense response to fungus	5	731	153	25864	0.44	1	// GRMZM2G008196 // GRMZM2G110277 // GRMZM2G041961 // GRMZM2G104847 // GRMZM2G156105
GO:0003006	RNA-seq	Root	P	reproductive developmental process	17	731	734	25864	0.83	1	// GRMZM2G395672 // GRMZM2G137839 // GRMZM2G068506 // GRMZM2G348846 // GRMZM2G126260 // GRMZM2G138198 // GRMZM5G833699 // GRMZM2G540834 // AC210013.4_FG003 // GRMZM2G035701 // GRMZM2G005633 // GRMZM2G077278 // GRMZM2G066578 // GRMZM2G088356 // GRMZM2G024260 // GRMZM2G097533 // GRMZM2G082855
GO:0008361	RNA-seq	Root	P	regulation of cell size	9	731	286	25864	0.42	1	// GRMZM2G137779 // GRMZM2G171279 // GRMZM2G048475 // GRMZM2G126260 // GRMZM2G097533 // GRMZM2G540834 // GRMZM2G127386 // GRMZM2G053284 // GRMZM2G138198
GO:0031669	RNA-seq	Root	P	cellular response to nutrient levels	7	731	95	25864	0.023	1	// GRMZM2G117153 // GRMZM2G093101 // GRMZM5G828488 // GRMZM2G024705 // GRMZM2G093175 // GRMZM2G100652 // GRMZM2G053322
GO:0030163	RNA-seq	Root	P	protein catabolic process	5	731	293	25864	0.91	1	// GRMZM2G417092 // GRMZM2G103881 // GRMZM2G097904 // GRMZM2G379563 // GRMZM2G032562
GO:0010038	RNA-seq	Root	P	response to metal ion	17	731	543	25864	0.37	1	// GRMZM2G176568 // GRMZM2G002115 // AC155376.2_FG005 // GRMZM2G032562 // GRMZM2G064841 // GRMZM2G137839 // GRMZM5G833699 // GRMZM2G134797 // GRMZM2G124353 // GRMZM2G098875 // GRMZM2G078641 // GRMZM2G117642 // AC210598.3_FG003 // GRMZM2G330302 // GRMZM2G088064 // GRMZM2G043291 // GRMZM2G025078
GO:0043436	RNA-seq	Root	P	oxoacid metabolic process	34	731	987	25864	0.14	1	// GRMZM2G050561 // GRMZM2G099097 // GRMZM2G106591 // GRMZM2G118737 // GRMZM2G035767 // GRMZM2G098875 // GRMZM2G066578 // GRMZM2G083526 // GRMZM2G316362 // GRMZM2G170842 // GRMZM2G085381 // GRMZM2G139797 // GRMZM2G121546 // GRMZM2G701288 // GRMZM2G124353 // GRMZM2G168956 // GRMZM2G149265 // GRMZM2G117357 // GRMZM5G845962 // GRMZM2G063024 // GRMZM2G039166 // GRMZM2G117956 // GRMZM2G156620 // GRMZM…
GO:0046486	RNA-seq	Root	P	glycerolipid metabolic process	5	731	172	25864	0.54	1	// GRMZM2G076392 // GRMZM2G159008 // GRMZM2G425249 // GRMZM2G014303 // GRMZM2G414278
GO:0010035	RNA-seq	Root	P	response to inorganic substance	23	731	645	25864	0.16	1	// GRMZM2G137839 // GRMZM2G437100 // GRMZM2G098875 // GRMZM2G002115 // GRMZM2G124353 // GRMZM2G117642 // AC210598.3_FG003 // GRMZM2G330302 // AC155376.2_FG005 // GRMZM2G025078 // GRMZM2G152447 // GRMZM2G149265 // GRMZM2G078641 // GRMZM5G833699 // GRMZM2G134797 // GRMZM2G084694 // GRMZM2G088064 // GRMZM2G176568 // GRMZM2G141584 // GRMZM2G064841 // GRMZM2G049349 // GRMZM2G032562 // GRMZM2G043291
GO:0051707	RNA-seq	Root	P	response to other organism	18	731	622	25864	0.49	1	// GRMZM5G833699 // GRMZM2G104847 // GRMZM2G002115 // GRMZM2G118610 // GRMZM2G149265 // GRMZM2G041961 // GRMZM2G139797 // GRMZM2G040933 // GRMZM2G008196 // GRMZM2G128466 // GRMZM2G400602 // GRMZM2G110277 // GRMZM2G117956 // GRMZM2G132995 // GRMZM2G127134 // GRMZM2G171383 // GRMZM2G357620 // GRMZM2G156105
GO:0010033	RNA-seq	Root	P	response to organic substance	24	731	1030	25864	0.85	1	// GRMZM2G301663 // GRMZM2G102605 // GRMZM2G011919 // GRMZM2G020859 // GRMZM2G035701 // GRMZM2G137779 // GRMZM2G139797 // GRMZM2G077278 // GRMZM2G021378 // GRMZM2G103546 // GRMZM5G845962 // GRMZM2G088783 // GRMZM2G149265 // GRMZM2G053394 // GRMZM2G126260 // GRMZM2G345717 // GRMZM2G353076 // AC234152.1_FG002 // GRMZM2G176568 // GRMZM2G171383 // AC155376.2_FG005 // GRMZM2G093175 // GRMZM2G141382 //…
GO:0046483	RNA-seq	Root	P	heterocycle metabolic process	12	731	714	25864	0.98	1	// GRMZM5G845962 // GRMZM2G179090 // GRMZM2G310144 // GRMZM2G103881 // GRMZM2G085381 // GRMZM2G134797 // GRMZM2G111462 // GRMZM2G117956 // GRMZM2G330302 // GRMZM5G856071 // GRMZM2G379563 // GRMZM2G441722
GO:0044248	RNA-seq	Root	P	cellular catabolic process	23	731	977	25864	0.84	1	// GRMZM2G137839 // GRMZM2G118737 // GRMZM2G417092 // GRMZM2G110714 // GRMZM2G111462 // GRMZM2G064914 // GRMZM2G103881 // GRMZM5G856071 // GRMZM2G441722 // GRMZM2G179090 // GRMZM2G310144 // GRMZM2G097904 // GRMZM2G124353 // GRMZM2G065073 // GRMZM2G379563 // GRMZM2G066578 // GRMZM2G084694 // GRMZM2G088064 // GRMZM2G004932 // GRMZM2G414278 // GRMZM2G126900 // GRMZM2G032562 // GRMZM2G117956
GO:0031668	RNA-seq	Root	P	cellular response to extracellular stimulus	8	731	123	25864	0.028	1	// GRMZM2G117153 // GRMZM2G093101 // GRMZM5G828488 // GRMZM2G024705 // GRMZM2G093175 // GRMZM2G100652 // GRMZM2G053322 // GRMZM2G102605
GO:0065008	RNA-seq	Root	P	regulation of biological quality	27	731	753	25864	0.13	1	// GRMZM2G110286 // GRMZM2G441906 // GRMZM2G137779 // GRMZM2G025742 // GRMZM2G020859 // GRMZM2G097533 // GRMZM2G540834 // GRMZM5G834518 // GRMZM2G053284 // GRMZM2G138198 // GRMZM2G371063 // GRMZM2G413315 // GRMZM2G141584 // GRMZM2G048475 // GRMZM2G171383 // GRMZM2G357620 // GRMZM2G152447 // GRMZM2G126260 // GRMZM2G304840 // GRMZM5G833699 // AC234152.1_FG002 // GRMZM2G156105 // GRMZM2G171279 // GR…
GO:0009607	RNA-seq	Root	P	response to biotic stimulus	19	731	666	25864	0.52	1	// GRMZM5G833699 // GRMZM2G104847 // GRMZM2G002115 // GRMZM2G118610 // GRMZM2G149265 // GRMZM2G041961 // GRMZM2G139797 // GRMZM2G040933 // GRMZM2G471142 // GRMZM2G128466 // GRMZM2G400602 // GRMZM2G110277 // GRMZM2G117956 // GRMZM2G132995 // GRMZM2G127134 // GRMZM2G171383 // GRMZM2G008196 // GRMZM2G357620 // GRMZM2G156105
GO:0006575	RNA-seq	Root	P	cellular amino acid derivative metabolic process	10	731	269	25864	0.24	1	// GRMZM5G845962 // GRMZM2G070432 // GRMZM2G345717 // GRMZM2G085381 // GRMZM2G031660 // GRMZM5G822829 // GRMZM2G026930 // GRMZM2G065073 // GRMZM2G427073 // GRMZM2G350020
GO:0009605	RNA-seq	Root	P	response to external stimulus	23	731	434	25864	0.0043	1	// GRMZM2G096680 // GRMZM2G102605 // GRMZM2G024705 // GRMZM2G175816 // GRMZM2G117153 // GRMZM2G423898 // GRMZM2G001457 // GRMZM5G828488 // GRMZM2G029107 // GRMZM2G018716 // GRMZM2G100652 // GRMZM2G335046 // GRMZM2G077278 // GRMZM2G088482 // GRMZM5G845962 // GRMZM2G093101 // GRMZM2G458159 // GRMZM2G126260 // GRMZM2G056899 // GRMZM2G345717 // GRMZM2G060257 // GRMZM2G093175 // GRMZM2G053322
GO:0005975	RNA-seq	Root	P	carbohydrate metabolic process	46	731	1246	25864	0.045	1	// GRMZM2G090441 // GRMZM2G137779 // GRMZM2G068506 // GRMZM2G008507 // GRMZM2G180870 // GRMZM2G173668 // GRMZM2G007939 // GRMZM2G118737 // GRMZM2G002034 // GRMZM2G073584 // GRMZM2G035767 // GRMZM2G005633 // GRMZM2G092746 // GRMZM2G012143 // GRMZM2G178546 // AC210669.3_FG001 // GRMZM2G453565 // GRMZM2G348602 // GRMZM2G018716 // GRMZM2G041961 // AC196502.3_FG003 // GRMZM2G112830 // GRMZM2G166245 //…
GO:0019538	RNA-seq	Root	P	protein metabolic process	93	731	4447	25864	1	1	// GRMZM2G117632 // GRMZM2G453672 // GRMZM2G137710 // GRMZM2G137407 // GRMZM2G155561 // GRMZM2G451179 // GRMZM2G471395 // GRMZM2G398559 // GRMZM2G352281 // GRMZM2G020146 // GRMZM2G327595 // GRMZM2G346863 // GRMZM2G176519 // GRMZM2G151567 // AC216264.3_FG001 // GRMZM2G356128 // AC217293.3_FG007 // GRMZM2G011919 // GRMZM2G378547 // GRMZM2G379563 // GRMZM2G032562 // GRMZM2G146745 // GRMZM2G072218 //…
GO:0016052	RNA-seq	Root	P	carbohydrate catabolic process	9	731	238	25864	0.24	1	// GRMZM2G004932 // GRMZM2G090441 // GRMZM2G126900 // AC155376.2_FG005 // GRMZM2G007939 // GRMZM2G118737 // GRMZM2G084694 // GRMZM2G005633 // GRMZM2G462258
GO:0016053	RNA-seq	Root	P	organic acid biosynthetic process	21	731	494	25864	0.048	1	// GRMZM2G156620 // GRMZM2G083526 // GRMZM2G099097 // GRMZM2G085381 // GRMZM2G063024 // GRMZM2G126900 // GRMZM2G149265 // GRMZM2G092923 // GRMZM2G093175 // GRMZM2G039166 // GRMZM2G139797 // AC189750.4_FG004 // GRMZM2G121546 // GRMZM2G104847 // GRMZM2G035701 // GRMZM2G168956 // GRMZM2G106591 // GRMZM2G117956 // GRMZM2G167438 // GRMZM2G066578 // GRMZM2G085117
GO:0048878	RNA-seq	Root	P	chemical homeostasis	7	731	123	25864	0.068	1	// GRMZM2G152447 // GRMZM5G834518 // GRMZM2G141584 // GRMZM2G025742 // GRMZM2G020859 // AC234152.1_FG002 // GRMZM2G357620
GO:0002376	RNA-seq	Root	P	immune system process	5	731	207	25864	0.7	1	// GRMZM5G833699 // GRMZM2G110277 // GRMZM2G041961 // GRMZM2G118610 // GRMZM2G156105
GO:0007154	RNA-seq	Root	P	cell communication	13	731	371	25864	0.26	1	// GRMZM2G102605 // GRMZM2G011919 // GRMZM2G093101 // GRMZM5G828488 // GRMZM2G024705 // GRMZM2G093175 // GRMZM2G005652 // GRMZM2G175258 // GRMZM2G100652 // GRMZM2G053322 // GRMZM2G364375 // GRMZM2G004946 // GRMZM2G117153
GO:0033554	RNA-seq	Root	P	cellular response to stress	16	731	442	25864	0.2	1	// GRMZM2G137839 // GRMZM2G102605 // GRMZM2G093101 // GRMZM5G828488 // GRMZM2G132303 // GRMZM2G024705 // GRMZM2G113228 // GRMZM2G093175 // GRMZM2G117153 // GRMZM2G090172 // GRMZM2G127386 // GRMZM2G100652 // GRMZM2G053322 // GRMZM2G164062 // GRMZM2G118610 // GRMZM2G156105
GO:0010016	RNA-seq	Root	P	shoot morphogenesis	5	731	155	25864	0.45	1	// GRMZM2G116461 // GRMZM2G070273 // GRMZM2G082855 // GRMZM2G177110 // GRMZM2G395672
GO:0019438	RNA-seq	Root	P	aromatic compound biosynthetic process	9	731	201	25864	0.13	1	// GRMZM5G845962 // GRMZM2G085381 // GRMZM2G345717 // GRMZM2G121546 // GRMZM2G031660 // GRMZM2G350020 // GRMZM2G026930 // GRMZM2G085117 // GRMZM2G427073
GO:0032535	RNA-seq	Root	P	regulation of cellular component size	9	731	304	25864	0.49	1	// GRMZM2G137779 // GRMZM2G171279 // GRMZM2G048475 // GRMZM2G126260 // GRMZM2G097533 // GRMZM2G540834 // GRMZM2G127386 // GRMZM2G053284 // GRMZM2G138198
GO:0044281	RNA-seq	Root	P	small molecule metabolic process	65	731	2372	25864	0.62	1	// GRMZM2G050561 // GRMZM2G085924 // GRMZM2G111462 // GRMZM2G105755 // GRMZM2G083526 // GRMZM2G106591 // GRMZM2G118737 // GRMZM2G035767 // GRMZM2G098875 // GRMZM2G099097 // GRMZM2G139797 // GRMZM5G856071 // GRMZM2G441722 // GRMZM2G167438 // GRMZM2G179090 // GRMZM2G068506 // GRMZM2G310144 // GRMZM2G311036 // GRMZM2G124353 // GRMZM2G316362 // GRMZM2G070432 // GRMZM2G170842 // GRMZM2G085381 // GRMZM…
GO:0022607	RNA-seq	Root	P	cellular component assembly	7	731	529	25864	0.99	1	// GRMZM2G110277 // GRMZM2G312672 // GRMZM2G469839 // GRMZM2G176131 // GRMZM2G180836 // GRMZM2G164084 // GRMZM5G856071
GO:0006457	RNA-seq	Root	P	protein folding	9	731	261	25864	0.33	1	// GRMZM2G429928 // GRMZM2G117632 // GRMZM2G346863 // GRMZM2G132811 // GRMZM2G178287 // GRMZM5G833699 // GRMZM2G175860 // AC215201.3_FG005 // GRMZM2G370693
GO:0009893	RNA-seq	Root	P	positive regulation of metabolic process	6	731	114	25864	0.11	1	// GRMZM5G845962 // GRMZM2G074393 // GRMZM2G070432 // GRMZM2G049159 // GRMZM2G035701 // GRMZM2G072671
GO:0009891	RNA-seq	Root	P	positive regulation of biosynthetic process	5	731	89	25864	0.12	1	// GRMZM5G845962 // GRMZM2G074393 // GRMZM2G070432 // GRMZM2G035701 // GRMZM2G049159
GO:0042398	RNA-seq	Root	P	cellular amino acid derivative biosynthetic process	7	731	176	25864	0.24	1	// GRMZM5G845962 // GRMZM2G345717 // GRMZM2G085381 // GRMZM2G031660 // GRMZM2G350020 // GRMZM2G026930 // GRMZM2G427073
GO:0009141	RNA-seq	Root	P	nucleoside triphosphate metabolic process	6	731	326	25864	0.9	1	// GRMZM2G179090 // GRMZM2G310144 // GRMZM2G134797 // GRMZM2G111462 // GRMZM5G856071 // GRMZM2G441722
GO:0009143	RNA-seq	Root	P	nucleoside triphosphate catabolic process	5	731	250	25864	0.83	1	// GRMZM5G856071 // GRMZM2G179090 // GRMZM2G111462 // GRMZM2G310144 // GRMZM2G441722
GO:0009144	RNA-seq	Root	P	purine nucleoside triphosphate metabolic process	6	731	321	25864	0.89	1	// GRMZM2G179090 // GRMZM2G310144 // GRMZM2G134797 // GRMZM2G111462 // GRMZM5G856071 // GRMZM2G441722
GO:0009146	RNA-seq	Root	P	purine nucleoside triphosphate catabolic process	5	731	250	25864	0.83	1	// GRMZM5G856071 // GRMZM2G179090 // GRMZM2G111462 // GRMZM2G310144 // GRMZM2G441722
GO:0000302	RNA-seq	Root	P	response to reactive oxygen species	6	731	91	25864	0.051	1	// GRMZM2G152447 // GRMZM2G137839 // GRMZM2G084694 // GRMZM2G141584 // GRMZM2G437100 // GRMZM2G049349
GO:0008152	RNA-seq	Root	P	metabolic process	388	731	13125	25864	0.11	1	// GRMZM2G078114 // GRMZM2G105755 // GRMZM2G155911 // GRMZM2G149189 // GRMZM2G118737 // GRMZM2G540834 // GRMZM2G035767 // GRMZM2G122846 // GRMZM2G005633 // GRMZM2G361855 // GRMZM2G053977 // GRMZM2G471395 // GRMZM2G311036 // GRMZM2G072406 // GRMZM2G125704 // GRMZM2G135586 // GRMZM2G020146 // GRMZM2G180870 // GRMZM2G051474 // AC210598.3_FG003 // GRMZM2G176519 // GRMZM2G019956 // GRMZM2G151567 // GR…
GO:0006807	RNA-seq	Root	P	nitrogen compound metabolic process	106	731	4183	25864	0.9	1	// GRMZM2G315140 // GRMZM2G090441 // GRMZM2G105755 // GRMZM2G118737 // GRMZM2G540834 // GRMZM2G170842 // GRMZM2G122846 // GRMZM2G005633 // GRMZM2G361855 // GRMZM2G177110 // GRMZM2G425920 // GRMZM2G179090 // GRMZM2G074393 // GRMZM2G441031 // GRMZM2G135586 // GRMZM2G121546 // GRMZM2G172365 // GRMZM2G055054 // GRMZM2G330302 // GRMZM5G822829 // GRMZM2G105348 // GRMZM2G019956 // GRMZM2G039166 // GRMZM…
GO:0042742	RNA-seq	Root	P	defense response to bacterium	6	731	255	25864	0.73	1	// GRMZM2G149265 // GRMZM5G833699 // GRMZM2G128466 // GRMZM2G117956 // GRMZM2G357620 // GRMZM2G156105
GO:0009651	RNA-seq	Root	P	response to salt stress	19	731	491	25864	0.11	1	// GRMZM5G845962 // GRMZM2G138744 // GRMZM2G176568 // GRMZM2G154881 // GRMZM2G171279 // GRMZM2G451679 // GRMZM2G149265 // GRMZM2G076370 // GRMZM2G052067 // GRMZM2G139797 // GRMZM5G833699 // GRMZM2G127386 // GRMZM2G041961 // GRMZM2G128466 // GRMZM2G137839 // GRMZM2G134797 // GRMZM2G171383 // GRMZM2G103546 // GRMZM2G357620
GO:0034660	RNA-seq	Root	P	ncRNA metabolic process	6	731	264	25864	0.76	1	// GRMZM2G050561 // GRMZM2G105755 // GRMZM2G172365 // GRMZM2G055054 // GRMZM2G064914 // GRMZM2G024260
GO:0048589	RNA-seq	Root	P	developmental growth	9	731	250	25864	0.28	1	// GRMZM2G137779 // GRMZM2G171279 // GRMZM2G048475 // GRMZM2G126260 // GRMZM2G097533 // GRMZM2G540834 // GRMZM2G127386 // GRMZM2G053284 // GRMZM2G138198
GO:0006195	RNA-seq	Root	P	purine nucleotide catabolic process	5	731	250	25864	0.83	1	// GRMZM5G856071 // GRMZM2G179090 // GRMZM2G111462 // GRMZM2G310144 // GRMZM2G441722
GO:0050789	RNA-seq	Root	P	regulation of biological process	99	731	3207	25864	0.19	1	// GRMZM2G315140 // GRMZM2G395672 // GRMZM2G441906 // GRMZM2G137407 // GRMZM2G122846 // GRMZM2G425920 // GRMZM2G179090 // GRMZM2G074393 // GRMZM2G441031 // GRMZM2G176519 // GRMZM2G105348 // GRMZM2G019956 // GRMZM2G304840 // GRMZM2G356128 // GRMZM2G084694 // GRMZM5G860607 // GRMZM5G857944 // GRMZM2G032562 // GRMZM2G334225 // GRMZM2G011919 // GRMZM2G103647 // GRMZM2G126239 // GRMZM2G049159 // GRMZM…
GO:0044267	RNA-seq	Root	P	cellular protein metabolic process	73	731	3741	25864	1	1	// GRMZM2G050561 // GRMZM2G117632 // GRMZM2G076634 // GRMZM2G070432 // GRMZM2G378547 // GRMZM2G453672 // GRMZM2G100776 // AC215201.3_FG005 // GRMZM2G137710 // GRMZM2G312672 // GRMZM2G178287 // GRMZM2G065632 // GRMZM5G833699 // GRMZM2G417092 // GRMZM2G137407 // GRMZM2G399087 // GRMZM2G155561 // GRMZM2G082855 // GRMZM2G103881 // GRMZM2G138198 // GRMZM2G097533 // GRMZM2G097904 // GRMZM2G145308 // GR…
GO:0044264	RNA-seq	Root	P	cellular polysaccharide metabolic process	8	731	250	25864	0.42	1	// GRMZM2G137779 // GRMZM2G068506 // GRMZM2G180870 // GRMZM2G149265 // GRMZM2G149189 // GRMZM2G018716 // GRMZM2G110299 // AC210669.3_FG001
GO:0010646	RNA-seq	Root	P	regulation of cell communication	5	731	162	25864	0.49	1	// GRMZM5G828488 // GRMZM2G005652 // GRMZM2G004946 // GRMZM2G011919 // GRMZM2G024705
GO:0009415	RNA-seq	Root	P	response to water	9	731	264	25864	0.34	1	// GRMZM2G102605 // GRMZM2G171279 // GRMZM2G069713 // GRMZM2G103546 // GRMZM2G052067 // GRMZM2G139797 // GRMZM5G833699 // GRMZM2G106591 // GRMZM2G117956
GO:0009991	RNA-seq	Root	P	response to extracellular stimulus	9	731	137	25864	0.02	1	// GRMZM2G102605 // GRMZM2G093101 // GRMZM5G828488 // GRMZM2G024705 // GRMZM2G093175 // GRMZM2G100652 // GRMZM2G053322 // GRMZM2G077278 // GRMZM2G117153
GO:0044260	RNA-seq	Root	P	cellular macromolecule metabolic process	158	731	6785	25864	1	1	// GRMZM2G117632 // GRMZM2G105755 // GRMZM2G315140 // GRMZM2G136313 // GRMZM2G180870 // GRMZM2G137710 // GRMZM2G441031 // GRMZM2G118737 // GRMZM2G540834 // GRMZM2G137407 // GRMZM2G122846 // GRMZM2G155561 // GRMZM2G361855 // GRMZM2G425920 // GRMZM2G068506 // GRMZM2G471395 // GRMZM2G074393 // GRMZM2G398559 // GRMZM2G352281 // GRMZM2G172365 // GRMZM2G346863 // GRMZM2G055054 // GRMZM2G105348 // GRMZM…
GO:0016043	RNA-seq	Root	P	cellular component organization	30	731	1325	25864	0.91	1	// GRMZM2G395672 // GRMZM2G137779 // GRMZM2G048475 // AC215201.3_FG005 // GRMZM2G312672 // GRMZM2G097533 // GRMZM2G540834 // GRMZM2G180836 // GRMZM2G155561 // GRMZM2G138198 // GRMZM2G070273 // GRMZM2G355940 // GRMZM2G074393 // GRMZM2G070432 // GRMZM2G139797 // GRMZM2G348846 // GRMZM2G053394 // GRMZM2G126260 // GRMZM2G345717 // GRMZM5G856071 // GRMZM2G001457 // GRMZM2G164084 // GRMZM2G024260 // GR…
GO:0090066	RNA-seq	Root	P	regulation of anatomical structure size	9	731	304	25864	0.49	1	// GRMZM2G137779 // GRMZM2G171279 // GRMZM2G048475 // GRMZM2G126260 // GRMZM2G097533 // GRMZM2G540834 // GRMZM2G127386 // GRMZM2G053284 // GRMZM2G138198
GO:0065003	RNA-seq	Root	P	macromolecular complex assembly	7	731	452	25864	0.97	1	// GRMZM2G110277 // GRMZM2G312672 // GRMZM2G469839 // GRMZM2G176131 // GRMZM2G180836 // GRMZM2G164084 // GRMZM5G856071
GO:0065007	RNA-seq	Root	P	biological regulation	116	731	3697	25864	0.13	1	// GRMZM2G315140 // GRMZM2G025742 // GRMZM2G540834 // GRMZM2G441906 // GRMZM2G137407 // GRMZM2G122846 // GRMZM2G164084 // GRMZM2G425920 // GRMZM2G179090 // GRMZM2G171279 // GRMZM2G074393 // GRMZM2G441031 // AC165171.2_FG002 // GRMZM2G176519 // GRMZM2G152447 // GRMZM2G019956 // GRMZM2G304840 // GRMZM2G356128 // GRMZM2G084694 // GRMZM2G353076 // GRMZM5G860607 // GRMZM5G857944 // GRMZM2G032562 // GR…
GO:0065009	RNA-seq	Root	P	regulation of molecular function	8	731	345	25864	0.76	1	// GRMZM5G845962 // GRMZM2G078804 // GRMZM2G001457 // GRMZM2G005652 // GRMZM2G122230 // GRMZM2G353076 // GRMZM2G125356 // GRMZM2G427073
GO:0032259	RNA-seq	Root	P	methylation	10	731	309	25864	0.38	1	// GRMZM2G143871 // GRMZM2G105755 // GRMZM2G311036 // GRMZM2G085924 // GRMZM2G039166 // AC210013.4_FG003 // GRMZM2G050307 // GRMZM2G147491 // GRMZM2G045675 // GRMZM2G336824
GO:0009150	RNA-seq	Root	P	purine ribonucleotide metabolic process	6	731	357	25864	0.94	1	// GRMZM2G179090 // GRMZM2G310144 // GRMZM2G134797 // GRMZM2G111462 // GRMZM5G856071 // GRMZM2G441722
GO:0019748	RNA-seq	Root	P	secondary metabolic process	10	731	302	25864	0.36	1	// GRMZM5G845962 // GRMZM2G345717 // GRMZM2G031660 // GRMZM2G035701 // GRMZM2G350020 // GRMZM2G026930 // AC210598.3_FG003 // GRMZM2G011746 // GRMZM2G427073 // GRMZM5G822829
GO:0048316	RNA-seq	Root	P	seed development	9	731	285	25864	0.42	1	// GRMZM2G395672 // GRMZM2G137839 // GRMZM2G348846 // GRMZM2G126260 // GRMZM2G088356 // AC210013.4_FG003 // GRMZM2G035701 // GRMZM2G005633 // GRMZM2G024260
GO:0006629	RNA-seq	Root	P	lipid metabolic process	41	731	993	25864	0.013	1	// GRMZM2G076392 // GRMZM2G099097 // GRMZM2G376265 // GRMZM2G106591 // GRMZM2G146437 // AC234154.1_FG008 // GRMZM2G066578 // GRMZM2G425249 // GRMZM2G109286 // GRMZM2G169562 // GRMZM2G159008 // GRMZM2G083526 // GRMZM2G161792 // GRMZM2G316362 // GRMZM2G141762 // GRMZM2G139797 // GRMZM2G156620 // AC210013.4_FG003 // GRMZM2G168956 // GRMZM2G100652 // GRMZM2G029756 // GRMZM2G123365 // GRMZM2G117357 //…
GO:0009308	RNA-seq	Root	P	amine metabolic process	19	731	640	25864	0.45	1	// GRMZM5G845962 // GRMZM2G050561 // GRMZM2G090441 // GRMZM2G085381 // GRMZM2G092923 // GRMZM2G093175 // GRMZM2G039166 // GRMZM2G147268 // GRMZM2G118737 // GRMZM2G117956 // GRMZM2G121546 // GRMZM2G701288 // GRMZM2G124353 // GRMZM2G098875 // GRMZM2G005633 // AC189750.4_FG004 // GRMZM2G085117 // GRMZM2G088064 // GRMZM2G170842
GO:0009309	RNA-seq	Root	P	amine biosynthetic process	8	731	259	25864	0.45	1	// GRMZM2G085381 // GRMZM2G092923 // GRMZM2G093175 // GRMZM2G039166 // AC189750.4_FG004 // GRMZM2G121546 // GRMZM2G117956 // GRMZM2G085117
GO:0050793	RNA-seq	Root	P	regulation of developmental process	6	731	311	25864	0.87	1	// GRMZM2G414278 // GRMZM2G029107 // GRMZM2G126260 // GRMZM2G097533 // GRMZM2G084694 // GRMZM2G138198
GO:0006812	RNA-seq	Root	P	cation transport	12	731	498	25864	0.75	1	// GRMZM2G042692 // GRMZM2G161846 // GRMZM2G001457 // GRMZM2G171279 // GRMZM2G317270 // GRMZM2G041065 // GRMZM2G020859 // GRMZM2G040933 // GRMZM2G458879 // GRMZM5G849889 // GRMZM2G007713 // GRMZM2G357620
GO:0006811	RNA-seq	Root	P	ion transport	16	731	620	25864	0.68	1	// GRMZM2G042692 // GRMZM2G161846 // GRMZM2G001457 // GRMZM2G171279 // GRMZM2G317270 // GRMZM2G041065 // GRMZM2G020859 // GRMZM2G040933 // GRMZM2G458879 // GRMZM2G146161 // GRMZM5G881088 // GRMZM5G849889 // AC234152.1_FG002 // GRMZM2G165828 // GRMZM2G007713 // GRMZM2G357620
GO:0050790	RNA-seq	Root	P	regulation of catalytic activity	6	731	326	25864	0.9	1	// GRMZM5G845962 // GRMZM2G078804 // GRMZM2G005652 // GRMZM2G122230 // GRMZM2G125356 // GRMZM2G427073
GO:0009889	RNA-seq	Root	P	regulation of biosynthetic process	61	731	1828	25864	0.11	1	// GRMZM2G105348 // GRMZM2G315140 // GRMZM2G155816 // GRMZM2G425920 // GRMZM2G103647 // GRMZM2G441031 // GRMZM2G126239 // GRMZM2G049159 // GRMZM2G140694 // GRMZM2G180836 // GRMZM2G112681 // GRMZM2G035701 // GRMZM2G122846 // GRMZM2G073258 // GRMZM2G393433 // GRMZM2G040349 // GRMZM2G169382 // GRMZM2G451035 // GRMZM2G081930 // GRMZM2G074393 // GRMZM2G082387 // GRMZM2G002119 // GRMZM2G070432 // GRMZM…
GO:0009888	RNA-seq	Root	P	tissue development	8	731	321	25864	0.69	1	// GRMZM2G395672 // GRMZM2G070273 // GRMZM2G171279 // GRMZM2G004932 // GRMZM2G070432 // GRMZM2G126260 // GRMZM2G053284 // GRMZM2G084694
GO:0050794	RNA-seq	Root	P	regulation of cellular process	93	731	2928	25864	0.13	1	// GRMZM2G315140 // GRMZM2G441906 // GRMZM2G137407 // GRMZM2G122846 // GRMZM2G425920 // GRMZM2G179090 // GRMZM2G074393 // GRMZM2G441031 // GRMZM2G176519 // GRMZM2G105348 // GRMZM2G019956 // GRMZM2G304840 // GRMZM2G356128 // GRMZM5G860607 // GRMZM5G857944 // GRMZM2G032562 // GRMZM2G334225 // GRMZM2G011919 // GRMZM2G103647 // GRMZM2G126239 // GRMZM2G049159 // GRMZM2G005652 // GRMZM2G112681 // GRMZM…
GO:0009261	RNA-seq	Root	P	ribonucleotide catabolic process	5	731	250	25864	0.83	1	// GRMZM5G856071 // GRMZM2G179090 // GRMZM2G111462 // GRMZM2G310144 // GRMZM2G441722
GO:0043412	RNA-seq	Root	P	macromolecule modification	53	731	2387	25864	0.97	1	// GRMZM2G070432 // GRMZM2G453672 // GRMZM2G136400 // GRMZM2G137710 // GRMZM2G312672 // GRMZM2G178287 // GRMZM2G142544 // GRMZM2G097533 // GRMZM2G137407 // GRMZM2G399087 // GRMZM2G378547 // GRMZM2G138198 // GRMZM2G022822 // GRMZM2G001457 // GRMZM2G011919 // GRMZM2G471395 // GRMZM2G114093 // GRMZM2G474546 // GRMZM2G398559 // GRMZM2G352281 // GRMZM2G364375 // GRMZM2G110908 // GRMZM2G172365 // GRMZM…
GO:0010015	RNA-seq	Root	P	root morphogenesis	5	731	136	25864	0.35	1	// GRMZM2G004932 // GRMZM2G104847 // GRMZM2G126260 // GRMZM2G053284 // GRMZM2G171279
GO:0009267	RNA-seq	Root	P	cellular response to starvation	7	731	84	25864	0.013	1	// GRMZM2G117153 // GRMZM2G093101 // GRMZM5G828488 // GRMZM2G024705 // GRMZM2G093175 // GRMZM2G100652 // GRMZM2G053322
GO:0009266	RNA-seq	Root	P	response to temperature stimulus	15	731	464	25864	0.34	1	// GRMZM2G146437 // GRMZM2G137839 // GRMZM2G102605 // GRMZM2G149265 // GRMZM2G041961 // GRMZM2G139797 // GRMZM2G300965 // GRMZM5G833699 // GRMZM2G020666 // GRMZM2G437100 // GRMZM2G049349 // GRMZM2G167438 // GRMZM2G007939 // GRMZM2G063024 // GRMZM2G344634
GO:0034641	RNA-seq	Root	P	cellular nitrogen compound metabolic process	20	731	797	25864	0.73	1	// GRMZM5G845962 // GRMZM2G050561 // GRMZM2G085381 // GRMZM2G092923 // GRMZM2G093175 // GRMZM2G039166 // GRMZM2G135586 // GRMZM2G118737 // AC189750.4_FG004 // GRMZM2G121546 // GRMZM2G701288 // GRMZM2G124353 // GRMZM2G098875 // GRMZM2G117956 // GRMZM2G147268 // GRMZM2G088064 // GRMZM2G103881 // GRMZM2G085117 // GRMZM2G379563 // GRMZM2G170842
GO:0051234	RNA-seq	Root	P	establishment of localization	73	731	2322	25864	0.19	1	// GRMZM2G161846 // GRMZM2G124918 // GRMZM2G025742 // GRMZM5G842886 // GRMZM2G166976 // GRMZM2G020859 // GRMZM5G826672 // GRMZM2G009800 // GRMZM5G881088 // GRMZM2G111462 // GRMZM2G102683 // AC234152.1_FG002 // GRMZM2G441722 // GRMZM2G302673 // GRMZM2G070563 // GRMZM2G397754 // GRMZM2G179090 // GRMZM5G843141 // GRMZM2G344634 // GRMZM2G002115 // GRMZM2G323844 // GRMZM2G041065 // GRMZM2G105085 // GR…
GO:0006520	RNA-seq	Root	P	cellular amino acid metabolic process	17	731	495	25864	0.25	1	// GRMZM5G845962 // GRMZM2G050561 // GRMZM2G085381 // GRMZM2G092923 // GRMZM2G093175 // GRMZM2G039166 // GRMZM2G147268 // GRMZM2G118737 // AC189750.4_FG004 // GRMZM2G121546 // GRMZM2G701288 // GRMZM2G124353 // GRMZM2G098875 // GRMZM2G117956 // GRMZM2G085117 // GRMZM2G088064 // GRMZM2G170842
GO:0000003	RNA-seq	Root	P	reproduction	32	731	975	25864	0.22	1	// GRMZM2G395672 // GRMZM2G137839 // GRMZM2G114126 // GRMZM2G068506 // GRMZM2G082520 // GRMZM2G134054 // GRMZM2G097533 // GRMZM2G540834 // GRMZM2G035701 // GRMZM2G005633 // GRMZM2G066578 // GRMZM2G004946 // GRMZM2G138198 // GRMZM2G083526 // GRMZM2G070273 // GRMZM2G029107 // GRMZM2G024260 // AC210013.4_FG003 // GRMZM2G335046 // GRMZM2G474194 // GRMZM2G088356 // GRMZM2G342246 // GRMZM2G348846 // GR…
GO:0016070	RNA-seq	Root	P	RNA metabolic process	71	731	2504	25864	0.51	1	// GRMZM2G050561 // GRMZM2G315140 // GRMZM2G155816 // GRMZM2G451035 // GRMZM2G105755 // GRMZM2G103647 // GRMZM2G106591 // GRMZM2G312672 // GRMZM2G126239 // GRMZM2G049159 // GRMZM2G540834 // GRMZM2G180836 // GRMZM2G112681 // GRMZM2G035701 // GRMZM2G122846 // GRMZM2G073258 // GRMZM2G393433 // GRMZM2G040349 // GRMZM2G064914 // GRMZM2G105348 // GRMZM2G425920 // GRMZM2G018138 // GRMZM2G081930 // GRMZM…
GO:0008652	RNA-seq	Root	P	cellular amino acid biosynthetic process	8	731	226	25864	0.32	1	// GRMZM2G085381 // GRMZM2G092923 // GRMZM2G093175 // GRMZM2G039166 // AC189750.4_FG004 // GRMZM2G121546 // GRMZM2G117956 // GRMZM2G085117
GO:0044271	RNA-seq	Root	P	cellular nitrogen compound biosynthetic process	10	731	427	25864	0.76	1	// GRMZM5G845962 // GRMZM2G085381 // GRMZM2G092923 // GRMZM2G093175 // GRMZM2G039166 // GRMZM2G135586 // AC189750.4_FG004 // GRMZM2G121546 // GRMZM2G117956 // GRMZM2G085117
GO:0000904	RNA-seq	Root	P	cell morphogenesis involved in differentiation	5	731	139	25864	0.36	1	// GRMZM2G097533 // GRMZM2G540834 // GRMZM2G070273 // GRMZM2G138198 // GRMZM2G395672
GO:0042542	RNA-seq	Root	P	response to hydrogen peroxide	6	731	69	25864	0.017	1	// GRMZM2G152447 // GRMZM2G137839 // GRMZM2G084694 // GRMZM2G141584 // GRMZM2G437100 // GRMZM2G049349
GO:0046394	RNA-seq	Root	P	carboxylic acid biosynthetic process	21	731	494	25864	0.048	1	// GRMZM2G156620 // GRMZM2G083526 // GRMZM2G099097 // GRMZM2G085381 // GRMZM2G063024 // GRMZM2G126900 // GRMZM2G149265 // GRMZM2G092923 // GRMZM2G093175 // GRMZM2G039166 // GRMZM2G139797 // AC189750.4_FG004 // GRMZM2G121546 // GRMZM2G104847 // GRMZM2G035701 // GRMZM2G168956 // GRMZM2G106591 // GRMZM2G117956 // GRMZM2G167438 // GRMZM2G066578 // GRMZM2G085117
GO:0050896	RNA-seq	Root	P	response to stimulus	118	731	3551	25864	0.037	1	// GRMZM2G137839 // GRMZM2G068506 // GRMZM2G146437 // GRMZM2G005633 // GRMZM2G049538 // GRMZM2G344634 // GRMZM2G171279 // GRMZM2G451679 // GRMZM2G041961 // AC210598.3_FG003 // GRMZM2G069713 // GRMZM2G065073 // GRMZM2G156257 // GRMZM2G330302 // GRMZM2G088482 // GRMZM2G152447 // GRMZM2G088783 // GRMZM2G458159 // GRMZM2G149265 // GRMZM2G128466 // GRMZM2G400602 // GRMZM2G084694 // GRMZM2G471142 // GR…
GO:0006950	RNA-seq	Root	P	response to stress	83	731	2243	25864	0.0085	1	// GRMZM2G105348 // GRMZM5G845962 // GRMZM2G096680 // GRMZM2G060257 // GRMZM2G154881 // GRMZM2G102605 // GRMZM2G024705 // GRMZM2G100652 // GRMZM2G063024 // GRMZM2G100776 // GRMZM2G106591 // GRMZM2G137839 // GRMZM2G007939 // GRMZM2G146437 // GRMZM2G032198 // GRMZM2G437100 // GRMZM2G005633 // GRMZM2G175816 // GRMZM2G008196 // GRMZM2G049538 // GRMZM2G088064 // GRMZM2G345717 // GRMZM2G300965 // GRMZM…
GO:0048367	RNA-seq	Root	P	shoot development	7	731	276	25864	0.66	1	// GRMZM2G116461 // GRMZM2G395672 // GRMZM2G070273 // GRMZM2G092923 // GRMZM5G833699 // GRMZM2G177110 // GRMZM2G082855
GO:0006355	RNA-seq	Root	P	regulation of transcription, DNA-dependent	59	731	1706	25864	0.069	1	// GRMZM2G105348 // GRMZM2G315140 // GRMZM2G155816 // GRMZM2G425920 // GRMZM2G103647 // GRMZM2G106591 // GRMZM2G126239 // GRMZM2G049159 // GRMZM2G140694 // GRMZM2G180836 // GRMZM2G112681 // GRMZM2G035701 // GRMZM2G122846 // GRMZM2G073258 // GRMZM2G393433 // GRMZM2G040349 // GRMZM2G169382 // GRMZM2G451035 // GRMZM2G081930 // GRMZM2G074393 // GRMZM2G082387 // GRMZM2G002119 // GRMZM2G441031 // GRMZM…
GO:0048364	RNA-seq	Root	P	root development	10	731	275	25864	0.26	1	// GRMZM2G004932 // GRMZM2G171279 // GRMZM2G126260 // GRMZM2G092923 // GRMZM2G118737 // GRMZM2G104847 // GRMZM2G053284 // GRMZM2G084694 // GRMZM2G077278 // GRMZM2G170842
GO:0006350	RNA-seq	Root	P	transcription	64	731	1916	25864	0.099	1	// GRMZM2G105348 // GRMZM2G315140 // GRMZM2G155816 // GRMZM2G451035 // GRMZM2G103647 // GRMZM2G106591 // GRMZM2G312672 // GRMZM2G126239 // GRMZM2G049159 // GRMZM2G540834 // GRMZM2G180836 // GRMZM2G112681 // GRMZM2G035701 // GRMZM2G122846 // GRMZM2G073258 // GRMZM2G393433 // GRMZM2G040349 // GRMZM2G169382 // GRMZM2G425920 // GRMZM2G018138 // GRMZM2G081930 // GRMZM2G074393 // GRMZM2G082387 // GRMZM…
GO:0006351	RNA-seq	Root	P	transcription, DNA-dependent	64	731	1915	25864	0.099	1	// GRMZM2G105348 // GRMZM2G315140 // GRMZM2G155816 // GRMZM2G451035 // GRMZM2G103647 // GRMZM2G106591 // GRMZM2G312672 // GRMZM2G126239 // GRMZM2G049159 // GRMZM2G540834 // GRMZM2G180836 // GRMZM2G112681 // GRMZM2G035701 // GRMZM2G122846 // GRMZM2G073258 // GRMZM2G393433 // GRMZM2G040349 // GRMZM2G169382 // GRMZM2G425920 // GRMZM2G018138 // GRMZM2G081930 // GRMZM2G074393 // GRMZM2G082387 // GRMZM…
GO:0006753	RNA-seq	Root	P	nucleoside phosphate metabolic process	8	731	518	25864	0.98	1	// GRMZM2G179090 // GRMZM2G310144 // GRMZM2G092923 // GRMZM2G134797 // GRMZM2G111462 // GRMZM2G330302 // GRMZM5G856071 // GRMZM2G441722
GO:0006633	RNA-seq	Root	P	fatty acid biosynthetic process	10	731	203	25864	0.071	1	// GRMZM2G083526 // GRMZM2G099097 // GRMZM2G106591 // GRMZM2G063024 // GRMZM2G139797 // GRMZM2G104847 // GRMZM2G168956 // GRMZM2G167438 // GRMZM2G066578 // GRMZM2G156620
GO:0006631	RNA-seq	Root	P	fatty acid metabolic process	13	731	283	25864	0.067	1	// GRMZM2G156620 // GRMZM2G083526 // GRMZM2G099097 // GRMZM2G106591 // GRMZM2G063024 // GRMZM2G139797 // GRMZM2G104847 // GRMZM2G350020 // GRMZM2G168956 // GRMZM2G167438 // GRMZM2G066578 // GRMZM2G316362 // GRMZM2G117357
GO:0051239	RNA-seq	Root	P	regulation of multicellular organismal process	6	731	263	25864	0.75	1	// GRMZM2G414278 // GRMZM2G029107 // GRMZM2G126260 // GRMZM2G097533 // GRMZM2G084694 // GRMZM2G138198
GO:0070271	RNA-seq	Root	P	protein complex biogenesis	7	731	312	25864	0.78	1	// GRMZM2G110277 // GRMZM2G312672 // GRMZM2G469839 // GRMZM2G176131 // GRMZM2G180836 // GRMZM2G164084 // GRMZM5G856071
GO:0016311	RNA-seq	Root	P	dephosphorylation	5	731	172	25864	0.54	1	// GRMZM2G152447 // GRMZM2G159008 // GRMZM5G836174 // GRMZM2G015908 // GRMZM2G141584
GO:0009314	RNA-seq	Root	P	response to radiation	10	731	512	25864	0.91	1	// GRMZM2G001457 // GRMZM2G068506 // GRMZM2G126260 // GRMZM2G063024 // GRMZM2G029107 // GRMZM2G437100 // GRMZM2G049349 // GRMZM2G052344 // GRMZM2G353076 // GRMZM2G167438
GO:0050801	RNA-seq	Root	P	ion homeostasis	6	731	94	25864	0.058	1	// GRMZM2G152447 // GRMZM5G834518 // GRMZM2G141584 // GRMZM2G020859 // AC234152.1_FG002 // GRMZM2G357620
GO:0030154	RNA-seq	Root	P	cell differentiation	12	731	336	25864	0.25	1	// GRMZM2G395672 // GRMZM2G070273 // GRMZM2G171279 // GRMZM2G004932 // GRMZM2G348846 // GRMZM2G053394 // GRMZM2G126260 // GRMZM2G097533 // GRMZM2G540834 // GRMZM2G053284 // GRMZM2G083526 // GRMZM2G138198
GO:0009311	RNA-seq	Root	P	oligosaccharide metabolic process	6	731	117	25864	0.12	1	// GRMZM2G008507 // GRMZM2G178546 // GRMZM2G112830 // GRMZM2G007939 // GRMZM2G118737 // GRMZM2G084694
GO:0019953	RNA-seq	Root	P	sexual reproduction	7	731	106	25864	0.037	1	// GRMZM2G342246 // GRMZM2G114126 // GRMZM2G082520 // GRMZM2G176595 // GRMZM2G148485 // GRMZM2G474194 // GRMZM2G083526
GO:0009791	RNA-seq	Root	P	post-embryonic development	21	731	853	25864	0.77	1	// GRMZM2G395672 // GRMZM2G137839 // GRMZM2G414278 // GRMZM2G068506 // GRMZM2G348846 // GRMZM2G134054 // GRMZM2G029107 // GRMZM2G088356 // GRMZM2G300965 // GRMZM5G833699 // GRMZM2G104847 // AC210013.4_FG003 // GRMZM2G035701 // GRMZM2G084694 // GRMZM2G005633 // GRMZM2G353076 // GRMZM2G077278 // GRMZM2G066578 // GRMZM2G126260 // GRMZM2G024260 // GRMZM2G082855
GO:0009790	RNA-seq	Root	P	embryonic development	10	731	294	25864	0.33	1	// GRMZM2G137839 // GRMZM2G348846 // AC215201.3_FG005 // GRMZM2G126260 // GRMZM2G088356 // AC210013.4_FG003 // GRMZM2G035701 // GRMZM2G458159 // GRMZM2G005633 // GRMZM2G024260
GO:0009793	RNA-seq	Root	P	embryonic development ending in seed dormancy	8	731	214	25864	0.27	1	// GRMZM2G137839 // GRMZM2G348846 // GRMZM2G126260 // GRMZM2G088356 // AC210013.4_FG003 // GRMZM2G035701 // GRMZM2G005633 // GRMZM2G024260
GO:0044262	RNA-seq	Root	P	cellular carbohydrate metabolic process	20	731	762	25864	0.66	1	// GRMZM2G137779 // GRMZM2G018716 // GRMZM5G829946 // GRMZM2G178546 // GRMZM2G084694 // GRMZM2G068506 // GRMZM2G008507 // GRMZM2G041356 // GRMZM2G180870 // GRMZM2G149265 // GRMZM2G007939 // GRMZM2G118737 // AC210669.3_FG001 // GRMZM2G112830 // GRMZM2G149189 // GRMZM2G072406 // GRMZM2G126900 // GRMZM2G057779 // GRMZM2G110299 // GRMZM2G004932
GO:0009416	RNA-seq	Root	P	response to light stimulus	10	731	498	25864	0.89	1	// GRMZM2G001457 // GRMZM2G068506 // GRMZM2G126260 // GRMZM2G063024 // GRMZM2G029107 // GRMZM2G437100 // GRMZM2G049349 // GRMZM2G052344 // GRMZM2G353076 // GRMZM2G167438
GO:0070887	RNA-seq	Root	P	cellular response to chemical stimulus	10	731	488	25864	0.88	1	// GRMZM5G845962 // GRMZM2G137839 // GRMZM2G102605 // GRMZM2G011919 // AC155376.2_FG005 // GRMZM2G126260 // GRMZM5G833699 // GRMZM2G141382 // GRMZM2G077278 // GRMZM2G137779
GO:0009414	RNA-seq	Root	P	response to water deprivation	9	731	254	25864	0.3	1	// GRMZM2G102605 // GRMZM2G171279 // GRMZM2G069713 // GRMZM2G103546 // GRMZM2G052067 // GRMZM2G139797 // GRMZM5G833699 // GRMZM2G106591 // GRMZM2G117956
GO:0006163	RNA-seq	Root	P	purine nucleotide metabolic process	6	731	369	25864	0.95	1	// GRMZM2G179090 // GRMZM2G310144 // GRMZM2G134797 // GRMZM2G111462 // GRMZM5G856071 // GRMZM2G441722
GO:0008544	RNA-seq	Root	P	epidermis development	6	731	136	25864	0.2	1	// GRMZM2G395672 // GRMZM2G070273 // GRMZM2G171279 // GRMZM2G004932 // GRMZM2G126260 // GRMZM2G053284
GO:0009259	RNA-seq	Root	P	ribonucleotide metabolic process	6	731	369	25864	0.95	1	// GRMZM2G179090 // GRMZM2G310144 // GRMZM2G134797 // GRMZM2G111462 // GRMZM5G856071 // GRMZM2G441722
GO:0006955	RNA-seq	Root	P	immune response	5	731	207	25864	0.7	1	// GRMZM5G833699 // GRMZM2G110277 // GRMZM2G041961 // GRMZM2G118610 // GRMZM2G156105
GO:0048229	RNA-seq	Root	P	gametophyte development	5	731	255	25864	0.85	1	// GRMZM2G348846 // GRMZM2G053394 // GRMZM2G083526 // GRMZM2G082855 // GRMZM2G025742
GO:0009719	RNA-seq	Root	P	response to endogenous stimulus	20	731	848	25864	0.82	1	// GRMZM5G845962 // GRMZM2G176568 // GRMZM2G102605 // GRMZM2G011919 // GRMZM2G088783 // GRMZM2G021378 // GRMZM2G149265 // GRMZM2G126260 // GRMZM2G301663 // GRMZM2G345717 // GRMZM2G139797 // AC234152.1_FG002 // GRMZM2G035701 // GRMZM2G141382 // GRMZM2G353076 // GRMZM2G077278 // GRMZM2G020859 // GRMZM2G171383 // GRMZM2G103546 // AC155376.2_FG005
GO:0006139	RNA-seq	Root	P	nucleobase, nucleoside, nucleotide and nucleic acid metabolic process	86	731	3518	25864	0.93	1	// GRMZM2G315140 // GRMZM2G105755 // GRMZM2G540834 // GRMZM2G122846 // GRMZM2G361855 // GRMZM2G053503 // GRMZM2G179090 // GRMZM2G074393 // GRMZM2G441031 // GRMZM2G172365 // GRMZM2G055054 // GRMZM2G330302 // GRMZM2G105348 // GRMZM2G019956 // GRMZM2G024260 // GRMZM5G857944 // GRMZM2G032562 // GRMZM2G334225 // GRMZM2G111462 // GRMZM2G103647 // GRMZM2G126239 // GRMZM2G049159 // GRMZM2G112681 // GRMZM…
GO:0006519	RNA-seq	Root	P	cellular amino acid and derivative metabolic process	25	731	706	25864	0.16	1	// GRMZM2G050561 // GRMZM2G118737 // GRMZM2G170842 // GRMZM2G098875 // GRMZM2G070432 // GRMZM2G093175 // GRMZM2G121546 // GRMZM2G031660 // GRMZM2G124353 // GRMZM2G065073 // GRMZM5G822829 // GRMZM5G845962 // GRMZM2G345717 // GRMZM2G117956 // GRMZM2G039166 // GRMZM2G026930 // GRMZM2G088064 // GRMZM2G427073 // GRMZM2G092923 // GRMZM2G085117 // GRMZM2G085381 // GRMZM2G701288 // AC189750.4_FG004 // GR…
GO:0031328	RNA-seq	Root	P	positive regulation of cellular biosynthetic process	5	731	89	25864	0.12	1	// GRMZM5G845962 // GRMZM2G074393 // GRMZM2G070432 // GRMZM2G035701 // GRMZM2G049159
GO:0005984	RNA-seq	Root	P	disaccharide metabolic process	6	731	104	25864	0.083	1	// GRMZM2G008507 // GRMZM2G178546 // GRMZM2G112830 // GRMZM2G007939 // GRMZM2G118737 // GRMZM2G084694
GO:0051641	RNA-seq	Root	P	cellular localization	6	731	638	25864	1	1	// GRMZM5G826672 // GRMZM2G001457 // GRMZM2G111082 // GRMZM2G142363 // GRMZM2G055054 // GRMZM2G021378
GO:0051179	RNA-seq	Root	P	localization	74	731	2376	25864	0.21	1	// GRMZM2G161846 // GRMZM2G124918 // GRMZM2G025742 // GRMZM5G842886 // GRMZM2G166976 // GRMZM2G020859 // GRMZM5G826672 // GRMZM2G009800 // GRMZM5G881088 // GRMZM2G111462 // GRMZM2G102683 // AC234152.1_FG002 // GRMZM2G441722 // GRMZM2G302673 // GRMZM2G070563 // GRMZM2G397754 // GRMZM2G179090 // GRMZM5G843141 // GRMZM2G344634 // GRMZM2G002115 // GRMZM2G323844 // GRMZM2G041065 // GRMZM2G105085 // GR…
GO:0006810	RNA-seq	Root	P	transport	73	731	2313	25864	0.18	1	// GRMZM2G161846 // GRMZM2G124918 // GRMZM2G025742 // GRMZM5G842886 // GRMZM2G166976 // GRMZM2G020859 // GRMZM5G826672 // GRMZM2G009800 // GRMZM5G881088 // GRMZM2G111462 // GRMZM2G102683 // AC234152.1_FG002 // GRMZM2G441722 // GRMZM2G302673 // GRMZM2G070563 // GRMZM2G397754 // GRMZM2G179090 // GRMZM5G843141 // GRMZM2G344634 // GRMZM2G002115 // GRMZM2G323844 // GRMZM2G041065 // GRMZM2G105085 // GR…
GO:0006508	RNA-seq	Root	P	proteolysis	23	731	946	25864	0.79	1	// AC203862.4_FG001 // GRMZM2G417092 // GRMZM2G451179 // GRMZM2G097904 // GRMZM2G020146 // GRMZM2G413796 // GRMZM2G327595 // GRMZM2G033937 // GRMZM2G090603 // GRMZM2G538535 // AC216264.3_FG001 // GRMZM2G456217 // GRMZM2G028114 // GRMZM2G130053 // AC213455.3_FG008 // GRMZM2G077479 // GRMZM2G347743 // GRMZM2G022799 // GRMZM2G032562 // GRMZM2G146745 // GRMZM2G072488 // GRMZM2G072218 // GRMZM2G444623
GO:0060560	RNA-seq	Root	P	developmental growth involved in morphogenesis	6	731	185	25864	0.43	1	// GRMZM2G137779 // GRMZM2G048475 // GRMZM2G097533 // GRMZM2G540834 // GRMZM2G127386 // GRMZM2G138198
GO:0000902	RNA-seq	Root	P	cell morphogenesis	9	731	247	25864	0.27	1	// GRMZM2G395672 // GRMZM2G070273 // GRMZM2G137779 // GRMZM2G048475 // GRMZM2G126260 // GRMZM2G097533 // GRMZM2G540834 // GRMZM2G127386 // GRMZM2G138198
GO:0015672	RNA-seq	Root	P	monovalent inorganic cation transport	5	731	185	25864	0.6	1	// GRMZM2G040933 // GRMZM2G041065 // GRMZM2G001457 // GRMZM2G171279 // GRMZM2G020859
GO:0032502	RNA-seq	Root	P	developmental process	46	731	1671	25864	0.59	1	// GRMZM2G395672 // GRMZM2G137839 // GRMZM2G137779 // GRMZM2G068506 // GRMZM2G025742 // AC215201.3_FG005 // GRMZM2G134054 // GRMZM2G118737 // GRMZM2G540834 // GRMZM2G097533 // GRMZM2G053284 // GRMZM2G005633 // GRMZM2G066578 // GRMZM2G177110 // GRMZM2G138198 // GRMZM2G048475 // GRMZM2G083526 // GRMZM2G070273 // GRMZM2G171279 // GRMZM2G070432 // GRMZM2G029107 // GRMZM2G300965 // AC210013.4_FG003 //…
GO:0044042	RNA-seq	Root	P	glucan metabolic process	8	731	214	25864	0.27	1	// GRMZM2G137779 // GRMZM2G068506 // GRMZM2G180870 // GRMZM2G149265 // GRMZM2G018716 // GRMZM2G110299 // AC210669.3_FG001 // AC155376.2_FG005
GO:0032501	RNA-seq	Root	P	multicellular organismal process	45	731	1674	25864	0.66	1	// GRMZM2G395672 // GRMZM2G137839 // GRMZM2G068506 // GRMZM2G025742 // AC215201.3_FG005 // GRMZM2G134054 // GRMZM2G118737 // GRMZM2G540834 // GRMZM2G053284 // GRMZM2G005633 // GRMZM2G066578 // GRMZM2G177110 // GRMZM2G138198 // GRMZM2G097533 // GRMZM2G083526 // GRMZM2G070273 // GRMZM2G171279 // GRMZM2G070432 // GRMZM2G029107 // GRMZM2G300965 // GRMZM2G364375 // AC210013.4_FG003 // GRMZM2G335046 //…
GO:0048608	RNA-seq	Root	P	reproductive structure development	13	731	650	25864	0.92	1	// GRMZM2G395672 // GRMZM2G137839 // GRMZM2G068506 // GRMZM2G348846 // GRMZM2G126260 // GRMZM2G088356 // GRMZM5G833699 // AC210013.4_FG003 // GRMZM2G035701 // GRMZM2G005633 // GRMZM2G066578 // GRMZM2G024260 // GRMZM2G082855
GO:0009628	RNA-seq	Root	P	response to abiotic stimulus	38	731	1397	25864	0.62	1	// GRMZM2G137839 // GRMZM2G154881 // GRMZM2G102605 // GRMZM2G068506 // GRMZM2G029107 // GRMZM2G106591 // GRMZM2G007939 // GRMZM2G146437 // GRMZM2G001457 // GRMZM2G344634 // GRMZM2G171279 // GRMZM2G451679 // GRMZM2G076370 // GRMZM2G139797 // GRMZM2G300965 // GRMZM2G041961 // GRMZM2G069713 // GRMZM2G171383 // GRMZM2G063024 // GRMZM2G357620 // GRMZM5G845962 // GRMZM2G149265 // GRMZM2G126260 // GRMZM…
GO:0045184	RNA-seq	Root	P	establishment of protein localization	5	731	511	25864	1	1	// GRMZM2G142363 // GRMZM5G895400 // GRMZM2G124918 // GRMZM2G179090 // GRMZM2G021378
GO:0043687	RNA-seq	Root	P	post-translational protein modification	48	731	2107	25864	0.95	1	// GRMZM2G453672 // GRMZM2G136400 // GRMZM2G137710 // GRMZM2G312672 // GRMZM2G178287 // GRMZM2G142544 // GRMZM2G097533 // GRMZM2G137407 // GRMZM2G399087 // GRMZM2G378547 // GRMZM2G138198 // GRMZM2G022822 // GRMZM2G001457 // GRMZM2G011919 // GRMZM2G471395 // GRMZM2G114093 // GRMZM2G474546 // GRMZM2G398559 // GRMZM2G352281 // GRMZM2G364375 // GRMZM2G110908 // GRMZM2G335046 // GRMZM2G006404 // GRMZM…
GO:0009987	RNA-seq	Root	P	cellular process	306	731	12394	25864	1	1	// GRMZM2G105348 // GRMZM2G117632 // GRMZM2G137839 // GRMZM5G826672 // AC203985.4_FG001 // GRMZM2G105755 // GRMZM2G025742 // GRMZM2G136313 // GRMZM2G180870 // GRMZM2G137710 // GRMZM2G110714 // GRMZM2G004932 // GRMZM2G441031 // GRMZM2G118737 // GRMZM2G540834 // GRMZM2G441906 // GRMZM2G471142 // GRMZM5G881088 // GRMZM2G122846 // GRMZM2G155561 // GRMZM2G361855 // GRMZM2G167658 // GRMZM2G425920 // GR…
GO:0006725	RNA-seq	Root	P	cellular aromatic compound metabolic process	10	731	359	25864	0.56	1	// GRMZM5G845962 // GRMZM2G085381 // GRMZM2G345717 // GRMZM2G121546 // GRMZM2G031660 // GRMZM5G822829 // GRMZM2G026930 // GRMZM2G085117 // GRMZM2G427073 // GRMZM2G350020
GO:0034637	RNA-seq	Root	P	cellular carbohydrate biosynthetic process	7	731	300	25864	0.74	1	// GRMZM2G178546 // GRMZM2G137779 // GRMZM2G068506 // GRMZM2G149265 // GRMZM2G007939 // GRMZM2G112830 // GRMZM2G149189
GO:0032870	RNA-seq	Root	P	cellular response to hormone stimulus	6	731	306	25864	0.86	1	// GRMZM5G845962 // GRMZM2G011919 // AC155376.2_FG005 // GRMZM2G126260 // GRMZM2G141382 // GRMZM2G077278
GO:0023046	RNA-seq	Root	P	signaling process	20	731	806	25864	0.75	1	// GRMZM5G845962 // GRMZM2G301663 // GRMZM2G179090 // GRMZM2G001457 // GRMZM2G137779 // GRMZM2G011919 // GRMZM2G136400 // GRMZM2G126260 // GRMZM2G029107 // GRMZM2G052067 // GRMZM2G044495 // GRMZM2G356128 // GRMZM2G005652 // GRMZM2G137407 // GRMZM2G141382 // GRMZM2G051545 // GRMZM2G176519 // GRMZM2G371276 // GRMZM2G004946 // GRMZM2G077278
GO:0030001	RNA-seq	Root	P	metal ion transport	10	731	267	25864	0.23	1	// GRMZM2G042692 // GRMZM2G161846 // GRMZM2G171279 // GRMZM2G317270 // GRMZM2G020859 // GRMZM2G040933 // GRMZM2G458879 // GRMZM5G849889 // GRMZM2G007713 // GRMZM2G357620
GO:0044257	RNA-seq	Root	P	cellular protein catabolic process	5	731	260	25864	0.86	1	// GRMZM2G417092 // GRMZM2G103881 // GRMZM2G097904 // GRMZM2G379563 // GRMZM2G032562
GO:0009408	RNA-seq	Root	P	response to heat	6	731	163	25864	0.32	1	// GRMZM5G833699 // GRMZM2G137839 // GRMZM2G149265 // GRMZM2G300965 // GRMZM2G437100 // GRMZM2G049349
GO:0044255	RNA-seq	Root	P	cellular lipid metabolic process	24	731	645	25864	0.11	1	// GRMZM2G099097 // GRMZM2G106591 // GRMZM2G146437 // GRMZM2G425249 // GRMZM2G066578 // GRMZM2G117153 // GRMZM2G159008 // GRMZM2G083526 // GRMZM2G316362 // GRMZM2G139797 // GRMZM2G156620 // GRMZM2G168956 // GRMZM2G100652 // GRMZM2G117357 // GRMZM2G076392 // GRMZM2G063024 // GRMZM2G350020 // GRMZM2G167438 // GRMZM2G011746 // GRMZM2G414278 // GRMZM2G014303 // GRMZM2G104847 // GRMZM2G053322 // GRMZM…
GO:0006979	RNA-seq	Root	P	response to oxidative stress	16	731	391	25864	0.098	1	// GRMZM2G152447 // GRMZM2G137839 // GRMZM2G451097 // GRMZM2G141584 // GRMZM2G013299 // GRMZM2G450717 // GRMZM2G049349 // GRMZM2G437100 // GRMZM2G065073 // GRMZM2G011025 // GRMZM2G047968 // GRMZM2G084694 // GRMZM2G156257 // GRMZM2G117956 // GRMZM2G080183 // GRMZM2G442008
GO:0055086	RNA-seq	Root	P	nucleobase, nucleoside and nucleotide metabolic process	8	731	564	25864	0.99	1	// GRMZM2G179090 // GRMZM2G310144 // GRMZM2G092923 // GRMZM2G134797 // GRMZM2G111462 // GRMZM2G330302 // GRMZM5G856071 // GRMZM2G441722
GO:0010154	RNA-seq	Root	P	fruit development	9	731	306	25864	0.5	1	// GRMZM2G395672 // GRMZM2G137839 // GRMZM2G348846 // GRMZM2G126260 // GRMZM2G088356 // AC210013.4_FG003 // GRMZM2G035701 // GRMZM2G005633 // GRMZM2G024260
GO:0042221	RNA-seq	Root	P	response to chemical stimulus	64	731	2052	25864	0.23	1	// GRMZM5G845962 // GRMZM2G137839 // GRMZM2G102605 // GRMZM2G011919 // GRMZM2G069713 // AC197705.4_FG001 // GRMZM2G301663 // GRMZM2G049159 // GRMZM2G437100 // GRMZM2G035701 // GRMZM2G098875 // GRMZM2G137779 // GRMZM2G171383 // GRMZM2G032562 // GRMZM2G088064 // GRMZM2G117642 // GRMZM2G451097 // GRMZM2G002115 // GRMZM2G141584 // GRMZM2G124353 // GRMZM2G139797 // AC155376.2_FG005 // AC210598.3_FG003…
GO:0000272	RNA-seq	Root	P	polysaccharide catabolic process	5	731	70	25864	0.056	1	// GRMZM2G005633 // GRMZM2G462258 // GRMZM2G090441 // AC155376.2_FG005 // GRMZM2G007939
GO:0006082	RNA-seq	Root	P	organic acid metabolic process	34	731	989	25864	0.15	1	// GRMZM2G050561 // GRMZM2G099097 // GRMZM2G106591 // GRMZM2G118737 // GRMZM2G035767 // GRMZM2G098875 // GRMZM2G066578 // GRMZM2G083526 // GRMZM2G316362 // GRMZM2G170842 // GRMZM2G085381 // GRMZM2G139797 // GRMZM2G121546 // GRMZM2G701288 // GRMZM2G124353 // GRMZM2G168956 // GRMZM2G149265 // GRMZM2G117357 // GRMZM5G845962 // GRMZM2G063024 // GRMZM2G039166 // GRMZM2G117956 // GRMZM2G156620 // GRMZM…
GO:0007242	RNA-seq	Root	P	intracellular signaling cascade	12	731	610	25864	0.92	1	// GRMZM5G845962 // GRMZM2G301663 // GRMZM2G179090 // GRMZM2G001457 // GRMZM2G137779 // GRMZM2G011919 // GRMZM2G126260 // GRMZM2G029107 // GRMZM2G005652 // GRMZM2G141382 // GRMZM2G077278 // GRMZM2G004946
GO:0009725	RNA-seq	Root	P	response to hormone stimulus	18	731	787	25864	0.85	1	// GRMZM5G845962 // GRMZM2G176568 // GRMZM2G102605 // GRMZM2G011919 // GRMZM2G088783 // GRMZM2G021378 // GRMZM2G103546 // GRMZM2G126260 // GRMZM2G301663 // GRMZM2G139797 // GRMZM2G035701 // GRMZM2G141382 // GRMZM2G353076 // GRMZM2G077278 // GRMZM2G020859 // GRMZM2G171383 // AC234152.1_FG002 // AC155376.2_FG005
GO:0016310	RNA-seq	Root	P	phosphorylation	52	731	2119	25864	0.87	1	// GRMZM2G076392 // GRMZM2G453672 // GRMZM2G018059 // GRMZM2G137710 // GRMZM2G142544 // GRMZM2G097533 // GRMZM2G176519 // GRMZM2G425249 // GRMZM2G399087 // GRMZM2G378547 // GRMZM2G138198 // GRMZM2G159008 // GRMZM2G022822 // GRMZM2G001457 // GRMZM2G011919 // GRMZM2G471395 // GRMZM2G114093 // GRMZM2G474546 // GRMZM2G398559 // GRMZM2G352281 // GRMZM2G125704 // GRMZM2G364375 // GRMZM2G110908 // GRMZM…
GO:0051252	RNA-seq	Root	P	regulation of RNA metabolic process	59	731	1719	25864	0.077	1	// GRMZM2G105348 // GRMZM2G315140 // GRMZM2G155816 // GRMZM2G425920 // GRMZM2G103647 // GRMZM2G106591 // GRMZM2G126239 // GRMZM2G049159 // GRMZM2G140694 // GRMZM2G180836 // GRMZM2G112681 // GRMZM2G035701 // GRMZM2G122846 // GRMZM2G073258 // GRMZM2G393433 // GRMZM2G040349 // GRMZM2G169382 // GRMZM2G451035 // GRMZM2G081930 // GRMZM2G074393 // GRMZM2G082387 // GRMZM2G002119 // GRMZM2G441031 // GRMZM…
GO:0046700	RNA-seq	Root	P	heterocycle catabolic process	8	731	291	25864	0.58	1	// GRMZM2G179090 // GRMZM2G310144 // GRMZM2G111462 // GRMZM2G117956 // GRMZM2G103881 // GRMZM5G856071 // GRMZM2G379563 // GRMZM2G441722
GO:0043170	RNA-seq	Root	P	macromolecule metabolic process	185	731	7592	25864	0.99	1	// GRMZM2G117632 // GRMZM2G090441 // GRMZM2G105755 // GRMZM2G315140 // GRMZM2G136313 // GRMZM2G180870 // GRMZM2G137710 // GRMZM2G441031 // GRMZM2G118737 // GRMZM2G540834 // GRMZM2G137407 // GRMZM2G122846 // GRMZM2G005633 // GRMZM2G361855 // GRMZM2G451179 // GRMZM2G425920 // GRMZM2G068506 // GRMZM2G471395 // GRMZM2G074393 // GRMZM2G398559 // GRMZM2G352281 // GRMZM2G020146 // AC165171.2_FG002 // GR…
GO:0009723	RNA-seq	Root	P	response to ethylene stimulus	5	731	119	25864	0.26	1	// GRMZM5G845962 // GRMZM2G126260 // GRMZM2G176568 // GRMZM2G171383 // AC155376.2_FG005
GO:0048731	RNA-seq	Root	P	system development	18	731	739	25864	0.77	1	// GRMZM2G116461 // GRMZM2G395672 // GRMZM2G070273 // GRMZM2G171279 // GRMZM2G004932 // GRMZM2G126260 // GRMZM2G070432 // GRMZM2G092923 // GRMZM2G082855 // GRMZM2G118737 // GRMZM5G833699 // GRMZM2G104847 // GRMZM2G053284 // GRMZM2G084694 // GRMZM2G077278 // GRMZM2G066578 // GRMZM2G177110 // GRMZM2G170842
GO:0044106	RNA-seq	Root	P	cellular amine metabolic process	17	731	554	25864	0.4	1	// GRMZM5G845962 // GRMZM2G050561 // GRMZM2G085381 // GRMZM2G092923 // GRMZM2G093175 // GRMZM2G039166 // GRMZM2G147268 // GRMZM2G118737 // AC189750.4_FG004 // GRMZM2G121546 // GRMZM2G701288 // GRMZM2G124353 // GRMZM2G098875 // GRMZM2G117956 // GRMZM2G085117 // GRMZM2G088064 // GRMZM2G170842
GO:0009207	RNA-seq	Root	P	purine ribonucleoside triphosphate catabolic process	5	731	250	25864	0.83	1	// GRMZM5G856071 // GRMZM2G179090 // GRMZM2G111462 // GRMZM2G310144 // GRMZM2G441722
GO:0016137	RNA-seq	Root	P	glycoside metabolic process	5	731	120	25864	0.26	1	// GRMZM2G118737 // GRMZM2G008507 // GRMZM2G178546 // GRMZM2G084694 // GRMZM2G112830
GO:0007398	RNA-seq	Root	P	ectoderm development	6	731	136	25864	0.2	1	// GRMZM2G395672 // GRMZM2G070273 // GRMZM2G171279 // GRMZM2G004932 // GRMZM2G126260 // GRMZM2G053284
GO:0071495	RNA-seq	Root	P	cellular response to endogenous stimulus	6	731	335	25864	0.91	1	// GRMZM5G845962 // GRMZM2G011919 // AC155376.2_FG005 // GRMZM2G126260 // GRMZM2G141382 // GRMZM2G077278
GO:0043933	RNA-seq	Root	P	macromolecular complex subunit organization	10	731	500	25864	0.9	1	// GRMZM2G355940 // GRMZM2G110277 // GRMZM2G070432 // GRMZM2G312672 // GRMZM2G469839 // GRMZM2G176131 // GRMZM2G180836 // GRMZM2G155561 // GRMZM2G164084 // GRMZM5G856071
GO:0031326	RNA-seq	Root	P	regulation of cellular biosynthetic process	61	731	1823	25864	0.1	1	// GRMZM2G105348 // GRMZM2G315140 // GRMZM2G155816 // GRMZM2G425920 // GRMZM2G103647 // GRMZM2G441031 // GRMZM2G126239 // GRMZM2G049159 // GRMZM2G140694 // GRMZM2G180836 // GRMZM2G112681 // GRMZM2G035701 // GRMZM2G122846 // GRMZM2G073258 // GRMZM2G393433 // GRMZM2G040349 // GRMZM2G169382 // GRMZM2G451035 // GRMZM2G081930 // GRMZM2G074393 // GRMZM2G082387 // GRMZM2G002119 // GRMZM2G070432 // GRMZM…
GO:0031325	RNA-seq	Root	P	positive regulation of cellular metabolic process	5	731	107	25864	0.2	1	// GRMZM5G845962 // GRMZM2G074393 // GRMZM2G070432 // GRMZM2G035701 // GRMZM2G049159
GO:0031323	RNA-seq	Root	P	regulation of cellular metabolic process	63	731	1976	25864	0.18	1	// GRMZM2G105348 // GRMZM2G315140 // GRMZM2G155816 // GRMZM2G425920 // GRMZM2G103647 // GRMZM2G441031 // GRMZM2G126239 // GRMZM2G049159 // GRMZM2G140694 // GRMZM2G180836 // GRMZM2G112681 // GRMZM2G035701 // GRMZM2G122846 // GRMZM2G073258 // GRMZM2G393433 // GRMZM2G040349 // GRMZM2G064914 // GRMZM2G169382 // GRMZM2G451035 // GRMZM2G081930 // GRMZM2G074393 // GRMZM2G082387 // GRMZM2G002119 // GRMZM…
GO:0019752	RNA-seq	Root	P	carboxylic acid metabolic process	34	731	987	25864	0.14	1	// GRMZM2G050561 // GRMZM2G099097 // GRMZM2G106591 // GRMZM2G118737 // GRMZM2G035767 // GRMZM2G098875 // GRMZM2G066578 // GRMZM2G083526 // GRMZM2G316362 // GRMZM2G170842 // GRMZM2G085381 // GRMZM2G139797 // GRMZM2G121546 // GRMZM2G701288 // GRMZM2G124353 // GRMZM2G168956 // GRMZM2G149265 // GRMZM2G117357 // GRMZM5G845962 // GRMZM2G063024 // GRMZM2G039166 // GRMZM2G117956 // GRMZM2G156620 // GRMZM…
GO:0042592	RNA-seq	Root	P	homeostatic process	14	731	325	25864	0.087	1	// GRMZM2G152447 // GRMZM2G110286 // GRMZM2G413315 // GRMZM2G441906 // GRMZM2G141584 // GRMZM2G025742 // GRMZM2G304840 // GRMZM2G020859 // GRMZM5G860607 // GRMZM5G834518 // AC189750.4_FG004 // AC234152.1_FG002 // GRMZM2G357620 // GRMZM2G371063
GO:0071496	RNA-seq	Root	P	cellular response to external stimulus	8	731	124	25864	0.03	1	// GRMZM2G117153 // GRMZM2G093101 // GRMZM5G828488 // GRMZM2G024705 // GRMZM2G093175 // GRMZM2G100652 // GRMZM2G053322 // GRMZM2G102605
GO:0045449	RNA-seq	Root	P	regulation of transcription	59	731	1708	25864	0.07	1	// GRMZM2G105348 // GRMZM2G315140 // GRMZM2G155816 // GRMZM2G425920 // GRMZM2G103647 // GRMZM2G106591 // GRMZM2G126239 // GRMZM2G049159 // GRMZM2G140694 // GRMZM2G180836 // GRMZM2G112681 // GRMZM2G035701 // GRMZM2G122846 // GRMZM2G073258 // GRMZM2G393433 // GRMZM2G040349 // GRMZM2G169382 // GRMZM2G451035 // GRMZM2G081930 // GRMZM2G074393 // GRMZM2G082387 // GRMZM2G002119 // GRMZM2G441031 // GRMZM…
GO:0015031	RNA-seq	Root	P	protein transport	5	731	511	25864	1	1	// GRMZM2G142363 // GRMZM5G895400 // GRMZM2G124918 // GRMZM2G179090 // GRMZM2G021378
GO:0042594	RNA-seq	Root	P	response to starvation	7	731	91	25864	0.019	1	// GRMZM2G117153 // GRMZM2G093101 // GRMZM5G828488 // GRMZM2G024705 // GRMZM2G093175 // GRMZM2G100652 // GRMZM2G053322
GO:0006091	RNA-seq	Root	P	generation of precursor metabolites and energy	6	731	494	25864	0.99	1	// GRMZM2G160685 // GRMZM2G068506 // GRMZM2G004932 // GRMZM2G063126 // AC232238.2_FG005 // GRMZM2G110714
GO:0007275	RNA-seq	Root	P	multicellular organismal development	42	731	1563	25864	0.65	1	// GRMZM2G395672 // GRMZM2G137839 // GRMZM2G068506 // GRMZM2G025742 // AC215201.3_FG005 // GRMZM2G134054 // GRMZM2G118737 // GRMZM2G540834 // GRMZM2G053284 // GRMZM2G005633 // GRMZM2G066578 // GRMZM2G177110 // GRMZM2G138198 // GRMZM2G097533 // GRMZM2G083526 // GRMZM2G070273 // GRMZM2G171279 // GRMZM2G070432 // GRMZM2G029107 // GRMZM2G300965 // AC210013.4_FG003 // GRMZM2G335046 // GRMZM2G077278 //…
GO:0023052	RNA-seq	Root	P	signaling	31	731	1058	25864	0.45	1	// GRMZM2G301663 // GRMZM2G102605 // GRMZM2G011919 // GRMZM2G024705 // GRMZM2G136400 // GRMZM2G005652 // GRMZM2G137407 // GRMZM2G137779 // GRMZM2G004946 // GRMZM2G117153 // GRMZM2G179090 // GRMZM2G001457 // GRMZM5G828488 // GRMZM2G029107 // GRMZM2G100652 // GRMZM2G176519 // GRMZM2G165828 // GRMZM5G845962 // GRMZM2G093101 // GRMZM2G126260 // GRMZM2G356128 // GRMZM2G077278 // GRMZM2G052067 // GRMZM…
GO:0031667	RNA-seq	Root	P	response to nutrient levels	8	731	108	25864	0.015	1	// GRMZM2G117153 // GRMZM2G093101 // GRMZM5G828488 // GRMZM2G024705 // GRMZM2G093175 // GRMZM2G100652 // GRMZM2G053322 // GRMZM2G077278
GO:0009826	RNA-seq	Root	P	unidimensional cell growth	6	731	185	25864	0.43	1	// GRMZM2G137779 // GRMZM2G048475 // GRMZM2G097533 // GRMZM2G540834 // GRMZM2G127386 // GRMZM2G138198
GO:0009737	RNA-seq	Root	P	response to abscisic acid stimulus	11	731	383	25864	0.52	1	// GRMZM2G176568 // GRMZM2G102605 // GRMZM2G011919 // GRMZM2G103546 // GRMZM2G139797 // GRMZM2G141382 // GRMZM2G353076 // GRMZM2G077278 // GRMZM2G020859 // GRMZM2G021378 // AC234152.1_FG002
GO:0040007	RNA-seq	Root	P	growth	10	731	355	25864	0.55	1	// GRMZM2G301663 // GRMZM2G137779 // GRMZM2G171279 // GRMZM2G048475 // GRMZM2G126260 // GRMZM2G097533 // GRMZM2G540834 // GRMZM2G127386 // GRMZM2G053284 // GRMZM2G138198
GO:0044265	RNA-seq	Root	P	cellular macromolecule catabolic process	10	731	480	25864	0.87	1	// GRMZM2G004932 // GRMZM2G126900 // GRMZM2G097904 // GRMZM2G118737 // GRMZM2G417092 // GRMZM2G084694 // GRMZM2G032562 // GRMZM2G064914 // GRMZM2G103881 // GRMZM2G379563
GO:0016051	RNA-seq	Root	P	carbohydrate biosynthetic process	7	731	319	25864	0.8	1	// GRMZM2G178546 // GRMZM2G137779 // GRMZM2G068506 // GRMZM2G149265 // GRMZM2G007939 // GRMZM2G112830 // GRMZM2G149189
GO:0016036	RNA-seq	Root	P	cellular response to phosphate starvation	6	731	56	25864	0.007	1	// GRMZM2G117153 // GRMZM2G024705 // GRMZM5G828488 // GRMZM2G093101 // GRMZM2G100652 // GRMZM2G053322
GO:0032989	RNA-seq	Root	P	cellular component morphogenesis	9	731	276	25864	0.38	1	// GRMZM2G395672 // GRMZM2G070273 // GRMZM2G137779 // GRMZM2G048475 // GRMZM2G126260 // GRMZM2G097533 // GRMZM2G540834 // GRMZM2G127386 // GRMZM2G138198
GO:0071554	RNA-seq	Root	P	cell wall organization or biogenesis	6	731	289	25864	0.82	1	// GRMZM2G088783 // GRMZM2G126196 // GRMZM2G149189 // GRMZM2G005633 // GRMZM2G125356 // GRMZM2G044495
GO:0010467	RNA-seq	Root	P	gene expression	82	731	3342	25864	0.92	1	// GRMZM2G050561 // GRMZM2G395672 // GRMZM2G155816 // GRMZM2G451035 // GRMZM2G105755 // GRMZM2G315140 // GRMZM2G103647 // GRMZM2G441031 // GRMZM2G312672 // GRMZM2G126239 // GRMZM2G065632 // GRMZM2G540834 // GRMZM2G180836 // GRMZM2G112681 // GRMZM2G035701 // GRMZM2G122846 // GRMZM2G073258 // GRMZM2G393433 // GRMZM2G040349 // GRMZM2G105348 // GRMZM2G425920 // GRMZM2G145308 // GRMZM2G018138 // GRMZM…
GO:0010556	RNA-seq	Root	P	regulation of macromolecule biosynthetic process	61	731	1783	25864	0.076	1	// GRMZM2G105348 // GRMZM2G315140 // GRMZM2G155816 // GRMZM2G425920 // GRMZM2G103647 // GRMZM2G441031 // GRMZM2G126239 // GRMZM2G049159 // GRMZM2G140694 // GRMZM2G180836 // GRMZM2G112681 // GRMZM2G035701 // GRMZM2G122846 // GRMZM2G073258 // GRMZM2G393433 // GRMZM2G040349 // GRMZM2G169382 // GRMZM2G451035 // GRMZM2G081930 // GRMZM2G074393 // GRMZM2G082387 // GRMZM2G002119 // GRMZM2G070432 // GRMZM…
GO:0046686	RNA-seq	Root	P	response to cadmium ion	13	731	449	25864	0.51	1	// GRMZM2G176568 // GRMZM2G002115 // GRMZM2G032562 // GRMZM2G064841 // GRMZM2G137839 // GRMZM2G134797 // GRMZM2G124353 // GRMZM2G098875 // GRMZM2G078641 // GRMZM2G117642 // GRMZM2G330302 // GRMZM2G088064 // GRMZM2G043291
GO:0009856	RNA-seq	Root	P	pollination	11	731	219	25864	0.054	1	// GRMZM2G070273 // GRMZM2G458159 // GRMZM2G029107 // GRMZM2G134054 // GRMZM2G097533 // GRMZM2G540834 // GRMZM2G364375 // GRMZM2G175258 // GRMZM2G335046 // GRMZM2G004946 // GRMZM2G138198
GO:0051704	RNA-seq	Root	P	multi-organism process	29	731	863	25864	0.2	1	// GRMZM2G134054 // GRMZM2G097533 // GRMZM2G540834 // GRMZM2G008196 // GRMZM2G118610 // GRMZM2G138198 // GRMZM2G070273 // GRMZM2G002115 // GRMZM2G004946 // GRMZM2G029107 // GRMZM2G139797 // GRMZM2G040933 // GRMZM2G041961 // GRMZM2G364375 // GRMZM2G335046 // GRMZM2G171383 // GRMZM2G357620 // GRMZM2G458159 // GRMZM2G149265 // GRMZM5G833699 // GRMZM2G128466 // GRMZM2G400602 // GRMZM2G132995 // GRMZM…
GO:0010468	RNA-seq	Root	P	regulation of gene expression	65	731	1863	25864	0.051	1	// GRMZM2G105348 // GRMZM2G395672 // GRMZM2G155816 // GRMZM2G451035 // GRMZM2G315140 // GRMZM2G103647 // GRMZM2G441031 // GRMZM2G126239 // GRMZM2G049159 // GRMZM2G140694 // GRMZM2G180836 // GRMZM2G112681 // GRMZM2G035701 // GRMZM2G122846 // GRMZM2G073258 // GRMZM2G393433 // GRMZM2G040349 // GRMZM2G169382 // GRMZM2G425920 // GRMZM2G081930 // GRMZM2G074393 // GRMZM2G082387 // GRMZM2G002119 // GRMZM…
GO:0006468	RNA-seq	Root	P	protein amino acid phosphorylation	44	731	1642	25864	0.66	1	// GRMZM2G453672 // GRMZM2G136400 // GRMZM2G137710 // GRMZM2G142544 // GRMZM2G097533 // GRMZM2G137407 // GRMZM2G399087 // GRMZM2G378547 // GRMZM2G138198 // GRMZM2G022822 // GRMZM2G001457 // GRMZM2G011919 // GRMZM2G471395 // GRMZM2G114093 // GRMZM2G474546 // GRMZM2G398559 // GRMZM2G352281 // GRMZM2G364375 // GRMZM2G110908 // GRMZM2G335046 // GRMZM2G006404 // GRMZM2G077278 // GRMZM5G845962 // GRMZM…
GO:0019219	RNA-seq	Root	P	regulation of nucleobase, nucleoside, nucleotide and nucleic acid metabolic process	60	731	1755	25864	0.079	1	// GRMZM2G105348 // GRMZM2G315140 // GRMZM2G155816 // GRMZM2G425920 // GRMZM2G103647 // GRMZM2G106591 // GRMZM2G126239 // GRMZM2G049159 // GRMZM2G140694 // GRMZM2G180836 // GRMZM2G112681 // GRMZM2G035701 // GRMZM2G122846 // GRMZM2G073258 // GRMZM2G393433 // GRMZM2G040349 // GRMZM2G169382 // GRMZM2G451035 // GRMZM2G081930 // GRMZM2G074393 // GRMZM2G082387 // GRMZM2G002119 // GRMZM2G441031 // GRMZM…
GO:0045087	RNA-seq	Root	P	innate immune response	5	731	184	25864	0.6	1	// GRMZM5G833699 // GRMZM2G110277 // GRMZM2G041961 // GRMZM2G118610 // GRMZM2G156105
GO:0006461	RNA-seq	Root	P	protein complex assembly	7	731	312	25864	0.78	1	// GRMZM2G110277 // GRMZM2G312672 // GRMZM2G469839 // GRMZM2G176131 // GRMZM2G180836 // GRMZM2G164084 // GRMZM5G856071
GO:0006464	RNA-seq	Root	P	protein modification process	52	731	2263	25864	0.95	1	// GRMZM2G070432 // GRMZM2G453672 // GRMZM2G136400 // GRMZM2G137710 // GRMZM2G312672 // GRMZM2G178287 // GRMZM2G142544 // GRMZM2G097533 // GRMZM2G137407 // GRMZM2G399087 // GRMZM2G378547 // GRMZM2G138198 // GRMZM2G022822 // GRMZM2G001457 // GRMZM2G011919 // GRMZM2G471395 // GRMZM2G114093 // GRMZM2G474546 // GRMZM2G398559 // GRMZM2G352281 // GRMZM2G364375 // GRMZM2G110908 // GRMZM2G335046 // GRMZM…
GO:0023060	RNA-seq	Root	P	signal transmission	20	731	805	25864	0.75	1	// GRMZM5G845962 // GRMZM2G301663 // GRMZM2G179090 // GRMZM2G001457 // GRMZM2G137779 // GRMZM2G011919 // GRMZM2G136400 // GRMZM2G126260 // GRMZM2G029107 // GRMZM2G052067 // GRMZM2G044495 // GRMZM2G356128 // GRMZM2G005652 // GRMZM2G137407 // GRMZM2G141382 // GRMZM2G051545 // GRMZM2G176519 // GRMZM2G371276 // GRMZM2G004946 // GRMZM2G077278
GO:0022414	RNA-seq	Root	P	reproductive process	27	731	924	25864	0.46	1	// GRMZM2G395672 // GRMZM2G137839 // GRMZM2G114126 // GRMZM2G068506 // GRMZM2G134054 // GRMZM2G097533 // GRMZM2G540834 // GRMZM2G035701 // GRMZM2G005633 // GRMZM2G066578 // GRMZM2G004946 // GRMZM2G138198 // GRMZM2G083526 // GRMZM2G070273 // GRMZM2G029107 // AC210013.4_FG003 // GRMZM2G335046 // GRMZM2G077278 // GRMZM2G088356 // GRMZM2G348846 // GRMZM2G458159 // GRMZM2G126260 // GRMZM5G833699 // GR…
GO:0009058	RNA-seq	Root	P	biosynthetic process	128	731	4789	25864	0.77	1	// GRMZM2G315140 // GRMZM2G068506 // GRMZM2G146437 // GRMZM2G540834 // GRMZM2G425249 // GRMZM2G122846 // GRMZM2G155561 // GRMZM2G361855 // GRMZM2G425920 // GRMZM2G178546 // GRMZM2G074393 // GRMZM2G441031 // GRMZM2G174145 // GRMZM2G121546 // AC165171.2_FG002 // AC210598.3_FG003 // GRMZM2G330302 // GRMZM2G105348 // GRMZM2G019956 // GRMZM2G149265 // GRMZM2G039166 // GRMZM2G088064 // GRMZM2G014303 //…
GO:0009059	RNA-seq	Root	P	macromolecule biosynthetic process	82	731	3314	25864	0.91	1	// GRMZM2G050561 // GRMZM2G315140 // GRMZM2G155816 // GRMZM2G451035 // GRMZM2G068506 // GRMZM2G038015 // GRMZM2G103647 // GRMZM2G441031 // GRMZM2G312672 // GRMZM2G126239 // GRMZM2G065632 // GRMZM2G540834 // GRMZM2G180836 // GRMZM2G112681 // GRMZM2G035701 // GRMZM2G122846 // GRMZM2G040349 // GRMZM2G393433 // GRMZM2G361855 // GRMZM2G105348 // GRMZM2G425920 // GRMZM2G145308 // GRMZM2G018138 // GRMZM…
GO:0009117	RNA-seq	Root	P	nucleotide metabolic process	8	731	517	25864	0.98	1	// GRMZM2G179090 // GRMZM2G310144 // GRMZM2G092923 // GRMZM2G134797 // GRMZM2G111462 // GRMZM2G330302 // GRMZM5G856071 // GRMZM2G441722
GO:0051171	RNA-seq	Root	P	regulation of nitrogen compound metabolic process	60	731	1773	25864	0.091	1	// GRMZM2G105348 // GRMZM2G315140 // GRMZM2G155816 // GRMZM2G425920 // GRMZM2G103647 // GRMZM2G106591 // GRMZM2G126239 // GRMZM2G049159 // GRMZM2G140694 // GRMZM2G180836 // GRMZM2G112681 // GRMZM2G035701 // GRMZM2G122846 // GRMZM2G073258 // GRMZM2G393433 // GRMZM2G040349 // GRMZM2G169382 // GRMZM2G451035 // GRMZM2G081930 // GRMZM2G074393 // GRMZM2G082387 // GRMZM2G002119 // GRMZM2G441031 // GRMZM…
GO:0051649	RNA-seq	Root	P	establishment of localization in cell	6	731	587	25864	1	1	// GRMZM5G826672 // GRMZM2G001457 // GRMZM2G111082 // GRMZM2G142363 // GRMZM2G055054 // GRMZM2G021378
GO:0016049	RNA-seq	Root	P	cell growth	9	731	279	25864	0.4	1	// GRMZM2G137779 // GRMZM2G171279 // GRMZM2G048475 // GRMZM2G126260 // GRMZM2G097533 // GRMZM2G540834 // GRMZM2G127386 // GRMZM2G053284 // GRMZM2G138198
GO:0035295	RNA-seq	Root	P	tube development	5	731	118	25864	0.25	1	// GRMZM2G335046 // GRMZM2G540834 // GRMZM2G138198 // GRMZM2G097533 // GRMZM2G458159
GO:0009056	RNA-seq	Root	P	catabolic process	28	731	1104	25864	0.74	1	// GRMZM2G137839 // GRMZM2G090441 // GRMZM2G007939 // GRMZM2G118737 // GRMZM2G417092 // GRMZM2G110714 // GRMZM2G111462 // GRMZM2G005633 // GRMZM2G064914 // GRMZM2G103881 // GRMZM5G856071 // GRMZM2G441722 // GRMZM2G179090 // GRMZM2G310144 // GRMZM2G097904 // GRMZM2G124353 // GRMZM2G065073 // GRMZM2G379563 // AC155376.2_FG005 // GRMZM2G066578 // GRMZM2G084694 // GRMZM2G088064 // GRMZM2G004932 // GR…
GO:0009057	RNA-seq	Root	P	macromolecule catabolic process	15	731	565	25864	0.63	1	// GRMZM2G004932 // GRMZM2G090441 // GRMZM2G126900 // AC155376.2_FG005 // GRMZM2G097904 // GRMZM2G007939 // GRMZM2G118737 // GRMZM2G417092 // GRMZM2G084694 // GRMZM2G032562 // GRMZM2G005633 // GRMZM2G462258 // GRMZM2G064914 // GRMZM2G103881 // GRMZM2G379563
GO:0008610	RNA-seq	Root	P	lipid biosynthetic process	21	731	469	25864	0.031	1	// GRMZM2G083526 // GRMZM2G099097 // GRMZM2G014303 // GRMZM2G106591 // GRMZM2G063024 // GRMZM2G100652 // GRMZM2G469839 // GRMZM2G139797 // GRMZM2G146437 // GRMZM2G104847 // AC210013.4_FG003 // GRMZM2G035701 // GRMZM2G168956 // GRMZM2G026930 // GRMZM2G053322 // GRMZM2G167438 // GRMZM2G066578 // GRMZM2G011746 // GRMZM2G156620 // GRMZM2G117153 // GRMZM2G425249
GO:0006996	RNA-seq	Root	P	organelle organization	15	731	799	25864	0.96	1	// GRMZM2G429928 // GRMZM2G001457 // GRMZM2G074393 // GRMZM2G348846 // AC215201.3_FG005 // GRMZM2G053394 // GRMZM2G312672 // GRMZM2G469839 // GRMZM2G139797 // GRMZM2G127386 // GRMZM2G345717 // GRMZM2G032562 // GRMZM2G099827 // GRMZM2G024260 // GRMZM2G048475
GO:0044238	RNA-seq	Root	P	primary metabolic process	271	731	9990	25864	0.81	1	// GRMZM2G117632 // GRMZM2G090441 // GRMZM2G117357 // GRMZM2G105755 // GRMZM2G315140 // GRMZM2G136313 // GRMZM2G180870 // GRMZM2G137710 // GRMZM2G173668 // GRMZM2G441031 // GRMZM2G118737 // GRMZM2G540834 // AC165171.2_FG002 // GRMZM2G073584 // GRMZM2G035767 // GRMZM2G122846 // GRMZM2G005633 // GRMZM2G361855 // GRMZM2G451179 // GRMZM2G425920 // GRMZM2G179090 // GRMZM2G178546 // GRMZM2G068506 // GR…
GO:0045454	RNA-seq	Root	P	cell redox homeostasis	7	731	189	25864	0.29	1	// GRMZM2G110286 // GRMZM2G413315 // GRMZM2G441906 // GRMZM2G304840 // GRMZM5G860607 // AC189750.4_FG004 // GRMZM2G371063
GO:0007017	RNA-seq	Root	P	microtubule-based process	6	731	210	25864	0.55	1	// GRMZM2G160685 // GRMZM2G070273 // AC185471.3_FG005 // GRMZM2G127386 // GRMZM2G032562 // GRMZM2G099827
GO:0007010	RNA-seq	Root	P	cytoskeleton organization	5	731	199	25864	0.66	1	// GRMZM2G099827 // GRMZM2G429928 // GRMZM2G127386 // GRMZM2G048475 // GRMZM2G032562
GO:0042180	RNA-seq	Root	P	cellular ketone metabolic process	34	731	1008	25864	0.17	1	// GRMZM2G050561 // GRMZM2G099097 // GRMZM2G106591 // GRMZM2G118737 // GRMZM2G035767 // GRMZM2G098875 // GRMZM2G066578 // GRMZM2G083526 // GRMZM2G316362 // GRMZM2G170842 // GRMZM2G085381 // GRMZM2G139797 // GRMZM2G121546 // GRMZM2G701288 // GRMZM2G124353 // GRMZM2G168956 // GRMZM2G149265 // GRMZM2G117357 // GRMZM5G845962 // GRMZM2G063024 // GRMZM2G039166 // GRMZM2G117956 // GRMZM2G156620 // GRMZM…
GO:0005976	RNA-seq	Root	P	polysaccharide metabolic process	13	731	311	25864	0.11	1	// GRMZM2G090441 // GRMZM2G137779 // GRMZM2G068506 // GRMZM2G180870 // GRMZM2G149265 // GRMZM2G007939 // GRMZM2G018716 // GRMZM2G149189 // GRMZM2G005633 // GRMZM2G462258 // AC210669.3_FG001 // AC155376.2_FG005 // GRMZM2G110299
GO:0009913	RNA-seq	Root	P	epidermal cell differentiation	6	731	135	25864	0.19	1	// GRMZM2G395672 // GRMZM2G070273 // GRMZM2G171279 // GRMZM2G004932 // GRMZM2G126260 // GRMZM2G053284
GO:0009620	RNA-seq	Root	P	response to fungus	6	731	208	25864	0.54	1	// GRMZM2G110277 // GRMZM2G008196 // GRMZM2G041961 // GRMZM2G104847 // GRMZM2G139797 // GRMZM2G156105
GO:0048856	RNA-seq	Root	P	anatomical structure development	37	731	1306	25864	0.52	1	// GRMZM2G395672 // GRMZM2G137839 // GRMZM2G137779 // GRMZM2G068506 // GRMZM2G048475 // GRMZM2G118737 // GRMZM2G540834 // GRMZM2G053284 // GRMZM2G005633 // GRMZM2G066578 // GRMZM2G177110 // GRMZM2G138198 // GRMZM2G097533 // GRMZM2G083526 // GRMZM2G070273 // GRMZM2G171279 // GRMZM2G070432 // GRMZM2G170842 // AC210013.4_FG003 // GRMZM2G335046 // GRMZM2G077278 // GRMZM2G088356 // GRMZM2G116461 // GR…
GO:0009624	RNA-seq	Root	P	response to nematode	5	731	94	25864	0.14	1	// GRMZM2G040933 // GRMZM2G132995 // GRMZM2G400602 // GRMZM2G357620 // GRMZM2G127134
GO:0044237	RNA-seq	Root	P	cellular metabolic process	243	731	9644	25864	0.99	1	// GRMZM2G105348 // GRMZM2G117632 // GRMZM2G137839 // GRMZM2G105755 // GRMZM2G395672 // GRMZM2G136313 // GRMZM2G180870 // GRMZM2G137710 // GRMZM2G441031 // GRMZM2G118737 // GRMZM2G540834 // GRMZM2G035767 // GRMZM2G122846 // GRMZM2G155561 // GRMZM2G361855 // GRMZM2G425920 // GRMZM2G179090 // GRMZM2G178546 // GRMZM2G068506 // GRMZM2G471395 // GRMZM2G311036 // GRMZM2G315140 // GRMZM2G110908 // GRMZM…
GO:0006066	RNA-seq	Root	P	alcohol metabolic process	8	731	393	25864	0.86	1	// GRMZM5G829946 // GRMZM2G041356 // GRMZM2G068506 // GRMZM2G004932 // GRMZM2G126900 // GRMZM2G146437 // AC210013.4_FG003 // GRMZM2G137779
GO:0006796	RNA-seq	Root	P	phosphate metabolic process	58	731	2278	25864	0.81	1	// GRMZM5G845962 // GRMZM2G453672 // GRMZM2G018059 // GRMZM2G137710 // GRMZM2G015908 // GRMZM2G142544 // GRMZM2G097533 // GRMZM2G176519 // GRMZM2G425249 // GRMZM5G836174 // GRMZM2G399087 // GRMZM2G378547 // GRMZM2G138198 // GRMZM2G159008 // GRMZM2G022822 // GRMZM2G001457 // GRMZM2G011919 // GRMZM2G471395 // GRMZM2G114093 // GRMZM2G015418 // GRMZM2G474546 // GRMZM2G398559 // GRMZM2G352281 // GRMZM…
GO:0044085	RNA-seq	Root	P	cellular component biogenesis	9	731	725	25864	1	1	// GRMZM2G105755 // GRMZM2G088783 // GRMZM2G110277 // GRMZM2G312672 // GRMZM2G469839 // GRMZM2G176131 // GRMZM2G180836 // GRMZM2G164084 // GRMZM5G856071
GO:0006790	RNA-seq	Root	P	sulfur metabolic process	5	731	164	25864	0.5	1	// GRMZM5G845962 // GRMZM2G053322 // AC189750.4_FG004 // GRMZM2G039166 // GRMZM2G065073
GO:0006396	RNA-seq	Root	P	RNA processing	5	731	416	25864	0.99	1	// GRMZM2G055054 // GRMZM2G072671 // GRMZM2G024260 // GRMZM2G105755 // GRMZM2G172365
GO:0006793	RNA-seq	Root	P	phosphorus metabolic process	58	731	2279	25864	0.81	1	// GRMZM5G845962 // GRMZM2G453672 // GRMZM2G018059 // GRMZM2G137710 // GRMZM2G015908 // GRMZM2G142544 // GRMZM2G097533 // GRMZM2G176519 // GRMZM2G425249 // GRMZM5G836174 // GRMZM2G399087 // GRMZM2G378547 // GRMZM2G138198 // GRMZM2G159008 // GRMZM2G022822 // GRMZM2G001457 // GRMZM2G011919 // GRMZM2G471395 // GRMZM2G114093 // GRMZM2G015418 // GRMZM2G474546 // GRMZM2G398559 // GRMZM2G352281 // GRMZM…
GO:0006259	RNA-seq	Root	P	DNA metabolic process	7	731	464	25864	0.98	1	// GRMZM2G090172 // GRMZM2G132303 // GRMZM2G113228 // GRMZM5G843302 // GRMZM2G164062 // GRMZM2G032562 // GRMZM2G361855
GO:0006970	RNA-seq	Root	P	response to osmotic stress	20	731	538	25864	0.14	1	// GRMZM5G845962 // GRMZM2G138744 // GRMZM2G176568 // GRMZM2G154881 // GRMZM2G171279 // GRMZM2G451679 // GRMZM2G149265 // GRMZM2G076370 // GRMZM2G052067 // GRMZM2G139797 // GRMZM5G833699 // GRMZM2G127386 // GRMZM2G041961 // GRMZM2G128466 // GRMZM2G137839 // GRMZM2G117956 // GRMZM2G134797 // GRMZM2G171383 // GRMZM2G103546 // GRMZM2G357620
GO:0044249	RNA-seq	Root	P	cellular biosynthetic process	121	731	4603	25864	0.82	1	// GRMZM2G315140 // GRMZM2G068506 // GRMZM2G146437 // GRMZM2G540834 // GRMZM2G425249 // GRMZM2G122846 // GRMZM2G155561 // GRMZM2G361855 // GRMZM2G425920 // GRMZM2G178546 // GRMZM2G074393 // GRMZM2G441031 // GRMZM2G135586 // GRMZM2G121546 // AC165171.2_FG002 // AC210598.3_FG003 // GRMZM2G330302 // GRMZM2G105348 // GRMZM2G019956 // GRMZM2G149265 // GRMZM2G039166 // GRMZM2G014303 // GRMZM2G117956 //…
GO:0006412	RNA-seq	Root	P	translation	10	731	980	25864	1	1	// GRMZM2G145308 // GRMZM2G050561 // GRMZM2G355940 // GRMZM2G090414 // GRMZM2G070432 // GRMZM2G100776 // GRMZM2G065632 // GRMZM2G400452 // GRMZM2G155561 // GRMZM2G085420
GO:0048523	RNA-seq	Root	P	negative regulation of cellular process	6	731	248	25864	0.7	1	// GRMZM2G011919 // GRMZM2G100776 // GRMZM2G035701 // GRMZM2G032562 // GRMZM2G064914 // GRMZM2G357620
GO:0048522	RNA-seq	Root	P	positive regulation of cellular process	7	731	179	25864	0.25	1	// GRMZM5G845962 // GRMZM2G074393 // GRMZM5G828488 // GRMZM2G070432 // GRMZM2G049159 // GRMZM2G024705 // GRMZM2G035701
GO:0006412	iTRAQ	shoot	P	translation	64	172	980	25864	1.3e-44	9.5e-42	// GRMZM2G054136 // GRMZM2G030731 // GRMZM2G343543 // GRMZM2G090422 // GRMZM2G167103 // GRMZM2G112050 // GRMZM2G348666 // GRMZM2G007038 // GRMZM2G083836 // GRMZM2G067303 // GRMZM2G014444 // GRMZM2G040369 // GRMZM2G012416 // GRMZM5G815606 // GRMZM2G109165 // GRMZM2G096962 // GRMZM2G153476 // GRMZM2G043212 // GRMZM2G054012 // GRMZM2G179976 // GRMZM2G109677 // GRMZM2G553314 // GRMZM2G170870 // GRMZM…
GO:0019538	iTRAQ	shoot	P	protein metabolic process	82	172	4447	25864	4.8e-20	1.7e-17	// GRMZM2G054136 // GRMZM2G030731 // GRMZM2G343543 // GRMZM2G015967 // GRMZM2G090422 // GRMZM2G167103 // GRMZM2G112050 // GRMZM2G155384 // GRMZM2G007038 // GRMZM2G083836 // GRMZM2G067303 // GRMZM2G069651 // GRMZM2G040369 // GRMZM2G001816 // GRMZM2G012416 // GRMZM5G815606 // GRMZM2G108849 // GRMZM2G096962 // GRMZM2G153476 // GRMZM5G813217 // GRMZM2G043212 // GRMZM2G422651 // GRMZM2G179976 // GRMZM…
GO:0009058	iTRAQ	shoot	P	biosynthetic process	85	172	4789	25864	6.8e-20	1.7e-17	// GRMZM2G054136 // GRMZM2G030731 // GRMZM2G136283 // GRMZM2G343543 // GRMZM2G053669 // GRMZM2G167103 // GRMZM2G112050 // GRMZM2G553314 // GRMZM2G007038 // GRMZM2G083836 // GRMZM2G375504 // GRMZM2G067303 // GRMZM2G014444 // GRMZM2G040369 // GRMZM2G009936 // GRMZM2G012416 // GRMZM2G568636 // GRMZM2G374302 // GRMZM2G364901 // GRMZM2G096962 // GRMZM2G153476 // GRMZM2G043212 // GRMZM2G422651 // GRMZM…
GO:0044249	iTRAQ	shoot	P	cellular biosynthetic process	83	172	4603	25864	9.8e-20	1.8e-17	// GRMZM2G054136 // GRMZM2G030731 // GRMZM2G136283 // GRMZM2G343543 // GRMZM2G053669 // GRMZM2G167103 // GRMZM2G112050 // GRMZM2G553314 // GRMZM2G007038 // GRMZM2G083836 // GRMZM2G375504 // GRMZM2G067303 // GRMZM2G014444 // GRMZM2G040369 // GRMZM2G009936 // GRMZM2G012416 // GRMZM2G568636 // GRMZM2G374302 // GRMZM2G364901 // GRMZM2G096962 // GRMZM2G153476 // GRMZM2G043212 // GRMZM2G422651 // GRMZM…
GO:0044267	iTRAQ	shoot	P	cellular protein metabolic process	74	172	3741	25864	2.1e-19	3.2e-17	// GRMZM2G054136 // GRMZM2G030731 // GRMZM2G343543 // GRMZM2G015967 // GRMZM2G090422 // GRMZM2G167103 // GRMZM2G112050 // GRMZM2G348666 // GRMZM2G007038 // GRMZM2G083836 // GRMZM2G067303 // GRMZM2G069651 // GRMZM2G040369 // GRMZM2G012416 // GRMZM5G815606 // GRMZM2G109165 // GRMZM2G096962 // GRMZM2G153476 // GRMZM5G813217 // GRMZM2G043212 // GRMZM2G422651 // GRMZM2G179976 // GRMZM2G109677 // GRMZM…
GO:0034645	iTRAQ	shoot	P	cellular macromolecule biosynthetic process	69	172	3306	25864	4.1e-19	5e-17	// GRMZM2G054136 // GRMZM2G030731 // GRMZM2G343543 // GRMZM2G090422 // GRMZM2G167103 // GRMZM2G112050 // GRMZM2G553314 // GRMZM2G007038 // GRMZM2G083836 // GRMZM2G067303 // GRMZM2G014444 // GRMZM2G040369 // GRMZM2G009936 // GRMZM2G012416 // GRMZM5G815606 // GRMZM2G109165 // GRMZM2G096962 // GRMZM2G153476 // GRMZM2G043212 // GRMZM2G054012 // GRMZM2G179976 // GRMZM2G109677 // GRMZM2G348666 // GRMZM…
GO:0009059	iTRAQ	shoot	P	macromolecule biosynthetic process	69	172	3314	25864	4.7e-19	5e-17	// GRMZM2G054136 // GRMZM2G030731 // GRMZM2G343543 // GRMZM2G090422 // GRMZM2G167103 // GRMZM2G112050 // GRMZM2G553314 // GRMZM2G007038 // GRMZM2G083836 // GRMZM2G067303 // GRMZM2G014444 // GRMZM2G040369 // GRMZM2G009936 // GRMZM2G012416 // GRMZM5G815606 // GRMZM2G109165 // GRMZM2G096962 // GRMZM2G153476 // GRMZM2G043212 // GRMZM2G054012 // GRMZM2G179976 // GRMZM2G109677 // GRMZM2G348666 // GRMZM…
GO:0010467	iTRAQ	shoot	P	gene expression	67	172	3342	25864	1.4e-17	1.3e-15	// GRMZM2G054136 // GRMZM2G030731 // GRMZM2G343543 // GRMZM2G090422 // GRMZM2G167103 // GRMZM2G112050 // GRMZM2G348666 // GRMZM2G007038 // GRMZM2G083836 // GRMZM2G067303 // GRMZM2G014444 // GRMZM2G040369 // GRMZM2G009936 // GRMZM2G012416 // GRMZM5G815606 // GRMZM2G109165 // GRMZM2G096962 // GRMZM2G153476 // GRMZM2G043212 // GRMZM2G054012 // GRMZM2G179976 // GRMZM2G109677 // GRMZM2G553314 // GRMZM…
GO:0008152	iTRAQ	shoot	P	metabolic process	141	172	13125	25864	1.9e-17	1.6e-15	// GRMZM2G137839 // GRMZM2G015967 // GRMZM2G053669 // GRMZM2G085577 // GRMZM2G047954 // GRMZM2G040369 // GRMZM2G181151 // GRMZM2G014376 // GRMZM2G568636 // GRMZM2G364901 // GRMZM2G096962 // GRMZM2G348666 // GRMZM2G007651 // GRMZM2G064360 // GRMZM5G815553 // GRMZM2G172342 // GRMZM2G153541 // GRMZM2G144387 // GRMZM2G407996 // GRMZM5G804776 // GRMZM2G152925 // GRMZM2G429899 // GRMZM2G014444 // GRMZM…
GO:0046686	iTRAQ	shoot	P	response to cadmium ion	26	172	449	25864	1.2e-16	9.1e-15	// GRMZM2G137839 // GRMZM2G343543 // GRMZM2G110509 // GRMZM2G083836 // GRMZM2G085577 // GRMZM2G181151 // GRMZM2G178415 // GRMZM2G057823 // GRMZM2G340251 // GRMZM2G424053 // GRMZM2G348666 // GRMZM2G025190 // GRMZM2G064360 // GRMZM2G003385 // GRMZM2G176707 // GRMZM2G179976 // GRMZM2G040477 // GRMZM2G038032 // GRMZM2G172101 // GRMZM2G153541 // GRMZM2G140667 // GRMZM2G056975 // GRMZM2G109425 // GRMZM…
GO:0044237	iTRAQ	shoot	P	cellular metabolic process	117	172	9644	25864	3.9e-16	2.7e-14	// GRMZM2G137839 // GRMZM2G015967 // GRMZM2G053669 // GRMZM2G047954 // GRMZM2G040369 // GRMZM2G181151 // GRMZM2G014376 // GRMZM2G568636 // GRMZM2G364901 // GRMZM2G096962 // GRMZM2G348666 // GRMZM2G016066 // GRMZM5G815553 // GRMZM2G051367 // GRMZM2G172342 // GRMZM2G153541 // GRMZM2G144387 // GRMZM2G407996 // GRMZM5G804776 // GRMZM2G133173 // GRMZM2G429899 // GRMZM2G014444 // GRMZM2G385287 // GRMZM…
GO:0010038	iTRAQ	shoot	P	response to metal ion	26	172	543	25864	8.8e-15	5.6e-13	// GRMZM2G137839 // GRMZM2G343543 // GRMZM2G110509 // GRMZM2G083836 // GRMZM2G085577 // GRMZM2G181151 // GRMZM2G178415 // GRMZM2G057823 // GRMZM2G340251 // GRMZM2G424053 // GRMZM2G348666 // GRMZM2G025190 // GRMZM2G064360 // GRMZM2G003385 // GRMZM2G176707 // GRMZM2G179976 // GRMZM2G040477 // GRMZM2G038032 // GRMZM2G172101 // GRMZM2G153541 // GRMZM2G140667 // GRMZM2G056975 // GRMZM2G109425 // GRMZM…
GO:0010035	iTRAQ	shoot	P	response to inorganic substance	27	172	645	25864	5.7e-14	3.3e-12	// GRMZM2G137839 // GRMZM2G343543 // GRMZM2G110509 // GRMZM2G083836 // GRMZM2G085577 // GRMZM2G181151 // GRMZM2G178415 // GRMZM2G057823 // GRMZM2G340251 // GRMZM2G424053 // GRMZM2G348666 // GRMZM2G047274 // GRMZM2G025190 // GRMZM2G064360 // GRMZM2G003385 // GRMZM2G176707 // GRMZM2G179976 // GRMZM2G040477 // GRMZM2G038032 // GRMZM2G172101 // GRMZM2G153541 // GRMZM2G140667 // GRMZM2G056975 // GRMZM…
GO:0044238	iTRAQ	shoot	P	primary metabolic process	113	172	9990	25864	7.8e-13	4.2e-11	// GRMZM2G015967 // GRMZM2G053669 // GRMZM2G085577 // GRMZM2G040369 // GRMZM2G181151 // GRMZM2G096962 // GRMZM2G348666 // GRMZM2G064360 // GRMZM2G172342 // GRMZM2G153541 // GRMZM2G144387 // GRMZM2G407996 // GRMZM5G804776 // GRMZM2G133173 // GRMZM2G429899 // GRMZM2G014444 // GRMZM2G385287 // GRMZM2G051367 // AC196475.3_FG004 // GRMZM2G175562 // GRMZM2G136283 // GRMZM2G112050 // GRMZM2G155384 // GR…
GO:0009987	iTRAQ	shoot	P	cellular process	125	172	12394	25864	4.3e-11	2.1e-09	// GRMZM2G137839 // GRMZM2G015967 // GRMZM2G053669 // GRMZM2G047954 // GRMZM2G040369 // GRMZM2G181151 // GRMZM2G014376 // GRMZM2G568636 // GRMZM2G364901 // GRMZM2G096962 // GRMZM2G348666 // GRMZM2G064360 // GRMZM5G815553 // GRMZM2G051367 // GRMZM2G172342 // GRMZM2G153541 // GRMZM2G144387 // GRMZM2G407996 // GRMZM5G804776 // GRMZM2G133173 // GRMZM2G429899 // GRMZM2G014444 // GRMZM2G385287 // GRMZM…
GO:0043170	iTRAQ	shoot	P	macromolecule metabolic process	91	172	7592	25864	1.1e-10	5.1e-09	// GRMZM2G015967 // GRMZM2G040369 // GRMZM2G096962 // GRMZM2G348666 // GRMZM2G064360 // GRMZM2G172342 // GRMZM2G153541 // GRMZM2G144387 // GRMZM5G804776 // GRMZM2G407996 // GRMZM2G133173 // GRMZM2G429899 // GRMZM2G014444 // GRMZM2G385287 // GRMZM2G051367 // GRMZM2G175562 // GRMZM2G112050 // GRMZM2G155384 // GRMZM2G412470 // GRMZM2G108849 // GRMZM5G813217 // GRMZM2G116135 // GRMZM2G109677 // GRMZM…
GO:0050896	iTRAQ	shoot	P	response to stimulus	56	172	3551	25864	2.9e-10	1.3e-08	// GRMZM2G424053 // GRMZM2G137839 // GRMZM2G154881 // GRMZM2G015967 // GRMZM2G155384 // GRMZM2G040477 // GRMZM2G085577 // GRMZM2G047954 // GRMZM2G162282 // GRMZM2G069651 // GRMZM2G040369 // GRMZM2G181151 // GRMZM2G178415 // GRMZM2G568636 // GRMZM2G025322 // GRMZM2G057823 // GRMZM2G120517 // GRMZM5G843748 // GRMZM2G343543 // GRMZM5G813217 // GRMZM2G090338 // GRMZM2G340251 // GRMZM2G073743 // GRMZM…
GO:0044260	iTRAQ	shoot	P	cellular macromolecule metabolic process	82	172	6785	25864	1.6e-09	6.7e-08	// GRMZM2G043383 // GRMZM2G054136 // GRMZM2G030731 // GRMZM2G343543 // GRMZM2G015967 // GRMZM2G090422 // GRMZM2G167103 // GRMZM2G112050 // GRMZM2G553314 // GRMZM2G007038 // GRMZM2G083836 // GRMZM2G015295 // GRMZM2G067303 // GRMZM2G069651 // GRMZM2G040369 // GRMZM2G009936 // GRMZM2G012416 // GRMZM5G815606 // GRMZM2G109165 // GRMZM2G014444 // GRMZM2G096962 // GRMZM2G153476 // GRMZM5G813217 // GRMZM…
GO:0042221	iTRAQ	shoot	P	response to chemical stimulus	39	172	2052	25864	2.4e-09	9.4e-08	// GRMZM2G424053 // GRMZM2G137839 // GRMZM2G343543 // GRMZM2G155384 // GRMZM2G083836 // GRMZM2G085577 // GRMZM2G153541 // GRMZM2G181151 // GRMZM2G178415 // GRMZM2G025322 // GRMZM2G057823 // GRMZM2G120517 // GRMZM5G843748 // GRMZM2G110509 // GRMZM2G340251 // GRMZM2G073743 // GRMZM2G348666 // GRMZM2G047274 // GRMZM2G025190 // GRMZM2G054300 // GRMZM2G064360 // GRMZM2G081175 // GRMZM2G074898 // AC234…
GO:0006414	iTRAQ	shoot	P	translational elongation	8	172	68	25864	4e-08	1.5e-06	// GRMZM2G343543 // GRMZM2G179976 // GRMZM2G110509 // GRMZM2G348666 // GRMZM2G407996 // GRMZM2G040369 // GRMZM2G001327 // GRMZM2G153541
GO:0006950	iTRAQ	shoot	P	response to stress	38	172	2243	25864	8.1e-08	2.9e-06	// GRMZM2G424053 // GRMZM2G137839 // GRMZM2G154881 // GRMZM2G015967 // GRMZM2G085577 // GRMZM2G047954 // GRMZM2G069651 // GRMZM2G040369 // GRMZM2G178415 // GRMZM2G025322 // GRMZM2G057823 // GRMZM2G120517 // GRMZM5G843748 // GRMZM5G813217 // GRMZM2G340251 // GRMZM2G073743 // GRMZM2G047274 // GRMZM2G033626 // GRMZM2G090338 // GRMZM2G054300 // GRMZM2G064360 // GRMZM2G081175 // GRMZM2G003385 // GRMZM…
GO:0044281	iTRAQ	shoot	P	small molecule metabolic process	37	172	2372	25864	9.3e-07	3.2e-05	// GRMZM2G050514 // GRMZM2G136283 // GRMZM2G343543 // GRMZM2G053669 // GRMZM2G348666 // GRMZM2G083836 // GRMZM2G375504 // GRMZM2G113093 // GRMZM2G040369 // GRMZM2G181151 // GRMZM2G178415 // GRMZM2G014376 // GRMZM2G374302 // GRMZM2G057823 // GRMZM2G014136 // GRMZM2G424053 // GRMZM2G179454 // GRMZM2G553314 // GRMZM2G025190 // GRMZM2G110509 // GRMZM2G003385 // GRMZM2G120833 // GRMZM2G347056 // AC234…
GO:0006519	iTRAQ	shoot	P	cellular amino acid and derivative metabolic process	18	172	706	25864	1.6e-06	5.1e-05	// GRMZM2G120833 // GRMZM2G050514 // GRMZM2G136283 // GRMZM2G347056 // GRMZM2G053669 // GRMZM2G179454 // GRMZM2G348666 // GRMZM2G553314 // GRMZM2G083836 // GRMZM2G101463 // GRMZM2G375504 // GRMZM2G025190 // GRMZM2G071333 // GRMZM2G178415 // AC234201.1_FG003 // GRMZM2G374302 // AC196475.3_FG004 // GRMZM2G172101
GO:0006520	iTRAQ	shoot	P	cellular amino acid metabolic process	15	172	495	25864	1.6e-06	5.1e-05	// GRMZM2G120833 // GRMZM2G050514 // GRMZM2G136283 // GRMZM2G347056 // GRMZM2G053669 // GRMZM2G179454 // GRMZM2G348666 // GRMZM2G553314 // GRMZM2G083836 // GRMZM2G101463 // GRMZM2G375504 // GRMZM2G071333 // GRMZM2G178415 // GRMZM2G374302 // GRMZM2G172101
GO:0034641	iTRAQ	shoot	P	cellular nitrogen compound metabolic process	19	172	797	25864	2.1e-06	6.4e-05	// GRMZM2G120833 // GRMZM2G050514 // GRMZM2G136283 // GRMZM2G347056 // GRMZM2G053669 // GRMZM2G179454 // GRMZM2G553314 // GRMZM2G043453 // GRMZM2G348666 // GRMZM2G083836 // GRMZM2G101463 // GRMZM2G375504 // GRMZM2G071333 // GRMZM2G178415 // GRMZM2G568636 // GRMZM2G081462 // GRMZM2G374302 // GRMZM2G364901 // GRMZM2G172101
GO:0009628	iTRAQ	shoot	P	response to abiotic stimulus	26	172	1397	25864	2.4e-06	7e-05	// GRMZM2G137839 // GRMZM2G154881 // GRMZM2G085577 // GRMZM2G040369 // GRMZM2G178415 // GRMZM2G568636 // GRMZM2G057823 // GRMZM2G090338 // GRMZM2G340251 // GRMZM2G047274 // GRMZM2G033626 // GRMZM2G025190 // GRMZM2G081175 // GRMZM2G003385 // GRMZM2G179976 // GRMZM2G162282 // GRMZM2G453805 // GRMZM2G375504 // GRMZM2G140667 // GRMZM2G374971 // GRMZM2G152925 // GRMZM5G864335 // GRMZM2G133173 // GRMZM…
GO:0006184	iTRAQ	shoot	P	GTP catabolic process	8	172	131	25864	4.2e-06	0.00012	// GRMZM2G343543 // GRMZM2G407996 // GRMZM2G110509 // GRMZM2G113093 // GRMZM2G040369 // GRMZM2G001327 // GRMZM2G007038 // GRMZM2G153541
GO:0006970	iTRAQ	shoot	P	response to osmotic stress	15	172	538	25864	4.4e-06	0.00012	// GRMZM2G137839 // GRMZM2G154881 // GRMZM2G179976 // GRMZM2G374971 // GRMZM2G152925 // GRMZM2G033626 // GRMZM2G090338 // GRMZM2G178415 // GRMZM2G081175 // GRMZM2G057823 // GRMZM2G375504 // GRMZM2G035520 // GRMZM2G453805 // GRMZM2G152908 // GRMZM2G140667
GO:0009056	iTRAQ	shoot	P	catabolic process	22	172	1104	25864	5.5e-06	0.00014	// GRMZM2G110185 // GRMZM2G137839 // GRMZM2G374302 // GRMZM2G343543 // GRMZM2G110509 // GRMZM2G162690 // GRMZM2G153541 // GRMZM2G040369 // GRMZM2G057823 // GRMZM2G014136 // GRMZM2G064360 // GRMZM2G155384 // GRMZM2G003385 // GRMZM2G119761 // AC234201.1_FG003 // GRMZM2G007038 // GRMZM2G113093 // GRMZM2G140667 // GRMZM2G407996 // GRMZM2G165817 // GRMZM2G001327 // GRMZM2G035520
GO:0044106	iTRAQ	shoot	P	cellular amine metabolic process	15	172	554	25864	6.1e-06	0.00015	// GRMZM2G120833 // GRMZM2G050514 // GRMZM2G136283 // GRMZM2G347056 // GRMZM2G053669 // GRMZM2G179454 // GRMZM2G348666 // GRMZM2G553314 // GRMZM2G083836 // GRMZM2G101463 // GRMZM2G375504 // GRMZM2G071333 // GRMZM2G178415 // GRMZM2G374302 // GRMZM2G172101
GO:0046039	iTRAQ	shoot	P	GTP metabolic process	8	172	140	25864	6.6e-06	0.00016	// GRMZM2G343543 // GRMZM2G407996 // GRMZM2G110509 // GRMZM2G113093 // GRMZM2G040369 // GRMZM2G001327 // GRMZM2G007038 // GRMZM2G153541
GO:0009651	iTRAQ	shoot	P	response to salt stress	14	172	491	25864	7.2e-06	0.00017	// GRMZM2G137839 // GRMZM2G154881 // GRMZM2G179976 // GRMZM2G374971 // GRMZM2G152925 // GRMZM2G033626 // GRMZM2G090338 // GRMZM2G178415 // GRMZM2G081175 // GRMZM2G057823 // GRMZM2G375504 // GRMZM2G035520 // GRMZM2G453805 // GRMZM2G140667
GO:0009308	iTRAQ	shoot	P	amine metabolic process	16	172	640	25864	7.9e-06	0.00018	// GRMZM2G120833 // GRMZM2G050514 // GRMZM2G136283 // GRMZM2G347056 // GRMZM2G053669 // GRMZM2G179454 // GRMZM2G348666 // GRMZM2G553314 // GRMZM2G083836 // GRMZM2G101463 // GRMZM2G375504 // GRMZM2G071333 // GRMZM2G064360 // GRMZM2G178415 // GRMZM2G374302 // GRMZM2G172101
GO:0009266	iTRAQ	shoot	P	response to temperature stimulus	13	172	464	25864	1.8e-05	0.00041	// GRMZM2G137839 // GRMZM2G179976 // GRMZM2G133173 // GRMZM2G340251 // GRMZM5G864335 // GRMZM2G090338 // GRMZM2G162282 // GRMZM2G040369 // GRMZM2G081175 // GRMZM2G003385 // GRMZM2G453805 // GRMZM2G152908 // GRMZM2G140667
GO:0046483	iTRAQ	shoot	P	heterocycle metabolic process	16	172	714	25864	2.9e-05	0.00063	// GRMZM2G136283 // GRMZM2G343543 // GRMZM2G407996 // GRMZM2G035520 // GRMZM2G043453 // GRMZM2G007038 // GRMZM2G081462 // GRMZM2G375504 // GRMZM2G113093 // GRMZM2G040369 // GRMZM2G181151 // GRMZM2G001327 // GRMZM2G110509 // GRMZM2G153541 // AC196475.3_FG004 // GRMZM2G364901
GO:0009150	iTRAQ	shoot	P	purine ribonucleotide metabolic process	11	172	357	25864	3.6e-05	0.00075	// GRMZM2G136283 // GRMZM2G343543 // GRMZM2G407996 // GRMZM2G110509 // GRMZM2G113093 // GRMZM2G040369 // GRMZM2G181151 // GRMZM2G001327 // GRMZM2G007038 // GRMZM2G153541 // GRMZM2G035520
GO:0006163	iTRAQ	shoot	P	purine nucleotide metabolic process	11	172	369	25864	4.8e-05	0.00095	// GRMZM2G136283 // GRMZM2G343543 // GRMZM2G407996 // GRMZM2G110509 // GRMZM2G113093 // GRMZM2G040369 // GRMZM2G181151 // GRMZM2G001327 // GRMZM2G007038 // GRMZM2G153541 // GRMZM2G035520
GO:0009259	iTRAQ	shoot	P	ribonucleotide metabolic process	11	172	369	25864	4.8e-05	0.00095	// GRMZM2G136283 // GRMZM2G343543 // GRMZM2G407996 // GRMZM2G110509 // GRMZM2G113093 // GRMZM2G040369 // GRMZM2G181151 // GRMZM2G001327 // GRMZM2G007038 // GRMZM2G153541 // GRMZM2G035520
GO:0009166	iTRAQ	shoot	P	nucleotide catabolic process	9	172	250	25864	6e-05	0.00096	// GRMZM2G343543 // GRMZM2G407996 // GRMZM2G110509 // GRMZM2G113093 // GRMZM2G040369 // GRMZM2G001327 // GRMZM2G007038 // GRMZM2G153541 // GRMZM2G035520
GO:0015979	iTRAQ	shoot	P	photosynthesis	9	172	247	25864	5.4e-05	0.00096	// GRMZM2G096792 // GRMZM2G081462 // GRMZM2G043453 // GRMZM2G016677 // GRMZM2G024150 // GRMZM2G047954 // GRMZM2G016066 // GRMZM5G815553 // GRMZM2G175562
GO:0009207	iTRAQ	shoot	P	purine ribonucleoside triphosphate catabolic process	9	172	250	25864	6e-05	0.00096	// GRMZM2G343543 // GRMZM2G407996 // GRMZM2G110509 // GRMZM2G113093 // GRMZM2G040369 // GRMZM2G001327 // GRMZM2G007038 // GRMZM2G153541 // GRMZM2G035520
GO:0009143	iTRAQ	shoot	P	nucleoside triphosphate catabolic process	9	172	250	25864	6e-05	0.00096	// GRMZM2G343543 // GRMZM2G407996 // GRMZM2G110509 // GRMZM2G113093 // GRMZM2G040369 // GRMZM2G001327 // GRMZM2G007038 // GRMZM2G153541 // GRMZM2G035520
GO:0009146	iTRAQ	shoot	P	purine nucleoside triphosphate catabolic process	9	172	250	25864	6e-05	0.00096	// GRMZM2G343543 // GRMZM2G407996 // GRMZM2G110509 // GRMZM2G113093 // GRMZM2G040369 // GRMZM2G001327 // GRMZM2G007038 // GRMZM2G153541 // GRMZM2G035520
GO:0006195	iTRAQ	shoot	P	purine nucleotide catabolic process	9	172	250	25864	6e-05	0.00096	// GRMZM2G343543 // GRMZM2G407996 // GRMZM2G110509 // GRMZM2G113093 // GRMZM2G040369 // GRMZM2G001327 // GRMZM2G007038 // GRMZM2G153541 // GRMZM2G035520
GO:0009154	iTRAQ	shoot	P	purine ribonucleotide catabolic process	9	172	250	25864	6e-05	0.00096	// GRMZM2G343543 // GRMZM2G407996 // GRMZM2G110509 // GRMZM2G113093 // GRMZM2G040369 // GRMZM2G001327 // GRMZM2G007038 // GRMZM2G153541 // GRMZM2G035520
GO:0009261	iTRAQ	shoot	P	ribonucleotide catabolic process	9	172	250	25864	6e-05	0.00096	// GRMZM2G343543 // GRMZM2G407996 // GRMZM2G110509 // GRMZM2G113093 // GRMZM2G040369 // GRMZM2G001327 // GRMZM2G007038 // GRMZM2G153541 // GRMZM2G035520
GO:0009203	iTRAQ	shoot	P	ribonucleoside triphosphate catabolic process	9	172	250	25864	6e-05	0.00096	// GRMZM2G343543 // GRMZM2G407996 // GRMZM2G110509 // GRMZM2G113093 // GRMZM2G040369 // GRMZM2G001327 // GRMZM2G007038 // GRMZM2G153541 // GRMZM2G035520
GO:0006418	iTRAQ	shoot	P	tRNA aminoacylation for protein translation	6	172	97	25864	6.4e-05	0.001	// GRMZM2G348666 // GRMZM2G553314 // GRMZM2G083836 // GRMZM2G101463 // GRMZM2G071333 // GRMZM2G172101
GO:0009409	iTRAQ	shoot	P	response to cold	10	172	318	25864	6.9e-05	0.0011	// GRMZM2G179976 // GRMZM2G133173 // GRMZM5G864335 // GRMZM2G090338 // GRMZM2G162282 // GRMZM2G040369 // GRMZM2G081175 // GRMZM2G003385 // GRMZM2G453805 // GRMZM2G152908
GO:0009205	iTRAQ	shoot	P	purine ribonucleoside triphosphate metabolic process	10	172	321	25864	7.5e-05	0.0011	// GRMZM2G343543 // GRMZM2G407996 // GRMZM2G110509 // GRMZM2G113093 // GRMZM2G040369 // GRMZM2G181151 // GRMZM2G001327 // GRMZM2G007038 // GRMZM2G153541 // GRMZM2G035520
GO:0043038	iTRAQ	shoot	P	amino acid activation	6	172	100	25864	7.5e-05	0.0011	// GRMZM2G348666 // GRMZM2G553314 // GRMZM2G083836 // GRMZM2G101463 // GRMZM2G071333 // GRMZM2G172101
GO:0043039	iTRAQ	shoot	P	tRNA aminoacylation	6	172	100	25864	7.5e-05	0.0011	// GRMZM2G348666 // GRMZM2G553314 // GRMZM2G083836 // GRMZM2G101463 // GRMZM2G071333 // GRMZM2G172101
GO:0009144	iTRAQ	shoot	P	purine nucleoside triphosphate metabolic process	10	172	321	25864	7.5e-05	0.0011	// GRMZM2G343543 // GRMZM2G407996 // GRMZM2G110509 // GRMZM2G113093 // GRMZM2G040369 // GRMZM2G181151 // GRMZM2G001327 // GRMZM2G007038 // GRMZM2G153541 // GRMZM2G035520
GO:0009199	iTRAQ	shoot	P	ribonucleoside triphosphate metabolic process	10	172	323	25864	7.9e-05	0.0011	// GRMZM2G343543 // GRMZM2G407996 // GRMZM2G110509 // GRMZM2G113093 // GRMZM2G040369 // GRMZM2G181151 // GRMZM2G001327 // GRMZM2G007038 // GRMZM2G153541 // GRMZM2G035520
GO:0009141	iTRAQ	shoot	P	nucleoside triphosphate metabolic process	10	172	326	25864	8.5e-05	0.0012	// GRMZM2G343543 // GRMZM2G407996 // GRMZM2G110509 // GRMZM2G113093 // GRMZM2G040369 // GRMZM2G181151 // GRMZM2G001327 // GRMZM2G007038 // GRMZM2G153541 // GRMZM2G035520
GO:0043436	iTRAQ	shoot	P	oxoacid metabolic process	18	172	987	25864	0.00013	0.0017	// GRMZM2G120833 // GRMZM2G050514 // GRMZM2G136283 // GRMZM2G347056 // GRMZM2G053669 // GRMZM2G179454 // GRMZM2G348666 // GRMZM2G553314 // GRMZM2G083836 // GRMZM2G101463 // GRMZM2G375504 // GRMZM2G071333 // GRMZM2G056975 // GRMZM2G178415 // GRMZM2G014376 // GRMZM2G374302 // GRMZM2G014136 // GRMZM2G172101
GO:0019752	iTRAQ	shoot	P	carboxylic acid metabolic process	18	172	987	25864	0.00013	0.0017	// GRMZM2G120833 // GRMZM2G050514 // GRMZM2G136283 // GRMZM2G347056 // GRMZM2G053669 // GRMZM2G179454 // GRMZM2G348666 // GRMZM2G553314 // GRMZM2G083836 // GRMZM2G101463 // GRMZM2G375504 // GRMZM2G071333 // GRMZM2G056975 // GRMZM2G178415 // GRMZM2G014376 // GRMZM2G374302 // GRMZM2G014136 // GRMZM2G172101
GO:0006082	iTRAQ	shoot	P	organic acid metabolic process	18	172	989	25864	0.00013	0.0017	// GRMZM2G120833 // GRMZM2G050514 // GRMZM2G136283 // GRMZM2G347056 // GRMZM2G053669 // GRMZM2G179454 // GRMZM2G348666 // GRMZM2G553314 // GRMZM2G083836 // GRMZM2G101463 // GRMZM2G375504 // GRMZM2G071333 // GRMZM2G056975 // GRMZM2G178415 // GRMZM2G014376 // GRMZM2G374302 // GRMZM2G014136 // GRMZM2G172101
GO:0042180	iTRAQ	shoot	P	cellular ketone metabolic process	18	172	1008	25864	0.00016	0.0021	// GRMZM2G120833 // GRMZM2G050514 // GRMZM2G136283 // GRMZM2G347056 // GRMZM2G053669 // GRMZM2G179454 // GRMZM2G348666 // GRMZM2G553314 // GRMZM2G083836 // GRMZM2G101463 // GRMZM2G375504 // GRMZM2G071333 // GRMZM2G056975 // GRMZM2G178415 // GRMZM2G014376 // GRMZM2G374302 // GRMZM2G014136 // GRMZM2G172101
GO:0046700	iTRAQ	shoot	P	heterocycle catabolic process	9	172	291	25864	0.00018	0.0023	// GRMZM2G343543 // GRMZM2G407996 // GRMZM2G110509 // GRMZM2G113093 // GRMZM2G040369 // GRMZM2G001327 // GRMZM2G007038 // GRMZM2G153541 // GRMZM2G035520
GO:0055114	iTRAQ	shoot	P	oxidation reduction	27	172	1931	25864	0.00021	0.0026	// GRMZM2G137839 // GRMZM2G375504 // GRMZM2G178415 // GRMZM2G007651 // GRMZM2G014376 // GRMZM2G568636 // GRMZM2G025322 // GRMZM2G120517 // GRMZM2G014136 // GRMZM2G347056 // GRMZM2G364901 // GRMZM2G141665 // GRMZM2G090338 // GRMZM2G054300 // GRMZM5G815553 // AC234201.1_FG003 // GRMZM2G096792 // GRMZM2G081462 // GRMZM2G111954 // GRMZM2G008728 // GRMZM2G140667 // GRMZM2G056975 // GRMZM2G152925 // GR…
GO:0044248	iTRAQ	shoot	P	cellular catabolic process	17	172	977	25864	0.00033	0.004	// GRMZM2G137839 // GRMZM2G374302 // GRMZM2G343543 // GRMZM2G407996 // GRMZM2G035520 // GRMZM2G007038 // GRMZM2G162690 // GRMZM2G153541 // GRMZM2G040369 // GRMZM2G113093 // GRMZM2G001327 // GRMZM2G110509 // GRMZM2G003385 // GRMZM2G057823 // GRMZM2G140667 // GRMZM2G014136 // AC234201.1_FG003
GO:0006979	iTRAQ	shoot	P	response to oxidative stress	10	172	391	25864	0.00035	0.0042	// GRMZM2G424053 // GRMZM2G137839 // GRMZM2G073743 // GRMZM2G047274 // GRMZM2G375504 // GRMZM2G054300 // GRMZM2G025322 // GRMZM2G120517 // GRMZM5G843748 // GRMZM2G140667
GO:0051246	iTRAQ	shoot	P	regulation of protein metabolic process	5	172	96	25864	0.00056	0.0066	// GRMZM2G155384 // GRMZM2G119761 // GRMZM2G038032 // GRMZM2G348666 // GRMZM2G175562
GO:0044271	iTRAQ	shoot	P	cellular nitrogen compound biosynthetic process	10	172	427	25864	0.00069	0.008	// GRMZM2G050514 // GRMZM2G136283 // GRMZM2G053669 // GRMZM2G179454 // GRMZM2G043453 // GRMZM2G081462 // GRMZM2G375504 // GRMZM2G568636 // GRMZM2G374302 // GRMZM2G364901
GO:0009117	iTRAQ	shoot	P	nucleotide metabolic process	11	172	517	25864	0.00081	0.0092	// GRMZM2G136283 // GRMZM2G343543 // GRMZM2G407996 // GRMZM2G110509 // GRMZM2G113093 // GRMZM2G040369 // GRMZM2G181151 // GRMZM2G001327 // GRMZM2G007038 // GRMZM2G153541 // GRMZM2G035520
GO:0006753	iTRAQ	shoot	P	nucleoside phosphate metabolic process	11	172	518	25864	0.00082	0.0092	// GRMZM2G136283 // GRMZM2G343543 // GRMZM2G407996 // GRMZM2G110509 // GRMZM2G113093 // GRMZM2G040369 // GRMZM2G181151 // GRMZM2G001327 // GRMZM2G007038 // GRMZM2G153541 // GRMZM2G035520
GO:0055086	iTRAQ	shoot	P	nucleobase, nucleoside and nucleotide metabolic process	11	172	564	25864	0.0016	0.018	// GRMZM2G136283 // GRMZM2G343543 // GRMZM2G407996 // GRMZM2G110509 // GRMZM2G113093 // GRMZM2G040369 // GRMZM2G181151 // GRMZM2G001327 // GRMZM2G007038 // GRMZM2G153541 // GRMZM2G035520
GO:0006399	iTRAQ	shoot	P	tRNA metabolic process	6	172	191	25864	0.002	0.022	// GRMZM2G348666 // GRMZM2G553314 // GRMZM2G083836 // GRMZM2G101463 // GRMZM2G071333 // GRMZM2G172101
GO:0009607	iTRAQ	shoot	P	response to biotic stimulus	11	172	666	25864	0.0055	0.059	// GRMZM2G340251 // GRMZM2G015967 // GRMZM2G374971 // GRMZM5G864335 // GRMZM2G047954 // GRMZM2G064360 // GRMZM2G568636 // GRMZM2G162282 // GRMZM6G175135 // GRMZM2G175562 // GRMZM2G424053
GO:0009309	iTRAQ	shoot	P	amine biosynthetic process	6	172	259	25864	0.0085	0.09	// GRMZM2G050514 // GRMZM2G374302 // GRMZM2G053669 // GRMZM2G179454 // GRMZM2G375504 // GRMZM2G136283
GO:0006457	iTRAQ	shoot	P	protein folding	6	172	261	25864	0.0088	0.092	// GRMZM5G813217 // GRMZM2G043383 // GRMZM2G015967 // GRMZM2G132811 // GRMZM2G109425 // GRMZM2G069651
GO:0034660	iTRAQ	shoot	P	ncRNA metabolic process	6	172	264	25864	0.0093	0.096	// GRMZM2G348666 // GRMZM2G553314 // GRMZM2G083836 // GRMZM2G101463 // GRMZM2G071333 // GRMZM2G172101
GO:0051707	iTRAQ	shoot	P	response to other organism	10	172	622	25864	0.0095	0.097	// GRMZM2G340251 // GRMZM2G015967 // GRMZM2G374971 // GRMZM5G864335 // GRMZM2G047954 // GRMZM2G064360 // GRMZM2G568636 // GRMZM2G162282 // GRMZM2G175562 // GRMZM2G424053
GO:0009057	iTRAQ	shoot	P	macromolecule catabolic process	9	172	565	25864	0.014	0.14	// GRMZM2G155384 // GRMZM2G162690 // GRMZM2G165817 // GRMZM2G064360 // GRMZM2G110185 // GRMZM2G003385 // GRMZM2G057823 // GRMZM2G119761 // AC234201.1_FG003
GO:0009793	iTRAQ	shoot	P	embryonic development ending in seed dormancy	5	172	214	25864	0.015	0.15	// GRMZM2G137839 // GRMZM2G375504 // GRMZM2G364901 // GRMZM2G083836 // GRMZM2G140667
GO:0070887	iTRAQ	shoot	P	cellular response to chemical stimulus	8	172	488	25864	0.018	0.17	// GRMZM2G137839 // GRMZM2G038032 // GRMZM2G064360 // GRMZM2G074898 // AC234201.1_FG003 // GRMZM2G181151 // GRMZM2G453805 // GRMZM2G140667
GO:0008652	iTRAQ	shoot	P	cellular amino acid biosynthetic process	5	172	226	25864	0.019	0.18	// GRMZM2G050514 // GRMZM2G375504 // GRMZM2G136283 // GRMZM2G053669 // GRMZM2G179454
GO:0009416	iTRAQ	shoot	P	response to light stimulus	8	172	498	25864	0.02	0.19	// GRMZM2G047274 // GRMZM2G025190 // GRMZM2G178415 // GRMZM2G568636 // GRMZM2G162282 // GRMZM2G453805 // GRMZM2G175562 // GRMZM2G081175
GO:0006952	iTRAQ	shoot	P	defense response	9	172	601	25864	0.02	0.19	// GRMZM2G015967 // GRMZM2G374971 // GRMZM5G864335 // GRMZM2G047954 // GRMZM2G064360 // GRMZM2G162282 // GRMZM6G175135 // GRMZM2G175562 // GRMZM2G424053
GO:0009314	iTRAQ	shoot	P	response to radiation	8	172	512	25864	0.023	0.21	// GRMZM2G047274 // GRMZM2G025190 // GRMZM2G178415 // GRMZM2G568636 // GRMZM2G162282 // GRMZM2G453805 // GRMZM2G175562 // GRMZM2G081175
GO:0050790	iTRAQ	shoot	P	regulation of catalytic activity	6	172	326	25864	0.023	0.21	// GRMZM2G424053 // GRMZM2G374971 // GRMZM2G155384 // GRMZM2G162282 // GRMZM2G108849 // GRMZM2G119761
GO:0042742	iTRAQ	shoot	P	defense response to bacterium	5	172	255	25864	0.03	0.26	// GRMZM2G047954 // GRMZM2G162282 // GRMZM2G015967 // GRMZM2G175562 // GRMZM5G864335
GO:0065009	iTRAQ	shoot	P	regulation of molecular function	6	172	345	25864	0.03	0.26	// GRMZM2G424053 // GRMZM2G374971 // GRMZM2G155384 // GRMZM2G162282 // GRMZM2G108849 // GRMZM2G119761
GO:0009414	iTRAQ	shoot	P	response to water deprivation	5	172	254	25864	0.029	0.26	// GRMZM2G453805 // GRMZM2G375504 // GRMZM2G081175 // GRMZM2G152908 // GRMZM2G085577
GO:0051704	iTRAQ	shoot	P	multi-organism process	11	172	863	25864	0.031	0.27	// GRMZM2G340251 // GRMZM2G015967 // GRMZM2G374971 // GRMZM5G864335 // GRMZM2G047954 // GRMZM2G064360 // GRMZM2G568636 // GRMZM2G162282 // GRMZM2G176707 // GRMZM2G175562 // GRMZM2G424053
GO:0009415	iTRAQ	shoot	P	response to water	5	172	264	25864	0.033	0.29	// GRMZM2G453805 // GRMZM2G375504 // GRMZM2G081175 // GRMZM2G152908 // GRMZM2G085577
GO:0048316	iTRAQ	shoot	P	seed development	5	172	285	25864	0.044	0.38	// GRMZM2G137839 // GRMZM2G375504 // GRMZM2G364901 // GRMZM2G083836 // GRMZM2G140667
GO:0044282	iTRAQ	shoot	P	small molecule catabolic process	5	172	289	25864	0.046	0.39	// GRMZM2G003385 // GRMZM2G014136 // GRMZM2G057823 // GRMZM2G374302 // AC234201.1_FG003
GO:0030163	iTRAQ	shoot	P	protein catabolic process	5	172	293	25864	0.048	0.4	// GRMZM2G110185 // GRMZM2G155384 // GRMZM2G119761 // AC234201.1_FG003 // GRMZM2G165817
GO:0009790	iTRAQ	shoot	P	embryonic development	5	172	294	25864	0.049	0.4	// GRMZM2G137839 // GRMZM2G375504 // GRMZM2G364901 // GRMZM2G083836 // GRMZM2G140667
GO:0010154	iTRAQ	shoot	P	fruit development	5	172	306	25864	0.056	0.46	// GRMZM2G137839 // GRMZM2G375504 // GRMZM2G364901 // GRMZM2G083836 // GRMZM2G140667
GO:0009617	iTRAQ	shoot	P	response to bacterium	5	172	310	25864	0.058	0.47	// GRMZM2G047954 // GRMZM2G162282 // GRMZM2G015967 // GRMZM2G175562 // GRMZM5G864335
GO:0044262	iTRAQ	shoot	P	cellular carbohydrate metabolic process	9	172	762	25864	0.071	0.57	// GRMZM2G008507 // GRMZM2G056975 // GRMZM2G133173 // GRMZM2G429899 // GRMZM2G162690 // GRMZM2G051367 // GRMZM2G003385 // GRMZM2G057823 // GRMZM2G152908
GO:0005975	iTRAQ	shoot	P	carbohydrate metabolic process	13	172	1246	25864	0.075	0.59	// GRMZM2G008507 // GRMZM2G056975 // GRMZM2G133173 // GRMZM2G429899 // GRMZM2G162690 // GRMZM2G085577 // GRMZM2G064360 // GRMZM2G047592 // GRMZM2G051367 // GRMZM2G003385 // GRMZM2G057823 // GRMZM2G453805 // GRMZM2G152908
GO:0051716	iTRAQ	shoot	P	cellular response to stimulus	10	172	893	25864	0.077	0.61	// GRMZM2G137839 // GRMZM2G053322 // GRMZM2G038032 // GRMZM2G064360 // GRMZM2G074898 // AC234201.1_FG003 // GRMZM2G181151 // GRMZM2G453805 // GRMZM2G176707 // GRMZM2G140667
GO:0006807	iTRAQ	shoot	P	nitrogen compound metabolic process	35	172	4183	25864	0.087	0.68	// GRMZM2G050514 // GRMZM2G136283 // GRMZM2G343543 // GRMZM2G053669 // GRMZM2G348666 // GRMZM2G083836 // GRMZM2G015295 // GRMZM2G113093 // GRMZM2G040369 // GRMZM2G181151 // GRMZM2G178415 // GRMZM2G568636 // GRMZM2G374302 // GRMZM2G364901 // GRMZM2G179454 // GRMZM2G553314 // GRMZM2G090338 // GRMZM2G064360 // GRMZM2G110509 // GRMZM2G176707 // GRMZM2G120833 // GRMZM2G347056 // GRMZM2G081462 // GRMZM…
GO:0048856	iTRAQ	shoot	P	anatomical structure development	13	172	1306	25864	0.098	0.75	// GRMZM2G144387 // GRMZM2G137839 // GRMZM2G030731 // GRMZM2G074898 // GRMZM2G040477 // GRMZM2G083836 // GRMZM2G025190 // GRMZM2G038032 // GRMZM2G051367 // GRMZM2G162282 // GRMZM2G375504 // GRMZM2G364901 // GRMZM2G140667
GO:0006091	iTRAQ	shoot	P	generation of precursor metabolites and energy	6	172	494	25864	0.11	0.87	// GRMZM2G096792 // GRMZM2G152925 // GRMZM2G429899 // GRMZM5G815553 // GRMZM2G057823 // GRMZM2G175562
GO:0009791	iTRAQ	shoot	P	post-embryonic development	9	172	853	25864	0.12	0.89	// GRMZM2G137839 // GRMZM2G030731 // GRMZM2G083836 // GRMZM2G375504 // GRMZM2G025190 // GRMZM2G038032 // GRMZM2G074898 // GRMZM2G364901 // GRMZM2G140667
GO:0006066	iTRAQ	shoot	P	alcohol metabolic process	5	172	393	25864	0.12	0.93	// GRMZM2G003385 // AC234201.1_FG003 // GRMZM2G057823 // GRMZM2G429899 // GRMZM2G056975
GO:0080090	iTRAQ	shoot	P	regulation of primary metabolic process	7	172	1868	25864	0.97	1	// GRMZM2G155384 // GRMZM2G348666 // GRMZM2G015295 // GRMZM2G090338 // GRMZM2G038032 // GRMZM2G119761 // GRMZM2G175562
GO:0019222	iTRAQ	shoot	P	regulation of metabolic process	8	172	2085	25864	0.97	1	// GRMZM2G155384 // GRMZM2G348666 // GRMZM2G015295 // GRMZM2G090338 // GRMZM2G038032 // GRMZM2G178415 // GRMZM2G119761 // GRMZM2G175562
GO:0044283	iTRAQ	shoot	P	small molecule biosynthetic process	7	172	792	25864	0.28	1	// GRMZM2G050514 // GRMZM2G374302 // GRMZM2G053669 // GRMZM2G179454 // GRMZM2G375504 // GRMZM2G136283 // AC196475.3_FG004
GO:0000003	iTRAQ	shoot	P	reproduction	7	172	975	25864	0.47	1	// GRMZM2G137839 // GRMZM2G030731 // GRMZM2G083836 // GRMZM2G375504 // GRMZM2G074898 // GRMZM2G364901 // GRMZM2G140667
GO:0048513	iTRAQ	shoot	P	organ development	6	172	739	25864	0.37	1	// GRMZM2G144387 // GRMZM2G040477 // GRMZM2G375504 // GRMZM2G025190 // GRMZM2G038032 // GRMZM2G162282
GO:0060255	iTRAQ	shoot	P	regulation of macromolecule metabolic process	7	172	1909	25864	0.97	1	// GRMZM2G155384 // GRMZM2G348666 // GRMZM2G015295 // GRMZM2G090338 // GRMZM2G038032 // GRMZM2G119761 // GRMZM2G175562
GO:0003006	iTRAQ	shoot	P	reproductive developmental process	7	172	734	25864	0.22	1	// GRMZM2G137839 // GRMZM2G030731 // GRMZM2G083836 // GRMZM2G375504 // GRMZM2G074898 // GRMZM2G364901 // GRMZM2G140667
GO:0010033	iTRAQ	shoot	P	response to organic substance	10	172	1030	25864	0.15	1	// GRMZM2G155384 // GRMZM2G375504 // GRMZM2G025190 // GRMZM2G162282 // GRMZM2G038032 // GRMZM2G064360 // GRMZM2G074898 // AC234201.1_FG003 // GRMZM2G181151 // GRMZM2G152908
GO:0016053	iTRAQ	shoot	P	organic acid biosynthetic process	5	172	494	25864	0.24	1	// GRMZM2G050514 // GRMZM2G375504 // GRMZM2G136283 // GRMZM2G053669 // GRMZM2G179454
GO:0033554	iTRAQ	shoot	P	cellular response to stress	5	172	442	25864	0.17	1	// GRMZM2G053322 // GRMZM2G176707 // GRMZM2G137839 // GRMZM2G453805 // GRMZM2G140667
GO:0023052	iTRAQ	shoot	P	signaling	7	172	1058	25864	0.56	1	// GRMZM2G053322 // GRMZM2G038032 // GRMZM2G064360 // GRMZM2G074898 // AC234201.1_FG003 // GRMZM2G181151 // GRMZM2G453805
GO:0007165	iTRAQ	shoot	P	signal transduction	5	172	754	25864	0.57	1	// AC234201.1_FG003 // GRMZM2G064360 // GRMZM2G038032 // GRMZM2G181151 // GRMZM2G074898
GO:0050789	iTRAQ	shoot	P	regulation of biological process	14	172	3207	25864	0.97	1	// GRMZM2G424053 // GRMZM2G155384 // GRMZM2G348666 // GRMZM2G015295 // GRMZM2G047274 // GRMZM2G090338 // GRMZM2G038032 // GRMZM2G181151 // GRMZM2G178415 // GRMZM2G074898 // AC234201.1_FG003 // GRMZM2G064360 // GRMZM2G119761 // GRMZM2G175562
GO:0016043	iTRAQ	shoot	P	cellular component organization	8	172	1325	25864	0.66	1	// GRMZM2G017257 // GRMZM2G081462 // GRMZM2G015295 // GRMZM2G090338 // GRMZM2G181151 // GRMZM2G051367 // GRMZM2G176707 // GRMZM2G175562
GO:0065007	iTRAQ	shoot	P	biological regulation	18	172	3697	25864	0.94	1	// GRMZM2G424053 // GRMZM2G374971 // GRMZM2G155384 // GRMZM2G074898 // GRMZM2G348666 // GRMZM2G015295 // GRMZM2G047274 // GRMZM2G090338 // AC234201.1_FG003 // GRMZM2G108849 // GRMZM2G038032 // GRMZM2G181151 // GRMZM2G178415 // GRMZM2G051367 // GRMZM2G162282 // GRMZM2G064360 // GRMZM2G119761 // GRMZM2G175562
GO:0050794	iTRAQ	shoot	P	regulation of cellular process	12	172	2928	25864	0.98	1	// GRMZM2G424053 // GRMZM2G155384 // GRMZM2G348666 // GRMZM2G015295 // GRMZM2G047274 // GRMZM2G090338 // GRMZM2G038032 // GRMZM2G181151 // GRMZM2G074898 // AC234201.1_FG003 // GRMZM2G064360 // GRMZM2G175562
GO:0016070	iTRAQ	shoot	P	RNA metabolic process	10	172	2504	25864	0.97	1	// GRMZM2G015295 // GRMZM2G348666 // GRMZM2G553314 // GRMZM2G412470 // GRMZM2G101463 // GRMZM2G083836 // GRMZM2G090338 // GRMZM2G071333 // GRMZM2G172101 // GRMZM2G012416
GO:0046394	iTRAQ	shoot	P	carboxylic acid biosynthetic process	5	172	494	25864	0.24	1	// GRMZM2G050514 // GRMZM2G375504 // GRMZM2G136283 // GRMZM2G053669 // GRMZM2G179454
GO:0043412	iTRAQ	shoot	P	macromolecule modification	5	172	2387	25864	1	1	// GRMZM2G175562 // GRMZM2G133173 // GRMZM2G132811 // GRMZM2G015967 // GRMZM2G051367
GO:0009719	iTRAQ	shoot	P	response to endogenous stimulus	7	172	848	25864	0.34	1	// GRMZM2G375504 // GRMZM2G025190 // AC234201.1_FG003 // GRMZM2G038032 // GRMZM2G064360 // GRMZM2G074898 // GRMZM2G162282
GO:0006139	iTRAQ	shoot	P	nucleobase, nucleoside, nucleotide and nucleic acid metabolic process	22	172	3518	25864	0.65	1	// GRMZM2G136283 // GRMZM2G343543 // GRMZM2G348666 // GRMZM2G083836 // GRMZM2G412470 // GRMZM2G153541 // GRMZM2G040369 // GRMZM2G181151 // GRMZM2G012416 // GRMZM2G553314 // GRMZM2G090338 // GRMZM2G110509 // GRMZM2G176707 // GRMZM2G172101 // GRMZM2G007038 // GRMZM2G113093 // GRMZM2G407996 // GRMZM2G015295 // GRMZM2G101463 // GRMZM2G071333 // GRMZM2G001327 // GRMZM2G035520
GO:0032502	iTRAQ	shoot	P	developmental process	15	172	1671	25864	0.15	1	// GRMZM2G144387 // GRMZM2G137839 // GRMZM2G030731 // GRMZM2G074898 // GRMZM2G040477 // GRMZM2G083836 // GRMZM2G025190 // GRMZM2G038032 // GRMZM2G385287 // GRMZM2G051367 // GRMZM2G162282 // GRMZM2G176707 // GRMZM2G375504 // GRMZM2G364901 // GRMZM2G140667
GO:0032501	iTRAQ	shoot	P	multicellular organismal process	13	172	1674	25864	0.32	1	// GRMZM2G144387 // GRMZM2G137839 // GRMZM2G030731 // GRMZM2G040477 // GRMZM2G083836 // GRMZM2G025190 // GRMZM2G038032 // GRMZM2G385287 // GRMZM2G074898 // GRMZM2G162282 // GRMZM2G375504 // GRMZM2G364901 // GRMZM2G140667
GO:0048608	iTRAQ	shoot	P	reproductive structure development	7	172	650	25864	0.15	1	// GRMZM2G137839 // GRMZM2G030731 // GRMZM2G083836 // GRMZM2G375504 // GRMZM2G074898 // GRMZM2G364901 // GRMZM2G140667
GO:0023046	iTRAQ	shoot	P	signaling process	5	172	806	25864	0.62	1	// AC234201.1_FG003 // GRMZM2G064360 // GRMZM2G038032 // GRMZM2G181151 // GRMZM2G074898
GO:0007242	iTRAQ	shoot	P	intracellular signaling cascade	5	172	610	25864	0.38	1	// AC234201.1_FG003 // GRMZM2G064360 // GRMZM2G038032 // GRMZM2G181151 // GRMZM2G074898
GO:0009725	iTRAQ	shoot	P	response to hormone stimulus	6	172	787	25864	0.43	1	// GRMZM2G375504 // GRMZM2G025190 // GRMZM2G038032 // GRMZM2G064360 // GRMZM2G074898 // AC234201.1_FG003
GO:0048731	iTRAQ	shoot	P	system development	6	172	739	25864	0.37	1	// GRMZM2G144387 // GRMZM2G040477 // GRMZM2G375504 // GRMZM2G025190 // GRMZM2G038032 // GRMZM2G162282
GO:0031323	iTRAQ	shoot	P	regulation of cellular metabolic process	5	172	1976	25864	1	1	// GRMZM2G090338 // GRMZM2G038032 // GRMZM2G348666 // GRMZM2G175562 // GRMZM2G015295
GO:0007275	iTRAQ	shoot	P	multicellular organismal development	13	172	1563	25864	0.24	1	// GRMZM2G144387 // GRMZM2G137839 // GRMZM2G030731 // GRMZM2G040477 // GRMZM2G083836 // GRMZM2G025190 // GRMZM2G038032 // GRMZM2G385287 // GRMZM2G074898 // GRMZM2G162282 // GRMZM2G375504 // GRMZM2G364901 // GRMZM2G140667
GO:0071310	iTRAQ	shoot	P	cellular response to organic substance	5	172	414	25864	0.15	1	// AC234201.1_FG003 // GRMZM2G064360 // GRMZM2G038032 // GRMZM2G181151 // GRMZM2G074898
GO:0006464	iTRAQ	shoot	P	protein modification process	5	172	2263	25864	1	1	// GRMZM2G175562 // GRMZM2G133173 // GRMZM2G132811 // GRMZM2G015967 // GRMZM2G051367
GO:0023060	iTRAQ	shoot	P	signal transmission	5	172	805	25864	0.62	1	// AC234201.1_FG003 // GRMZM2G064360 // GRMZM2G038032 // GRMZM2G181151 // GRMZM2G074898
GO:0022414	iTRAQ	shoot	P	reproductive process	7	172	924	25864	0.42	1	// GRMZM2G137839 // GRMZM2G030731 // GRMZM2G083836 // GRMZM2G375504 // GRMZM2G074898 // GRMZM2G364901 // GRMZM2G140667
GO:0006996	iTRAQ	shoot	P	organelle organization	5	172	799	25864	0.62	1	// GRMZM2G081462 // GRMZM2G017257 // GRMZM2G181151 // GRMZM2G015295 // GRMZM2G176707
GO:0044085	iTRAQ	shoot	P	cellular component biogenesis	6	172	725	25864	0.35	1	// GRMZM2G179976 // GRMZM2G030203 // GRMZM2G038032 // GRMZM2G181151 // GRMZM2G176707 // GRMZM2G175562
GO:0050896	iTRAQ	Root	P	response to stimulus	56	158	3551	25864	6.8e-12	5.1e-09	// GRMZM2G312997 // GRMZM2G137839 // GRMZM2G060886 // GRMZM2G042502 // AC203173.3_FG004 // GRMZM2G093347 // GRMZM2G028393 // GRMZM2G004703 // GRMZM2G152477 // GRMZM2G154090 // GRMZM2G154628 // GRMZM2G109383 // GRMZM2G181151 // GRMZM2G044132 // GRMZM2G568636 // GRMZM2G018716 // GRMZM2G127948 // GRMZM2G394500 // GRMZM2G168364 // GRMZM2G108076 // GRMZM2G113408 // GRMZM2G117707 // GRMZM2G051806 // GR…
GO:0006950	iTRAQ	Root	P	response to stress	42	158	2243	25864	4.3e-11	1.6e-08	// GRMZM2G312997 // GRMZM2G137839 // AC203173.3_FG004 // GRMZM2G028393 // GRMZM2G152477 // GRMZM2G154090 // GRMZM2G154628 // GRMZM2G044132 // GRMZM2G018716 // GRMZM2G394500 // GRMZM2G168364 // GRMZM2G108076 // GRMZM2G113408 // GRMZM2G117707 // GRMZM2G144648 // GRMZM2G042347 // GRMZM5G870932 // GRMZM2G152447 // GRMZM2G093101 // GRMZM2G103342 // GRMZM2G326707 // GRMZM2G071970 // GRMZM2G445905 // GR…
GO:0044281	iTRAQ	Root	P	small molecule metabolic process	42	158	2372	25864	2.4e-10	6e-08	// GRMZM2G060886 // GRMZM2G102183 // GRMZM2G099678 // AC203173.3_FG004 // GRMZM2G019986 // GRMZM2G118737 // GRMZM2G109383 // GRMZM2G066191 // GRMZM2G073814 // GRMZM5G821551 // GRMZM2G127948 // GRMZM2G042502 // GRMZM2G168364 // GRMZM2G085924 // GRMZM2G135586 // GRMZM2G113408 // GRMZM2G051806 // GRMZM2G078143 // GRMZM5G870932 // GRMZM2G117357 // GRMZM2G312997 // GRMZM2G117707 // GRMZM5G844562 // GR…
GO:0042221	iTRAQ	Root	P	response to chemical stimulus	36	158	2052	25864	8.2e-09	1.5e-06	// GRMZM2G312997 // GRMZM2G137839 // GRMZM2G060886 // GRMZM2G042502 // GRMZM2G152477 // GRMZM2G154090 // GRMZM2G109383 // GRMZM2G181151 // GRMZM5G821551 // GRMZM2G127948 // GRMZM2G394500 // GRMZM2G168364 // GRMZM2G113408 // GRMZM2G051806 // GRMZM2G144648 // GRMZM2G042347 // GRMZM2G078143 // GRMZM5G870932 // GRMZM2G152447 // GRMZM2G108076 // GRMZM2G103342 // GRMZM2G075828 // GRMZM2G326707 // GRMZM…
GO:0006519	iTRAQ	Root	P	cellular amino acid and derivative metabolic process	20	158	706	25864	1.9e-08	2.8e-06	// GRMZM5G821551 // GRMZM2G127948 // GRMZM2G060886 // GRMZM2G139813 // GRMZM2G168364 // GRMZM2G117707 // GRMZM2G074604 // GRMZM5G844562 // GRMZM2G181362 // GRMZM2G046601 // GRMZM2G030036 // GRMZM2G118737 // GRMZM2G078143 // GRMZM2G383404 // GRMZM2G574782 // GRMZM2G181227 // GRMZM2G073814 // AC196475.3_FG004 // GRMZM5G841619 // GRMZM2G147268
GO:0010035	iTRAQ	Root	P	response to inorganic substance	19	158	645	25864	2.4e-08	2.9e-06	// GRMZM2G152447 // GRMZM2G178190 // GRMZM2G137839 // GRMZM5G821551 // GRMZM2G168364 // GRMZM2G093347 // GRMZM2G312997 // GRMZM2G127948 // GRMZM2G165098 // GRMZM2G152477 // GRMZM2G113408 // GRMZM2G109383 // GRMZM2G181151 // GRMZM2G078641 // GRMZM2G134797 // GRMZM2G078143 // GRMZM5G870932 // GRMZM2G428391 // GRMZM2G152908
GO:0034641	iTRAQ	Root	P	cellular nitrogen compound metabolic process	21	158	797	25864	2.7e-08	2.9e-06	// GRMZM2G093347 // GRMZM5G821551 // GRMZM2G046601 // GRMZM2G060886 // GRMZM2G139813 // GRMZM5G841619 // GRMZM2G117707 // GRMZM2G074604 // GRMZM2G078143 // GRMZM2G181362 // GRMZM2G165098 // GRMZM2G135586 // GRMZM2G118737 // GRMZM2G383404 // GRMZM2G030036 // GRMZM2G574782 // GRMZM2G568636 // GRMZM2G181227 // GRMZM2G073814 // GRMZM2G127798 // GRMZM2G147268
GO:0005975	iTRAQ	Root	P	carbohydrate metabolic process	26	158	1246	25864	5.3e-08	5e-06	// GRMZM2G102183 // GRMZM2G042502 // GRMZM2G110735 // GRMZM2G358153 // GRMZM2G118737 // GRMZM2G109383 // GRMZM2G168364 // GRMZM2G018716 // GRMZM2G051806 // GRMZM2G018241 // AC203753.4_FG006 // GRMZM5G870932 // GRMZM2G174249 // GRMZM2G018692 // GRMZM2G445905 // GRMZM2G165098 // GRMZM2G312521 // GRMZM2G019183 // GRMZM2G019986 // GRMZM2G153274 // GRMZM2G137535 // GRMZM2G127798 // GRMZM2G364748 // GR…
GO:0009308	iTRAQ	Root	P	amine metabolic process	18	158	640	25864	1.1e-07	9.5e-06	// GRMZM5G821551 // GRMZM2G046601 // GRMZM2G060886 // GRMZM2G139813 // GRMZM2G168364 // GRMZM2G117707 // GRMZM2G074604 // GRMZM2G078143 // GRMZM2G181362 // GRMZM2G359298 // GRMZM2G030036 // GRMZM2G118737 // GRMZM2G383404 // GRMZM2G574782 // GRMZM2G181227 // GRMZM2G073814 // GRMZM5G841619 // GRMZM2G147268
GO:0044106	iTRAQ	Root	P	cellular amine metabolic process	16	158	554	25864	4.3e-07	3.2e-05	// GRMZM5G821551 // GRMZM2G046601 // GRMZM2G060886 // GRMZM2G139813 // GRMZM5G841619 // GRMZM2G117707 // GRMZM2G074604 // GRMZM2G078143 // GRMZM2G181362 // GRMZM2G030036 // GRMZM2G118737 // GRMZM2G383404 // GRMZM2G574782 // GRMZM2G181227 // GRMZM2G073814 // GRMZM2G147268
GO:0009605	iTRAQ	Root	P	response to external stimulus	14	158	434	25864	6.6e-07	4.5e-05	// GRMZM2G473001 // GRMZM5G841619 // GRMZM2G060886 // GRMZM2G093101 // GRMZM2G117707 // GRMZM2G326707 // GRMZM2G004703 // GRMZM2G174249 // GRMZM2G154090 // GRMZM2G018716 // GRMZM5G837822 // GRMZM2G053322 // GRMZM5G870932 // GRMZM2G028393
GO:0008152	iTRAQ	Root	P	metabolic process	110	158	13125	25864	1.2e-06	7.6e-05	// GRMZM2G137839 // GRMZM2G060886 // GRMZM2G102183 // GRMZM2G152477 // GRMZM2G118737 // GRMZM2G109383 // GRMZM2G066191 // GRMZM2G568636 // GRMZM2G127948 // GRMZM2G042502 // GRMZM2G428391 // GRMZM2G135586 // GRMZM2G113408 // GRMZM2G373607 // GRMZM2G051806 // GRMZM2G052562 // AC203753.4_FG006 // GRMZM5G870932 // GRMZM2G152447 // GRMZM2G473001 // GRMZM2G117707 // GRMZM5G844562 // GRMZM2G445905 // GR…
GO:0044262	iTRAQ	Root	P	cellular carbohydrate metabolic process	18	158	762	25864	1.3e-06	7.7e-05	// GRMZM2G018716 // GRMZM2G109383 // GRMZM2G102183 // GRMZM2G042502 // GRMZM2G168364 // GRMZM2G152908 // GRMZM2G019183 // GRMZM2G445905 // GRMZM2G165098 // GRMZM2G312521 // GRMZM2G118737 // GRMZM2G051806 // GRMZM2G018241 // GRMZM2G019986 // GRMZM2G153274 // GRMZM5G870932 // GRMZM2G127798 // GRMZM2G364748
GO:0010038	iTRAQ	Root	P	response to metal ion	15	158	543	25864	1.7e-06	9.2e-05	// GRMZM2G178190 // GRMZM2G137839 // GRMZM5G821551 // GRMZM2G127948 // GRMZM2G165098 // GRMZM2G093347 // GRMZM2G113408 // GRMZM2G109383 // GRMZM2G181151 // GRMZM2G078641 // GRMZM2G134797 // GRMZM2G078143 // GRMZM5G870932 // GRMZM2G428391 // GRMZM2G152908
[truncated: 123 more rows]
