# Supplementary material for: Combined Transcriptome and Proteome Analysis of Maize (Zea mays L.) Reveals A Complementary Profile in Response to Phosphate Deficiency
Source: Curr Issues Mol Biol. 2021 Sep 13;43(2):1142–55. doi: 10.3390/cimb43020081 (PMC8929058; doi:10.3390/cimb43020081)
Supplement: Supplementary file 1 [file cimb-43-00081-s001.zip › Table_S4.xlsx]

## Sheet: Table_supplementary_4
Table S4 Identificaito of differentially expressed transcription factors .
Transcription factor	Gene_ID	RNA-seq		iTRAQ
		log2_FC(TS/CS)	log2_FC(TR/CR)	log2_FC(TS/CS)	log2_FC(TR/CR)
ZmABI15	GRMZM2G361376	2.02373	--	--	--
ZmABI18	GRMZM2G019956	--	6.87401	--	--
ZmABI19	GRMZM2G035701	--	6.97509	--	--
ZmABI42	GRMZM2G098443	--	-7.70084	--	--
ZmARF15	GRMZM2G081406	2.10127	--	--	--
ZmARID1	GRMZM2G365731	4.70217	--	--	--
ZmbHLH1	GRMZM5G822829	--	11.3455	--	--
ZmbHLH11	GRMZM2G176289	1.5583	--	--	--
ZmbHLH153	GRMZM2G036554	--	3.21024	--	--
ZmbHLH160	GRMZM2G006631	--	3.70479	--	--
ZmbHLH18	GRMZM2G082343	-6.28412	--	--	--
ZmbHLH37	GRMZM2G107672	-7.31479	--	--	--
ZmbHLH50	GRMZM2G137380	--	-2.1632	--	--
ZmbHLH78	GRMZM2G049686	6.40221	--	--	--
ZmbHLH9	GRMZM2G407119	--	-5.30654	--	--
ZmbHLH99	GRMZM2G076636	1.45304	--	--	--
ZmbZIP17	GRMZM2G103647	--	-3.38993	--	--
ZmbZIP22	GRMZM2G043600	--	5.32924	--	--
ZmbZIP24	GRMZM2G038015	--	2.38641	--	--
ZmbZIP88	GRMZM2G425920	--	-1.12717	--	--
ZmbZIP89	GRMZM2G158313	6.9617	--	--	--
ZmbZIP97	GRMZM2G122846	--	1.23852	--	--
ZmBZR3	GRMZM2G307241	--	6.99027	--	--
ZmC3H1	GRMZM2G119640	--	--	-0.923232	--
ZmC3H20	GRMZM2G311665	1.82618	--	--	--
ZmCA2P13	GRMZM5G857944	--	3.10752	--	--
ZmCA2P16	GRMZM2G091964	1.0877	1.3581	--	--
ZmCA2P4	GRMZM2G040349	--	2.32003	--	--
ZmCA2P5	GRMZM5G853836	--	1.41851	--	--
ZmCA2P6	GRMZM5G829103	--	1.71153	--	--
ZmCADR2	GRMZM2G473152	7.65522	--	--	--
ZmCAMTA4	GRMZM2G447551	2.03473	--	--	--
ZmDBP2	GRMZM2G180430	--	1.20755	--	--
ZmDOF29	GRMZM2G140694	--	1.9047	--	--
ZmDOF36	GRMZM2G137502	-1.81095	--	--	--
ZmDOF41	GRMZM2G142718	--	-2.73049	--	--
ZmDOF45	GRMZM2G082490	--	7.49898	--	--
ZmE2F3	GRMZM2G351232	7.63084	--	--	--
ZmEIL7	GRMZM2G044322	--	-1.49319	--	--
ZmEREB117	GRMZM2G113078	--	-2.11725	--	--
ZmEREB119	GRMZM2G309731	-9.1172	--	--	--
ZmEREB130	GRMZM2G399072	--	7.80871	--	--
ZmEREB145	GRMZM2G106591	--	11.8504	--	--
ZmEREB148	GRMZM2G053503	--	4.49729	--	--
ZmEREB158	GRMZM2G002119	--	8.50631	--	--
ZmEREB16	GRMZM2G137341	--	-1.49086	--	--
ZmEREB170	GRMZM2G300924	--	-2.62223	--	--
ZmEREB179	GRMZM2G129674	--	5.84949	--	--
ZmEREB191	GRMZM2G047918	6.92188	--	--	--
ZmEREB193	GRMZM2G169382	--	4.63502	--	--
ZmEREB200	GRMZM2G025062	--	6.66019	--	--
ZmEREB24	GRMZM2G086573	1.79942	--	--	--
ZmEREB27	GRMZM2G084264	-8.73567	--	--	--
ZmEREB5	GRMZM2G048621	--	1.45653	--	--
ZmEREB7	GRMZM2G173771	-8.51428	--	--	--
ZmEREB88	GRMZM2G018138	--	11.1011	--	--
ZmEREB99	GRMZM2G073258	--	-7.85062	--	--
ZmFARL5	GRMZM2G034868	1.22279	--	--	--
ZmGLK36	GRMZM2G125704	--	2.50041	--	--
ZmGLK4	GRMZM2G159119	4.293	4.63941	--	--
ZmGLK5	GRMZM2G016370	4.04128	4.22124	--	--
ZmGLK52	GRMZM2G124495	--	-4.21072	--	--
ZmGRAS27	GRMZM2G110067	7.1631	--	--	--
ZmGRAS4	GRMZM2G082387	--	1.28417	--	--
ZmGRAS54	GRMZM2G106548	--	1.77411	--	--
ZmGRAS61	GRMZM2G055263	7.00917	--	--	--
ZmGRAS67	GRMZM2G049159	--	1.17794	--	--
ZmGRAS81	GRMZM2G169636	--	9.15289	--	--
ZmGRAS9	GRMZM2G091656	--	9.7375	--	--
ZmHB43	GRMZM2G307397	-6.8405	--	--	--
ZmHB46	GRMZM2G126239	--	4.32058	--	--
ZmHB49	GRMZM2G097349	-7.08037	--	--	--
ZmHB94	GRMZM2G108933	7.10066	--	--	--
ZmHSF18	GRMZM2G105348	--	3.17744	--	--
ZmHSF25	GRMZM2G086880	8.10259	--	--	--
ZmHSF3	GRMZM2G005815	-7.09926	--	--	--
ZmLBD14	GRMZM2G177110	--	7.81948	--	--
ZmLBD17	GRMZM2G132693	--	3.53288	--	--
ZmLBD25	GRMZM2G025989	--	-1.06999	--	--
ZmLBD4	GRMZM2G021095	7.55181	--	--	--
ZmLBD5	GRMZM2G060544	--	2.8243	--	--
ZmMADS38	GRMZM2G334225	--	6.1831	--	--
ZmMADS40	GRMZM2G441115	7.85949	--	--	--
ZmMADS70	GRMZM5G891280	-7.54572	--	--	--
ZmMADS9	GRMZM2G005155	7.84008	--	--	--
ZmMYB10	GRMZM2G395672	--	-1.55876	--	--
ZmMYB120	GRMZM2G054111	--	2.51126	--	--
ZmMYB14	GRMZM2G172327	--	4.1128	--	--
ZmMYB147	GRMZM2G330475	-8.17686	--	--	--
ZmMYB154	GRMZM2G022686	--	-6.74584	--	--
ZmMYB16	GRMZM2G015021	--	-1.04241	--	--
ZmMYB20	GRMZM2G052377	--	-9.67228	--	--
ZmMYB28	GRMZM2G111117	7.45671	--	--	--
ZmMYB33	GRMZM2G131937	8.20519	--	--	--
ZmMYB47	GRMZM2G088783	--	7.55013	--	--
ZmMYB95	GRMZM2G051528	8.81816	9.21116	--	--
ZmMYBR108	GRMZM2G304840	--	-6.79602	--	--
ZmMYBR112	GRMZM2G370896	--	10.6689	--	--
ZmMYBR16	GRMZM2G382029	--	7.86508	--	--
ZmMYBR18	GRMZM2G176568	--	-2.69454	--	--
ZmMYBR21	GRMZM2G079458	--	-1.60853	--	--
ZmMYBR5	GRMZM2G401809	-5.8047	--	--	--
ZmMYBR65	GRMZM2G546369	6.23913	--	--	--
ZmNAC10	GRMZM2G315140	--	-1.84099	--	--
ZmNAC104	GRMZM5G857701	--	3.23293	--	--
ZmNAC119	GRMZM2G393433	--	-10.0978	--	--
ZmNAC14	GRMZM2G159094	-6.76495	--	--	--
ZmNAC16	GRMZM2G166721	--	1.48077	--	--
ZmNAC17	GRMZM2G062009	8.20811	6.00303	--	--
ZmNAC19	GRMZM2G155816	--	2.36689	--	--
ZmNAC36	GRMZM2G081930	--	3.12859	--	--
ZmNAC47	GRMZM2G112681	--	1.3216	--	--
ZmOFP11	GRMZM2G130131	1.80779	--	--	--
ZmOFP22	GRMZM2G013271	--	-1.52559	--	--
ZmOFP23	GRMZM2G041761	--	2.46175	--	--
ZmOFP30	GRMZM2G037043	--	-7.57815	--	--
ZmOFP38	GRMZM2G057753	1.64897	--	--	--
ZmOFP40	GRMZM2G432846	--	-1.69169	--	--
ZmOFP41	GRMZM2G040673	--	1.23045	--	--
ZmOrphan142	GRMZM5G818101	2.92197	--	--	--
ZmOrphan144	GRMZM2G125162	--	7.39349	--	--
ZmOrphan147	GRMZM2G373887	6.24391	--	--	--
ZmOrphan160	GRMZM2G033612	--	-1.62025	--	--
ZmOrphan166	GRMZM2G098474	-6.53151	--	--	--
ZmOrphan259	GRMZM2G392101	-1.4872	--	--	--
ZmOrphan26	GRMZM2G134066	--	8.41572	--	--
ZmOrphan260	GRMZM2G426486	2.46549	--	--	--
ZmOrphan261	GRMZM2G044359	-1.04303	--	--	--
ZmOrphan305	GRMZM2G042704	--	-1.31269	--	--
ZmOrphan51	GRMZM2G133555	-5.18346	--	--	--
ZmOrphan52	GRMZM2G180490	--	7.5212	--	--
ZmOrphan70	GRMZM2G069713	--	1.39356	--	--
ZmOrphan72	GRMZM2G066448	5.17508	--	--	--
ZmOrphan9	GRMZM2G170766	7.35729	--	--	--
ZmSBP1	GRMZM2G101511	--	1.41004	--	--
ZmTHX19	GRMZM2G414159	--	-1.17024	--	--
ZmWRKY22	GRMZM2G111354	8.8771	--	--	--
ZmWRKY76	GRMZM2G451035	--	6.73202	--	--
ZmWRKY86	GRMZM2G411766	--	-8.35809	--	--
ZmWRKY90	GRMZM2G468056	9.73111	--	--	--
ZmWRKY91	GRMZM2G441031	--	1.22262	--	--
ZmZHD6	GRMZM2G414844	--	9.48367	--	--
ZmZHD9	GRMZM2G353076	--	2.42761	--	--
ZmZIM6	GRMZM2G036349	--	-9.74486	--	--
