# Supplementary material for: Combined Transcriptome and Proteome Analysis of Maize (Zea mays L.) Reveals A Complementary Profile in Response to Phosphate Deficiency
Source: Curr Issues Mol Biol. 2021 Sep 13;43(2):1142–55. doi: 10.3390/cimb43020081 (PMC8929058; doi:10.3390/cimb43020081)
Supplement: Supplementary file 1 [file cimb-43-00081-s001.zip › Table_S5.xlsx]

## Sheet: Table_supplementary_5
Table S5 Gene list and primers for qRT-PCR
Gene	primer (5′-3′)
Myosin-F	CAAGGAGAGACTCTGTGAGCTTCA
Myosin-R	AGAAGGCCGTACAGGATCTTACC
GRMZM2G018716-F	CGCTGGAGGCTTAATAGA
GRMZM2G018716-R	TGGAGACGCAATACACTT
GRMZM2G029107-F	GAGGAGTTCGTCAAGGTCAT
GRMZM2G029107-R	ATAAGGGTGGCAGCAGAG
GRMZM2G037472-F	GTCTGCTCGCTGAACCT
GRMZM2G037472-R	CCTCCGCTCTCCTTATCTG
GRMZM2G053322-F	GAGGTTGCGATTGTTGATAA
GRMZM2G053322-R	CGATTCTGGATGGAGGTTA
GRMZM2G068506-F	GGCATTCCTATTGGTATTGG
GRMZM2G068506-R	CAGCATTGAGTATCTTAACATTG
GRMZM2G100652-F	GCCTTCCGAGTCAGAGA
GRMZM2G100652-R	CCAACACAGTCATCCACAT
GRMZM2G119370-F	CCGTGGCTTCAAGAAATAC
GRMZM2G119370-R	ATGCTCCTGGTCAACTTC
GRMZM2G124353-F	AAGGCTCTGAAGGAACAT
GRMZM2G124353-R	TAACACCACCAACATACCA
GRMZM2G128564-F	CGACGGAGCAACAAGAATC
GRMZM2G128564-R	CCACAGCCCACAGAGTAT
GRMZM2G134797-F	GAACGGGAAGAAGGAGAT
GRMZM2G134797-R	CCAGAGCCAACAGATAATAC
GRMZM2G137839-F	CGTTGGTTCGGTTCACAG
GRMZM2G137839-R	AACTATGGAAGACTCGGACTC
GRMZM2G152477-F	TGGAGTTCTTCTTCGTTGA
GRMZM2G152477-R	TGAGCAGATTGTTTATGTAGTTT
GRMZM2G311665-F	CAGCAGCAAGCAACAGATT
GRMZM2G311665-R	GGTAGCAGCAGCATCTTCT
GRMZM2G319057-F	GCTACTCTGCTAGTCCTC
GRMZM2G319057-R	ATCTCTCACAACCCTCTTT
GRMZM2G364252-F	GGATTGATACTGAGAAAGA
GRMZM2G364252-R	CCGAAGACTAACTAAGAC
GRMZM2G451679-F	GAGTCCAATGCGATGATG
GRMZM2G451679-R	TGTGTAGTAGAGCCAGAAG
GRMZM5G813111-F	TCGGAGAGGATGAAGAAG
GRMZM5G813111-R	GAGGAAGGACTGTAGGTT
